# Supplementary material for: Functional Specificity of Astrocyte Subtypes in Alzheimer’s Disease: Decoding Disease Mechanisms Through Network-based Analysis of Integrated Single-Nuclei Multi-Omic Data
Source: Mol Neurobiol. 2025 Apr 29;62(9):11611–31. doi: 10.1007/s12035-025-04965-8 (PMC12367892; doi:10.1007/s12035-025-04965-8)
Supplement: Supplementary file 1 — Supplementary file1 (ZIP 122312 KB) [file 12035_2025_4965_MOESM1_ESM.zip]

Archive with 4 entries (4 files):
- ESM_2.pdf
- ESM_3.xlsx
- ESM_4.xlsx
- ESM_1.pdf
