# Supplementary material for: Functional Specificity of Astrocyte Subtypes in Alzheimer’s Disease: Decoding Disease Mechanisms Through Network-based Analysis of Integrated Single-Nuclei Multi-Omic Data
Source: Mol Neurobiol. 2025 Apr 29;62(9):11611–31. doi: 10.1007/s12035-025-04965-8 (PMC12367892; doi:10.1007/s12035-025-04965-8)
Supplement: Supplementary file 1 — Supplementary file1 (ZIP 122312 KB) [file 12035_2025_4965_MOESM1_ESM.zip › ESM_3.xlsx]

## Sheet: Author Information
Article title: Functional Specificity of Astrocyte Subtypes in Alzheimer’s Disease: Decoding Disease Mechanisms through Network-based Analysis of Integrated Single-Nuclei Multi-Omic Data
Journal name: Molecular Neurobiology
Author names: Atılay İlgün, Tunahan Çakır
Author affiliations: Gebze Technical University, Department of Bioengineering, Gebze/Kocaeli/TÜRKİYE
Corresponding author: Tunahan Çakır (tcakir@gtu.edu.tr)

## Sheet: Information
Markers: This sheet shows the cell type markers used for annotation in both Sadick and Morabito datasets.
Sadick_RNA_Dataset_FAM: This sheet shows the results of Wilcoxon Rank Sum Test performed by using Seurat::FindAllMarkers function to identify differentially expressed genes in clusters. Differentially expressed cell type markers here is used for annotation of Sadick dataset.
Morabito_RNA_Dataset_FAM: This sheet shows the results of Wilcoxon Rank Sum Test performed by using Seurat::FindAllMarkers function to identify differentially expressed genes in clusters. Differentially expressed cell type markers here is used for annotation of Morabito dataset.
Morabito_ATAC_Dataset_FAM: This sheet shows the results of Logistic Regression test performed by using Seurat::FindAllMarkers function to identify differentially expressed peaks in clusters. From this result, we selected peaks that fall into promoter regions and these peak names were converted into gene names by Signac::ClosestFeature function. After idenfitying gene names corresponding to differ…
Integrated_Astrocytes_Markers: This sheet shows the results of Wilcoxon Rank Sum Test performed by using Seurat::FindAllMarkers function to obtain differentially enriched or depleted genes in integrated astrocytes.
Multiomic_Astrocyte_Markers: This sheet shows the results of Wilcoxon Rank Sum Test performed by using Seurat::FindAllMarkers function to obtain differentially enriched or depleted promoter peaks in multiomic integrated astrocytes.

## Sheet: Markers
Annotation of Sadick snRNA-seq Dataset
Cluster	Annotation	Used cell type markers in annotation
Cluster-0	Astrocytes	SLC1A3, CLU, GJA1, GLUL, AQP4, ALDH1L1, GFAP
Cluster-1	Oligodendrocytes	SOX10, MOG, MOBP, PLP1, MBP
Cluster-2	Astrocytes	CLU, GJA1, AQP4, ALDH1L1, GFAP
Cluster-3	Microglia	C3, CD74, CSF1R, C1QB, C1QC, P2RY12, C1QA, CTSS, TYROBP, TREM2, HEXB
Cluster-4	Removed
Cluster-5	Neuron	GRIN2A, SNAP25, SYT1, GRIN1, CAMK2A, NRGN, GAD1, STMN2, GAD2
Cluster-6	OPCs	SOX10, VCAN, OLIG1, PDGFRA, OLIG2, CSPG4
Cluster-7	Astrocytes	SLC1A3, CLU, GJA1, GLUL, AQP4, ALDH1L1, GFAP
Cluster-8	Pericytes	PDGFRB, MCAM, CSPG4, ANPEP, KCNJ8, ACTA2
Cluster-9	Fibroblasts	PDGFRA, DCN, COL1A1, COL1A2
Cluster-10	Endothelial Cells	BSG, FLT1, KLF2, NOSTRIN, CLDN5, ITM2A
Annotation of Morabito snRNA-seq Dataset
Cluster	Annotation	Used cell type markers in annotation
Cluster-0	Oligodendrocytes	MBP, MOBP, PLP1, MOG, SOX10
Cluster-1	Oligodendrocytes	PLP1, SOX10
Cluster-2	Astrocytes	GJA1, ALDH1L1, AQP4, GFAP, CLU, SLC1A3,GLUL
Cluster-3	Microglia	CD74, P2RY12, CSF1R, C3, C1QB, CTSS, C1QC, C1QA, TYROBP
Cluster-4	Neuron	CAMK2A, GRIN1, SNAP25, GRIN2A, NRGN, STMN2
Cluster-5	Neuron	GAD1, CAMK2A, GRIN1, SNAP25, GRIN2A, STMN2, GAD2
Cluster-6	Neuron	GAD1, CAMK2A, GRIN1, SNAP25, GRIN2A, STMN2, GAD2
Cluster-7	OPCs	SOX10,VCAN, OLIG1, CSPG4,PDGFRA, OLIG2
Cluster-8	OPCs	SOX10,VCAN, OLIG1, CSPG4,PDGFRA, OLIG2
Cluster-9	Fibroblasts/Pericytes	DCN, COL1A1, COL1A2, PDGFRB, ACTA2, CSPG4, KCNJ8
Cluster-10	Neuron	GAD1, GRIN1, SNAP25, SYT1, STMN2
Cluster-11	Neuron	SYT1, GRIN1, SNAP25, GRIN2A, STMN2
Cluster-12	Endothelial Cells	BSG, FLT1, NOSTRIN, KLF2, CLDN5, ITM2A
Cluster-13	T-Cells	CD247, PTPRC, CD8A
Annotation of Morabito snATAC-seq Dataset
Cluster	Annotation	Used cell type markers in annotation
Cluster-0	Oligodendrocytes	PLP
Cluster-1	Neuron	CAMK2A
Cluster-2	Microglia	CD74
Cluster-3	Astrocytes	GFAP
Cluster-4	OPCs	VCAN

## Sheet: Sadick_RNA_Dataset_FAM
	p_val	avg_log2FC	pct.1	pct.2	p_val_adj	cluster	gene
SLC1A2	0	2.33707	0.991	0.478	0	0	SLC1A2
HPSE2	0	2.32002	0.889	0.182	0	0	HPSE2
GPC5	0	2.15107	0.992	0.45	0	0	GPC5
CACNB2	0	2.12657	0.977	0.351	0	0	CACNB2
GPM6A	0	2.02272	0.993	0.49	0	0	GPM6A
TRPM3	0	1.94311	0.962	0.33	0	0	TRPM3
TPD52L1	0	1.94178	0.968	0.301	0	0	TPD52L1
SLC1A3	0	1.90542	0.988	0.693	0	0	SLC1A3
RORA	0	1.87796	0.993	0.576	0	0	RORA
CABLES1	0	1.84766	0.915	0.229	0	0	CABLES1
RYR3	0	1.83336	0.989	0.351	0	0	RYR3
SOX5	0	1.80585	0.987	0.448	0	0	SOX5
NRXN1	0	1.80471	0.988	0.468	0	0	NRXN1
ZNF98	0	1.77787	0.856	0.216	0	0	ZNF98
RANBP3L	0	1.77613	0.942	0.306	0	0	RANBP3L
CTNNA2	0	1.7715	0.993	0.5	0	0	CTNNA2
CPE	0	1.76653	0.953	0.442	0	0	CPE
LSAMP	0	1.75601	0.996	0.81	0	0	LSAMP
SLC4A4	0	1.75477	0.952	0.329	0	0	SLC4A4
CLU	0	1.75003	0.978	0.635	0	0	CLU
DTNA	0	1.74954	0.992	0.611	0	0	DTNA
AC092691.1	0	1.7437	0.98	0.444	0	0	AC092691.1
OBI1-AS1	0	1.7356	0.917	0.282	0	0	OBI1-AS1
LINC00499	0	1.73335	0.849	0.257	0	0	LINC00499
GJA1	0	1.69743	0.904	0.323	0	0	GJA1
CST3	0	1.69576	0.882	0.436	0	0	CST3
CARMIL1	0	1.68328	0.955	0.326	0	0	CARMIL1
APOE	0	1.66907	0.847	0.392	0	0	APOE
PTCHD1-AS	0	1.6644	0.852	0.239	0	0	PTCHD1-AS
SAMD4A	0	1.63511	0.921	0.389	0	0	SAMD4A
COL5A3	0	1.63351	0.913	0.28	0	0	COL5A3
ATP1A2	0	1.63213	0.976	0.416	0	0	ATP1A2
CHI3L1	0	1.62816	0.417	0.127	0	0	CHI3L1
ATP1B2	0	1.62266	0.886	0.308	0	0	ATP1B2
ADGRV1	0	1.62128	0.99	0.386	0	0	ADGRV1
GLUL	0	1.61836	0.931	0.555	0	0	GLUL
NKAIN3	0	1.61804	0.956	0.346	0	0	NKAIN3
PITPNC1	0	1.60537	0.991	0.468	0	0	PITPNC1
LINC00299	0	1.59777	0.939	0.297	0	0	LINC00299
LRP1B	0	1.58569	0.991	0.692	0	0	LRP1B
NRG3	0	1.58231	0.993	0.468	0	0	NRG3
GNA14	0	1.56851	0.864	0.227	0	0	GNA14
CKB	0	1.55337	0.901	0.498	0	0	CKB
SFXN5	0	1.54411	0.958	0.426	0	0	SFXN5
DNAH7	0	1.53028	0.818	0.217	0	0	DNAH7
AL589740.1	0	1.51392	0.935	0.494	0	0	AL589740.1
GABRB1	0	1.51011	0.96	0.367	0	0	GABRB1
BMPR1B	0	1.50201	0.926	0.296	0	0	BMPR1B
NEBL	0	1.49416	0.982	0.428	0	0	NEBL
TENM2	0	1.49345	0.841	0.282	0	0	TENM2
NTRK2	0	1.49217	0.974	0.573	0	0	NTRK2
PARD3	0	1.48717	0.98	0.428	0	0	PARD3
ADCY2	0	1.484	0.98	0.4	0	0	ADCY2
SGCD	0	1.47524	0.868	0.5	0	0	SGCD
FMN2	0	1.46839	0.98	0.401	0	0	FMN2
ASPH	0	1.46172	0.952	0.472	0	0	ASPH
PREX2	0	1.45775	0.956	0.517	0	0	PREX2
PLCB1	0	1.45512	0.925	0.312	0	0	PLCB1
TNIK	0	1.45381	0.98	0.569	0	0	TNIK
CADM1	0	1.44894	0.984	0.794	0	0	CADM1
HIF3A	0	1.44164	0.956	0.382	0	0	HIF3A
ARHGAP24	0	1.43698	0.896	0.264	0	0	ARHGAP24
SYNE1	0	1.43335	0.967	0.56	0	0	SYNE1
NHSL1	0	1.40846	0.905	0.319	0	0	NHSL1
AL137139.2	0	1.40244	0.942	0.316	0	0	AL137139.2
PRKG1	0	1.4015	0.962	0.386	0	0	PRKG1
AC073050.1	0	1.39883	0.884	0.301	0	0	AC073050.1
SLC39A12	0	1.39837	0.83	0.216	0	0	SLC39A12
ABLIM1	0	1.39436	0.975	0.394	0	0	ABLIM1
VAV3	0	1.39088	0.713	0.154	0	0	VAV3
SPARCL1	0	1.38902	0.962	0.519	0	0	SPARCL1
MED12L	0	1.37597	0.932	0.353	0	0	MED12L
MAPK10	0	1.36883	0.98	0.653	0	0	MAPK10
ZNRF3	0	1.36626	0.954	0.373	0	0	ZNRF3
PRDM16	0	1.36506	0.897	0.267	0	0	PRDM16
CTNND2	0	1.36085	0.994	0.816	0	0	CTNND2
GLIS3	0	1.36032	0.97	0.355	0	0	GLIS3
MAST4	0	1.35885	0.93	0.438	0	0	MAST4
FLRT2	0	1.35685	0.829	0.248	0	0	FLRT2
AHCYL1	0	1.35132	0.934	0.462	0	0	AHCYL1
RGS20	0	1.35051	0.854	0.25	0	0	RGS20
SHROOM3	0	1.34803	0.82	0.227	0	0	SHROOM3
LINC00511	0	1.34795	0.898	0.316	0	0	LINC00511
MSI2	0	1.33046	0.981	0.675	0	0	MSI2
MAPK4	0	1.3294	0.861	0.267	0	0	MAPK4
OPHN1	0	1.32869	0.937	0.435	0	0	OPHN1
PLPP3	0	1.3283	0.914	0.456	0	0	PLPP3
AQP4	0	1.32504	0.925	0.37	0	0	AQP4
AL109809.5	0	1.32329	0.869	0.274	0	0	AL109809.5
MRAS	0	1.32256	0.801	0.289	0	0	MRAS
PDZRN3	0	1.32255	0.856	0.285	0	0	PDZRN3
PTPRZ1	0	1.32221	0.961	0.383	0	0	PTPRZ1
LRRC3B	0	1.31242	0.749	0.185	0	0	LRRC3B
ALDH1L1	0	1.31115	0.881	0.271	0	0	ALDH1L1
FAM107A	0	1.30902	0.881	0.289	0	0	FAM107A
DGKG	0	1.30304	0.936	0.344	0	0	DGKG
MGST1	0	1.30297	0.822	0.263	0	0	MGST1
RFX4	0	1.30231	0.957	0.33	0	0	RFX4
GABRA2	0	1.30013	0.808	0.225	0	0	GABRA2
MACROD2	0	1.29121	0.864	0.393	0	0	MACROD2
SORBS1	0	1.29091	0.989	0.512	0	0	SORBS1
AC097518.2	0	1.28363	0.584	0.104	0	0	AC097518.2
F11-AS1	0	1.28209	0.736	0.168	0	0	F11-AS1
ITM2C	0	1.27595	0.739	0.269	0	0	ITM2C
PARD3B	0	1.2703	0.96	0.478	0	0	PARD3B
SLC14A1	0	1.26588	0.805	0.25	0	0	SLC14A1
TRPS1	0	1.26366	0.961	0.628	0	0	TRPS1
AF279873.3	0	1.26295	0.605	0.158	0	0	AF279873.3
AHCYL2	0	1.26192	0.946	0.486	0	0	AHCYL2
CACHD1	0	1.26175	0.876	0.306	0	0	CACHD1
F3	0	1.25711	0.767	0.233	0	0	F3
EPHB1	0	1.2516	0.804	0.253	0	0	EPHB1
TCF7L2	0	1.24872	0.917	0.433	0	0	TCF7L2
MIR99AHG	0	1.24726	0.984	0.803	0	0	MIR99AHG
ERBB4	0	1.24488	0.987	0.792	0	0	ERBB4
MT2A	0	1.24393	0.771	0.341	0	0	MT2A
AC106845.1	0	1.24184	0.78	0.216	0	0	AC106845.1
WLS	0	1.24054	0.844	0.284	0	0	WLS
SLCO1C1	0	1.23504	0.763	0.205	0	0	SLCO1C1
FUT9	0	1.23337	0.941	0.532	0	0	FUT9
FAM171B	0	1.23066	0.832	0.391	0	0	FAM171B
NRCAM	0	1.22918	0.967	0.401	0	0	NRCAM
AC114971.1	0	1.22745	0.807	0.294	0	0	AC114971.1
DDAH1	0	1.22698	0.841	0.278	0	0	DDAH1
MEF2C-AS1	0	1.22672	0.833	0.303	0	0	MEF2C-AS1
TTYH1	0	1.22533	0.902	0.463	0	0	TTYH1
SPON1	0	1.22415	0.86	0.276	0	0	SPON1
EFNA5	0	1.22152	0.822	0.259	0	0	EFNA5
FGFR3	0	1.21941	0.865	0.278	0	0	FGFR3
CHPT1	0	1.21879	0.887	0.381	0	0	CHPT1
LINC00472	0	1.21566	0.853	0.329	0	0	LINC00472
PDE4DIP	0	1.21405	0.972	0.686	0	0	PDE4DIP
MAP3K5	0	1.20822	0.934	0.389	0	0	MAP3K5
RPS6KA2	0	1.20792	0.971	0.651	0	0	RPS6KA2
RORB	0	1.20776	0.827	0.257	0	0	RORB
ITSN1	0	1.20562	0.928	0.51	0	0	ITSN1
NTRK3	0	1.20431	0.941	0.389	0	0	NTRK3
DOCK7	0	1.20326	0.913	0.401	0	0	DOCK7
ATP13A4	0	1.2026	0.905	0.367	0	0	ATP13A4
GRAMD1C	0	1.1948	0.824	0.256	0	0	GRAMD1C
GLI3	0	1.19029	0.817	0.234	0	0	GLI3
FAM184A	0	1.18503	0.821	0.292	0	0	FAM184A
MRVI1	0	1.1833	0.786	0.215	0	0	MRVI1
ARHGEF26	0	1.18282	0.87	0.281	0	0	ARHGEF26
EGFR	0	1.17938	0.822	0.277	0	0	EGFR
PSD3	0	1.17934	0.969	0.723	0	0	PSD3
MERTK	0	1.17182	0.841	0.272	0	0	MERTK
PFKP	0	1.17166	0.795	0.271	0	0	PFKP
APC	0	1.17056	0.952	0.659	0	0	APC
PALLD	0	1.16934	0.846	0.3	0	0	PALLD
CRB1	0	1.16434	0.894	0.423	0	0	CRB1
LRIG1	0	1.16174	0.924	0.471	0	0	LRIG1
EFEMP1	0	1.16133	0.741	0.201	0	0	EFEMP1
CSGALNACT1	0	1.15911	0.938	0.383	0	0	CSGALNACT1
ACSBG1	0	1.15693	0.881	0.302	0	0	ACSBG1
PHF21B	0	1.1533	0.837	0.283	0	0	PHF21B
LGR4	0	1.15176	0.812	0.323	0	0	LGR4
PCSK5	0	1.15062	0.829	0.306	0	0	PCSK5
NFIB	0	1.14845	0.944	0.621	0	0	NFIB
SASH1	0	1.14565	0.961	0.729	0	0	SASH1
SLC7A11	0	1.14523	0.857	0.315	0	0	SLC7A11
PAMR1	0	1.14468	0.767	0.231	0	0	PAMR1
RBMS3	0	1.14415	0.928	0.413	0	0	RBMS3
EPHA6	0	1.1439	0.74	0.225	0	0	EPHA6
IQCA1	0	1.14309	0.824	0.258	0	0	IQCA1
NAV3	0	1.14002	0.974	0.654	0	0	NAV3
TOX	0	1.13835	0.827	0.283	0	0	TOX
C1orf61	0	1.13756	0.869	0.357	0	0	C1orf61
SLC25A18	0	1.13542	0.901	0.349	0	0	SLC25A18
KCNN3	0	1.13061	0.87	0.305	0	0	KCNN3
ITPR2	0	1.12965	0.957	0.497	0	0	ITPR2
NFIA	0	1.12871	0.983	0.831	0	0	NFIA
CELF2	0	1.12818	0.958	0.446	0	0	CELF2
RIMS1	0	1.12724	0.487	0.191	0	0	RIMS1
C1orf21	0	1.12089	0.823	0.294	0	0	C1orf21
CAMK2G	0	1.11908	0.926	0.405	0	0	CAMK2G
COLEC12	0	1.11337	0.759	0.228	0	0	COLEC12
AC002429.2	0	1.11239	0.595	0.224	0	0	AC002429.2
MEIKIN	0	1.11167	0.697	0.194	0	0	MEIKIN
CNTN1	0	1.11066	0.944	0.404	0	0	CNTN1
AC007389.1	0	1.10984	0.694	0.211	0	0	AC007389.1
SERPINE2	0	1.10976	0.806	0.279	0	0	SERPINE2
DAAM1	0	1.10913	0.864	0.382	0	0	DAAM1
NTM	0	1.10645	0.992	0.839	0	0	NTM
STXBP5	0	1.10627	0.914	0.57	0	0	STXBP5
PRKCA	0	1.10528	0.981	0.659	0	0	PRKCA
STON2	0	1.10509	0.842	0.277	0	0	STON2
FYN	0	1.09909	0.961	0.683	0	0	FYN
PDE3B	0	1.0956	0.712	0.205	0	0	PDE3B
PTN	0	1.09552	0.827	0.489	0	0	PTN
SDC4	0	1.09536	0.773	0.217	0	0	SDC4
ARHGEF12	0	1.09517	0.89	0.479	0	0	ARHGEF12
DKK3	0	1.08993	0.825	0.301	0	0	DKK3
ACSS3	0	1.08746	0.794	0.262	0	0	ACSS3
ARHGEF26-AS1	0	1.08734	0.788	0.247	0	0	ARHGEF26-AS1
RHOBTB3	0	1.08707	0.904	0.535	0	0	RHOBTB3
MGLL	0	1.08426	0.836	0.345	0	0	MGLL
MGAT4C	0	1.08234	0.851	0.298	0	0	MGAT4C
BCL6	0	1.08027	0.886	0.477	0	0	BCL6
CDHR3	0	1.07997	0.81	0.279	0	0	CDHR3
EYA2	0	1.07964	0.838	0.278	0	0	EYA2
ASB3	0	1.07658	0.942	0.606	0	0	ASB3
SLC6A11	0	1.07582	0.683	0.163	0	0	SLC6A11
KCNMA1	0	1.07489	0.95	0.426	0	0	KCNMA1
ETNPPL	0	1.07346	0.742	0.21	0	0	ETNPPL
LMO3	0	1.07066	0.749	0.242	0	0	LMO3
CNTNAP3B	0	1.06932	0.729	0.238	0	0	CNTNAP3B
NFAT5	0	1.06311	0.925	0.627	0	0	NFAT5
PLSCR4	0	1.06224	0.786	0.26	0	0	PLSCR4
FAM155A	0	1.06154	0.899	0.377	0	0	FAM155A
ADGRB3	0	1.05707	0.985	0.841	0	0	ADGRB3
ANKDD1A	0	1.05571	0.795	0.287	0	0	ANKDD1A
ADGRL3	0	1.05546	0.972	0.738	0	0	ADGRL3
HGF	0	1.05238	0.487	0.082	0	0	HGF
WWC1	0	1.05071	0.83	0.261	0	0	WWC1
MAML2	0	1.04581	0.948	0.554	0	0	MAML2
TSPAN7	0	1.045	0.754	0.271	0	0	TSPAN7
ACSL6	0	1.0427	0.773	0.257	0	0	ACSL6
LPP	0	1.03952	0.945	0.636	0	0	LPP
MCC	0	1.0384	0.788	0.277	0	0	MCC
PSD2	0	1.03731	0.795	0.279	0	0	PSD2
SOX6	0	1.03719	0.901	0.357	0	0	SOX6
PDE4D	0	1.03632	0.954	0.594	0	0	PDE4D
SLC35F1	0	1.03573	0.857	0.299	0	0	SLC35F1
FGF2	0	1.03389	0.771	0.256	0	0	FGF2
PON2	0	1.03123	0.867	0.512	0	0	PON2
NRP1	0	1.02981	0.588	0.147	0	0	NRP1
TGFB2	0	1.02838	0.68	0.194	0	0	TGFB2
IGFBP7	0	1.0209	0.78	0.272	0	0	IGFBP7
CTDSPL	0	1.01942	0.828	0.361	0	0	CTDSPL
CLDN10	0	1.01828	0.646	0.169	0	0	CLDN10
ACACB	0	1.01715	0.872	0.446	0	0	ACACB
OLFM2	0	1.01461	0.732	0.211	0	0	OLFM2
ITPKB	0	1.01433	0.93	0.531	0	0	ITPKB
FTH1	0	1.01014	0.793	0.627	0	0	FTH1
LINC00461	0	1.0088	0.876	0.43	0	0	LINC00461
GFAP	0	1.00863	0.927	0.468	0	0	GFAP
NR2F1-AS1	0	1.00844	0.795	0.294	0	0	NR2F1-AS1
PLIN5	0	1.00036	0.742	0.213	0	0	PLIN5
GPR37L1	0	0.997528	0.734	0.256	0	0	GPR37L1
ZHX3	0	0.995405	0.935	0.618	0	0	ZHX3
FAM189A2	0	0.994306	0.802	0.269	0	0	FAM189A2
ACSS1	0	0.993725	0.839	0.385	0	0	ACSS1
MEIS2	0	0.993375	0.938	0.615	0	0	MEIS2
TNRC6A	0	0.992659	0.972	0.776	0	0	TNRC6A
LGI1	0	0.990918	0.796	0.267	0	0	LGI1
PTGDS	0	0.989318	0.982	0.879	0	0	PTGDS
TMEM161B-AS1	0	0.989234	0.922	0.663	0	0	TMEM161B-AS1
PTCHD1	0	0.985788	0.652	0.148	0	0	PTCHD1
GRAMD2B	0	0.985537	0.915	0.498	0	0	GRAMD2B
AC087854.1	0	0.985365	0.649	0.253	0	0	AC087854.1
ACOT11	0	0.98505	0.832	0.3	0	0	ACOT11
FARP1	0	0.982438	0.865	0.356	0	0	FARP1
SYT17	0	0.980071	0.778	0.28	0	0	SYT17
GLUD1	0	0.979113	0.84	0.435	0	0	GLUD1
PDE7B	0	0.977862	0.861	0.329	0	0	PDE7B
LINC01748	0	0.976418	0.747	0.243	0	0	LINC01748
STK33	0	0.976301	0.73	0.245	0	0	STK33
AC073475.1	0	0.968806	0.691	0.286	0	0	AC073475.1
ARHGAP26	0	0.96733	0.925	0.42	0	0	ARHGAP26
LPIN1	0	0.965824	0.832	0.399	0	0	LPIN1
BAALC	0	0.964605	0.74	0.291	0	0	BAALC
KCNMB2-AS1	0	0.959508	0.688	0.261	0	0	KCNMB2-AS1
MKLN1	0	0.95894	0.965	0.801	0	0	MKLN1
INTU	0	0.957702	0.804	0.342	0	0	INTU
CDH2	0	0.956419	0.801	0.401	0	0	CDH2
SLC3A2	0	0.956209	0.699	0.244	0	0	SLC3A2
REPS1	0	0.955874	0.845	0.423	0	0	REPS1
LGI4	0	0.953669	0.717	0.231	0	0	LGI4
STOX1	0	0.953416	0.708	0.197	0	0	STOX1
HS2ST1	0	0.951291	0.755	0.307	0	0	HS2ST1
MTSS2	0	0.94583	0.829	0.331	0	0	MTSS2
BCL2	0	0.945105	0.902	0.554	0	0	BCL2
HEPN1	0	0.940875	0.567	0.231	0	0	HEPN1
PAPLN	0	0.940531	0.725	0.206	0	0	PAPLN
EGLN3	0	0.938868	0.623	0.287	0	0	EGLN3
WASF3	0	0.934203	0.747	0.302	0	0	WASF3
LHFPL6	0	0.933878	0.845	0.408	0	0	LHFPL6
PLOD2	0	0.931357	0.672	0.229	0	0	PLOD2
YAP1	0	0.928904	0.762	0.249	0	0	YAP1
EMX2OS	0	0.922457	0.724	0.212	0	0	EMX2OS
MT1E	0	0.922227	0.604	0.199	0	0	MT1E
REV3L	0	0.921456	0.898	0.586	0	0	REV3L
NPAS2	0	0.915548	0.719	0.271	0	0	NPAS2
TEAD1	0	0.913071	0.868	0.48	0	0	TEAD1
GALNT18	0	0.912283	0.721	0.261	0	0	GALNT18
CD81	0	0.911602	0.779	0.412	0	0	CD81
BRINP3	0	0.911525	0.754	0.244	0	0	BRINP3
SCARA3	0	0.910356	0.657	0.197	0	0	SCARA3
MYO10	0	0.910261	0.786	0.355	0	0	MYO10
OSBPL6	0	0.909094	0.723	0.248	0	0	OSBPL6
MT3	0	0.908698	0.785	0.424	0	0	MT3
NCAN	0	0.907417	0.729	0.23	0	0	NCAN
NOL4	0	0.904743	0.674	0.225	0	0	NOL4
TRIM9	0	0.901485	0.887	0.545	0	0	TRIM9
NAT8L	0	0.900854	0.714	0.237	0	0	NAT8L
PDGFRB	0	0.900363	0.744	0.22	0	0	PDGFRB
TRAK1	0	0.899287	0.891	0.457	0	0	TRAK1
ADGRG1	0	0.899094	0.744	0.263	0	0	ADGRG1
NCOA1	0	0.898027	0.955	0.767	0	0	NCOA1
AC002460.2	0	0.895524	0.63	0.242	0	0	AC002460.2
RASSF8	0	0.895137	0.762	0.373	0	0	RASSF8
CAPN2	0	0.891589	0.784	0.354	0	0	CAPN2
FXYD1	0	0.890464	0.638	0.185	0	0	FXYD1
B4GALNT4	0	0.889539	0.721	0.27	0	0	B4GALNT4
PRDM16-DT	0	0.888248	0.596	0.133	0	0	PRDM16-DT
GRIN2C	0	0.886024	0.649	0.159	0	0	GRIN2C
ECHDC2	0	0.883014	0.804	0.306	0	0	ECHDC2
MFHAS1	0	0.881993	0.724	0.259	0	0	MFHAS1
TUBB2B	0	0.881791	0.531	0.146	0	0	TUBB2B
OGFRL1	0	0.881352	0.81	0.334	0	0	OGFRL1
CDC14A	0	0.879257	0.716	0.262	0	0	CDC14A
ADGRA3	0	0.87757	0.805	0.289	0	0	ADGRA3
EYA1	0	0.877451	0.612	0.181	0	0	EYA1
TRIO	0	0.877289	0.906	0.567	0	0	TRIO
CDH4	0	0.875966	0.814	0.328	0	0	CDH4
DCLK2	0	0.875888	0.909	0.383	0	0	DCLK2
ANGPTL4	0	0.873918	0.654	0.229	0	0	ANGPTL4
SLC18B1	0	0.872453	0.713	0.241	0	0	SLC18B1
LINC01138	0	0.871712	0.78	0.396	0	0	LINC01138
CPEB4	0	0.869898	0.88	0.611	0	0	CPEB4
ARHGAP5	0	0.867861	0.887	0.613	0	0	ARHGAP5
JARID2	0	0.863662	0.859	0.528	0	0	JARID2
PDLIM5	0	0.862678	0.8	0.385	0	0	PDLIM5
RGMA	0	0.861737	0.744	0.249	0	0	RGMA
RAMP1	0	0.861444	0.731	0.284	0	0	RAMP1
ESRRG	0	0.861109	0.74	0.361	0	0	ESRRG
ATP2B2	0	0.858968	0.75	0.278	0	0	ATP2B2
FOXO1	0	0.857649	0.866	0.517	0	0	FOXO1
KIF21A	0	0.856643	0.807	0.449	0	0	KIF21A
FBXL7	0	0.855483	0.966	0.767	0	0	FBXL7
AC091826.2	0	0.854489	0.594	0.174	0	0	AC091826.2
ATP2B4	0	0.854274	0.855	0.476	0	0	ATP2B4
PRKD1	0	0.852185	0.841	0.439	0	0	PRKD1
ASTN1	0	0.85161	0.777	0.304	0	0	ASTN1
AGT	0	0.847484	0.672	0.245	0	0	AGT
KIAA0319	0	0.847093	0.647	0.193	0	0	KIAA0319
PCDH7	0	0.845777	0.78	0.303	0	0	PCDH7
NPL	0	0.844688	0.798	0.325	0	0	NPL
NOTCH2	0	0.842717	0.728	0.265	0	0	NOTCH2
NDRG2	0	0.842276	0.839	0.51	0	0	NDRG2
NAV2	0	0.841518	0.963	0.65	0	0	NAV2
RHOJ	0	0.841322	0.636	0.178	0	0	RHOJ
PLXNA2	0	0.840813	0.693	0.229	0	0	PLXNA2
ABI1	0	0.840481	0.767	0.367	0	0	ABI1
METRN	0	0.836148	0.751	0.341	0	0	METRN
METTL7A	0	0.836095	0.729	0.347	0	0	METTL7A
LRP1	0	0.834975	0.785	0.324	0	0	LRP1
FGD4	0	0.834786	0.817	0.428	0	0	FGD4
HEPACAM	0	0.834247	0.845	0.522	0	0	HEPACAM
AC104574.2	0	0.833965	0.332	0.079	0	0	AC104574.2
TIMP3	0	0.830486	0.674	0.215	0	0	TIMP3
RERG	0	0.828918	0.453	0.108	0	0	RERG
MICALL2	0	0.827187	0.728	0.271	0	0	MICALL2
ARHGAP31	0	0.826618	0.737	0.287	0	0	ARHGAP31
GABRG1	0	0.826102	0.62	0.172	0	0	GABRG1
GPD2	0	0.825711	0.701	0.298	0	0	GPD2
VIM	0	0.825447	0.552	0.196	0	0	VIM
CDH20	0	0.82418	0.973	0.805	0	0	CDH20
DANT2	0	0.82411	0.886	0.539	0	0	DANT2
FBXL17	0	0.823288	0.877	0.568	0	0	FBXL17
EDNRB	0	0.822955	0.553	0.128	0	0	EDNRB
AC099792.1	0	0.821758	0.634	0.209	0	0	AC099792.1
ID4	0	0.821467	0.672	0.202	0	0	ID4
SLC39A11	0	0.821448	0.944	0.759	0	0	SLC39A11
ASAP2	0	0.819301	0.775	0.372	0	0	ASAP2
EZR	0	0.815091	0.697	0.223	0	0	EZR
CXCL14	0	0.811155	0.504	0.093	0	0	CXCL14
FTL	0	0.810822	0.749	0.512	0	0	FTL
SLC15A2	0	0.809464	0.674	0.218	0	0	SLC15A2
DOCK4	0	0.80905	0.984	0.878	0	0	DOCK4
RFX2	0	0.808903	0.74	0.287	0	0	RFX2
RFX3	0	0.804574	0.89	0.602	0	0	RFX3
GABBR1	0	0.802137	0.767	0.333	0	0	GABBR1
SIRPA	0	0.80083	0.755	0.354	0	0	SIRPA
PACS1	0	0.798861	0.777	0.414	0	0	PACS1
PLEKHG1	0	0.798738	0.699	0.268	0	0	PLEKHG1
EPHX1	0	0.798413	0.652	0.261	0	0	EPHX1
RGL1	0	0.797348	0.842	0.564	0	0	RGL1
ARHGEF10L	0	0.797072	0.708	0.276	0	0	ARHGEF10L
KIAA1671	0	0.79688	0.709	0.253	0	0	KIAA1671
PTPN9	0	0.795909	0.669	0.282	0	0	PTPN9
TTC28	0	0.795529	0.888	0.568	0	0	TTC28
BRINP1	0	0.794958	0.662	0.245	0	0	BRINP1
GLI2	0	0.794556	0.574	0.133	0	0	GLI2
RBFOX2	0	0.794246	0.828	0.507	0	0	RBFOX2
PBXIP1	0	0.792802	0.637	0.19	0	0	PBXIP1
AC027117.2	0	0.792725	0.734	0.309	0	0	AC027117.2
RIN2	0	0.790829	0.905	0.608	0	0	RIN2
ARHGEF4	0	0.789207	0.899	0.377	0	0	ARHGEF4
AL512662.2	0	0.789173	0.572	0.142	0	0	AL512662.2
TGFBR3	0	0.788242	0.658	0.206	0	0	TGFBR3
SNTA1	0	0.7879	0.691	0.233	0	0	SNTA1
AC053513.1	0	0.787585	0.589	0.227	0	0	AC053513.1
SMYD3	0	0.786632	0.827	0.517	0	0	SMYD3
C2orf72	0	0.785222	0.635	0.216	0	0	C2orf72
LINC01473	0	0.785043	0.881	0.579	0	0	LINC01473
MROH7	0	0.784769	0.701	0.255	0	0	MROH7
IL17RB	0	0.783817	0.624	0.214	0	0	IL17RB
GJB6	0	0.783613	0.476	0.091	0	0	GJB6
CNN3	0	0.782768	0.73	0.315	0	0	CNN3
KLF12	0	0.779436	0.714	0.273	0	0	KLF12
WFS1	0	0.77762	0.639	0.197	0	0	WFS1
FAM168A	0	0.775046	0.824	0.519	0	0	FAM168A
MT1X	0	0.774618	0.541	0.173	0	0	MT1X
AL160272.1	0	0.77295	0.602	0.198	0	0	AL160272.1
PIK3C2A	0	0.77178	0.718	0.404	0	0	PIK3C2A
CA8	0	0.771638	0.57	0.179	0	0	CA8
SDC2	0	0.77131	0.591	0.158	0	0	SDC2
SUCLG2-AS1	0	0.769774	0.602	0.228	0	0	SUCLG2-AS1
CEP85L	0	0.769757	0.782	0.471	0	0	CEP85L
CAMK2B	0	0.766262	0.675	0.226	0	0	CAMK2B
TPCN1	0	0.765607	0.781	0.449	0	0	TPCN1
SCG3	0	0.765039	0.572	0.201	0	0	SCG3
TMEM108	0	0.762477	0.649	0.252	0	0	TMEM108
KCND3	0	0.761412	0.571	0.18	0	0	KCND3
BCKDHB	0	0.761193	0.842	0.507	0	0	BCKDHB
CSRP1	0	0.760707	0.823	0.486	0	0	CSRP1
CHD9	0	0.760426	0.923	0.747	0	0	CHD9
ABCC9	0	0.760048	0.582	0.178	0	0	ABCC9
ME1	0	0.756055	0.569	0.216	0	0	ME1
PLPP1	0	0.755072	0.769	0.478	0	0	PLPP1
TPST1	0	0.754725	0.654	0.36	0	0	TPST1
LHX2	0	0.753895	0.589	0.155	0	0	LHX2
BAALC-AS1	0	0.752489	0.4	0.152	0	0	BAALC-AS1
NR3C2	0	0.751389	0.807	0.461	0	0	NR3C2
TMEM164	0	0.750968	0.565	0.198	0	0	TMEM164
SOX9	0	0.749965	0.634	0.212	0	0	SOX9
CHN1	0	0.749751	0.704	0.31	0	0	CHN1
DENND1A	0	0.749568	0.891	0.632	0	0	DENND1A
WIF1	0	0.748503	0.344	0.044	0	0	WIF1
IRS2	0	0.748403	0.719	0.376	0	0	IRS2
ARHGAP32	0	0.748001	0.824	0.486	0	0	ARHGAP32
ADAMTS17	0	0.745245	0.603	0.222	0	0	ADAMTS17
KCNJ10	0	0.744419	0.684	0.337	0	0	KCNJ10
LINC01727	0	0.744244	0.423	0.089	0	0	LINC01727
SORCS2	0	0.743587	0.828	0.464	0	0	SORCS2
ALDH1A1	0	0.743222	0.487	0.159	0	0	ALDH1A1
AFF1	0	0.74282	0.822	0.478	0	0	AFF1
NT5C2	0	0.740191	0.811	0.512	0	0	NT5C2
CPNE8	0	0.739776	0.542	0.207	0	0	CPNE8
HMBOX1	0	0.739466	0.788	0.507	0	0	HMBOX1
SRGAP3	0	0.738868	0.837	0.508	0	0	SRGAP3
SLC7A2	0	0.737731	0.664	0.238	0	0	SLC7A2
ZNF516	0	0.736945	0.656	0.238	0	0	ZNF516
APC2	0	0.734417	0.703	0.291	0	0	APC2
CAMTA1	0	0.73345	0.939	0.729	0	0	CAMTA1
DOK5	0	0.731145	0.576	0.178	0	0	DOK5
HRH1	0	0.730939	0.485	0.117	0	0	HRH1
ITGA7	0	0.73027	0.628	0.195	0	0	ITGA7
HACD3	0	0.729991	0.68	0.324	0	0	HACD3
ADD3	0	0.729174	0.911	0.679	0	0	ADD3
CLYBL	0	0.728475	0.614	0.226	0	0	CLYBL
FAM171A1	0	0.727837	0.869	0.574	0	0	FAM171A1
EEF2K	0	0.727526	0.637	0.236	0	0	EEF2K
MIR4300HG	0	0.727346	0.623	0.254	0	0	MIR4300HG
PLEKHA6	0	0.727181	0.614	0.246	0	0	PLEKHA6
ASRGL1	0	0.725195	0.6	0.227	0	0	ASRGL1
BCAR3	0	0.724849	0.624	0.232	0	0	BCAR3
GOLIM4	0	0.72445	0.73	0.327	0	0	GOLIM4
GNAQ	0	0.723803	0.935	0.774	0	0	GNAQ
AC012404.1	0	0.721377	0.441	0.113	0	0	AC012404.1
CEP112	0	0.721177	0.657	0.261	0	0	CEP112
TLK1	0	0.720714	0.74	0.379	0	0	TLK1
ADRA1A	0	0.71953	0.612	0.207	0	0	ADRA1A
MLC1	0	0.717939	0.651	0.2	0	0	MLC1
PPP1R1B	0	0.717564	0.56	0.151	0	0	PPP1R1B
FGD6	0	0.717322	0.651	0.221	0	0	FGD6
SLC1A4	0	0.716968	0.553	0.148	0	0	SLC1A4
ENHO	0	0.716698	0.509	0.14	0	0	ENHO
CHST11	0	0.716162	0.805	0.318	0	0	CHST11
PLEKHA7	0	0.715545	0.657	0.264	0	0	PLEKHA7
ST8SIA1	0	0.715049	0.595	0.237	0	0	ST8SIA1
TAFA5	0	0.714704	0.782	0.453	0	0	TAFA5
CPEB3	0	0.714189	0.821	0.536	0	0	CPEB3
THSD7A	0	0.714015	0.665	0.255	0	0	THSD7A
PER3	0	0.710223	0.754	0.444	0	0	PER3
GASK1A	0	0.710155	0.624	0.227	0	0	GASK1A
PTAR1	0	0.710095	0.672	0.338	0	0	PTAR1
LIFR	0	0.709252	0.91	0.658	0	0	LIFR
PTPRG	0	0.709139	0.839	0.363	0	0	PTPRG
CLIP1	0	0.708174	0.741	0.39	0	0	CLIP1
CYSTM1	0	0.707537	0.627	0.238	0	0	CYSTM1
BMPR1A	0	0.706883	0.834	0.482	0	0	BMPR1A
WDR17	0	0.706506	0.609	0.234	0	0	WDR17
TBL1X	0	0.705815	0.809	0.476	0	0	TBL1X
GAREM1	0	0.704945	0.813	0.543	0	0	GAREM1
MAOB	0	0.704828	0.567	0.196	0	0	MAOB
HMGN3	0	0.704804	0.704	0.425	0	0	HMGN3
FHOD3	0	0.704199	0.622	0.234	0	0	FHOD3
GPAM	0	0.703786	0.528	0.133	0	0	GPAM
FAT3	0	0.703763	0.583	0.246	0	0	FAT3
ANO5	0	0.70258	0.526	0.183	0	0	ANO5
LINC02649	0	0.699781	0.602	0.233	0	0	LINC02649
ITGB4	0	0.699764	0.702	0.283	0	0	ITGB4
SMARCA2	0	0.69938	0.824	0.521	0	0	SMARCA2
FAM181B	0	0.699142	0.557	0.189	0	0	FAM181B
AC091078.1	0	0.698588	0.564	0.207	0	0	AC091078.1
POT1-AS1	0	0.698418	0.55	0.264	0	0	POT1-AS1
WWOX	0	0.697998	0.984	0.879	0	0	WWOX
CYB5B	0	0.69647	0.581	0.245	0	0	CYB5B
THRB	0	0.696171	0.685	0.284	0	0	THRB
CGNL1	0	0.694775	0.557	0.157	0	0	CGNL1
PLXNB1	0	0.694674	0.749	0.411	0	0	PLXNB1
PANTR1	0	0.694412	0.781	0.471	0	0	PANTR1
PALM	0	0.692872	0.653	0.234	0	0	PALM
EML6	0	0.692743	0.586	0.241	0	0	EML6
CHD2	0	0.690748	0.873	0.655	0	0	CHD2
FNDC3B	0	0.689715	0.704	0.35	0	0	FNDC3B
ACADVL	0	0.689066	0.675	0.316	0	0	ACADVL
BBOX1	0	0.688742	0.529	0.148	0	0	BBOX1
LRP4	0	0.68861	0.782	0.431	0	0	LRP4
RNF182	0	0.688011	0.479	0.104	0	0	RNF182
ITGA6	0	0.687879	0.607	0.205	0	0	ITGA6
GRAMD1B	0	0.685928	0.634	0.236	0	0	GRAMD1B
BSG	0	0.684739	0.696	0.318	0	0	BSG
CDH23	0	0.682884	0.49	0.162	0	0	CDH23
ABCD2	0	0.682752	0.482	0.1	0	0	ABCD2
TP53BP2	0	0.682439	0.637	0.264	0	0	TP53BP2
SEL1L3	0	0.682007	0.454	0.097	0	0	SEL1L3
ZFHX4	0	0.680879	0.835	0.561	0	0	ZFHX4
NEO1	0	0.679268	0.912	0.705	0	0	NEO1
AL022068.1	0	0.678931	0.451	0.148	0	0	AL022068.1
NUMB	0	0.677073	0.774	0.44	0	0	NUMB
CYFIP2	0	0.67661	0.708	0.334	0	0	CYFIP2
ABR	0	0.676338	0.858	0.385	0	0	ABR
TMEM241	0	0.675512	0.467	0.145	0	0	TMEM241
SPRED2	0	0.675231	0.608	0.249	0	0	SPRED2
ZNF423	0	0.673353	0.605	0.21	0	0	ZNF423
PAX6	0	0.672937	0.613	0.189	0	0	PAX6
DGKZ	0	0.672657	0.54	0.199	0	0	DGKZ
BMP2K	0	0.672068	0.772	0.399	0	0	BMP2K
AC023095.1	0	0.671919	0.463	0.135	0	0	AC023095.1
PHACTR3	0	0.671352	0.928	0.738	0	0	PHACTR3
AC008957.2	0	0.670539	0.36	0.09	0	0	AC008957.2
ARNT2	0	0.669607	0.842	0.523	0	0	ARNT2
TKT	0	0.667775	0.564	0.237	0	0	TKT
SLC24A3	0	0.667529	0.571	0.187	0	0	SLC24A3
PFKFB3	0	0.667216	0.776	0.443	0	0	PFKFB3
RAB31	0	0.667079	0.711	0.282	0	0	RAB31
TLE1	0	0.666019	0.617	0.238	0	0	TLE1
STIM2	0	0.665182	0.68	0.359	0	0	STIM2
NADK2	0	0.665021	0.62	0.263	0	0	NADK2
EFR3A	0	0.664751	0.679	0.331	0	0	EFR3A
MARCH6	0	0.66391	0.808	0.57	0	0	MARCH6
OSBPL11	0	0.661389	0.673	0.305	0	0	OSBPL11
ACSL3	0	0.66114	0.728	0.453	0	0	ACSL3
NWD1	0	0.66103	0.538	0.178	0	0	NWD1
MRPS6	0	0.660118	0.512	0.193	0	0	MRPS6
TMEM132A	0	0.660096	0.546	0.162	0	0	TMEM132A
POU2F1	0	0.659943	0.833	0.58	0	0	POU2F1
VEGFA	0	0.657267	0.419	0.118	0	0	VEGFA
AL445426.1	0	0.656317	0.427	0.128	0	0	AL445426.1
ENO1	0	0.655337	0.665	0.305	0	0	ENO1
PTTG1IP	0	0.652813	0.629	0.307	0	0	PTTG1IP
IQCK	0	0.652406	0.766	0.408	0	0	IQCK
AC079142.1	0	0.652318	0.427	0.136	0	0	AC079142.1
CDH10	0	0.650921	0.549	0.19	0	0	CDH10
PRKN	0	0.650814	0.933	0.75	0	0	PRKN
ADCY8	0	0.650565	0.674	0.266	0	0	ADCY8
ELOVL2	0	0.649418	0.514	0.138	0	0	ELOVL2
ITGAV	0	0.6476	0.721	0.41	0	0	ITGAV
COL21A1	0	0.647393	0.395	0.159	0	0	COL21A1
GPT2	0	0.645133	0.635	0.309	0	0	GPT2
FOXG1	0	0.644581	0.556	0.186	0	0	FOXG1
AKAP12	0	0.643138	0.527	0.164	0	0	AKAP12
PPFIA1	0	0.641617	0.824	0.512	0	0	PPFIA1
SESN3	0	0.641189	0.581	0.243	0	0	SESN3
CNTNAP3	0	0.640927	0.494	0.159	0	0	CNTNAP3
ZNF521	0	0.639336	0.691	0.351	0	0	ZNF521
NPDC1	0	0.638817	0.616	0.258	0	0	NPDC1
ELP4	0	0.638691	0.754	0.445	0	0	ELP4
OSMR-AS1	0	0.638306	0.499	0.161	0	0	OSMR-AS1
ASAP1	0	0.637874	0.858	0.567	0	0	ASAP1
SFMBT2	0	0.637354	0.825	0.482	0	0	SFMBT2
MPP6	0	0.636308	0.546	0.189	0	0	MPP6
PPP1R9A	0	0.636109	0.869	0.642	0	0	PPP1R9A
PLCH1	0	0.634015	0.53	0.183	0	0	PLCH1
KATNAL2	0	0.632604	0.616	0.29	0	0	KATNAL2
TLR4	0	0.632598	0.545	0.174	0	0	TLR4
GRK3	0	0.632239	0.612	0.301	0	0	GRK3
PRCP	0	0.632115	0.553	0.209	0	0	PRCP
AC107398.3	0	0.631126	0.535	0.152	0	0	AC107398.3
EMX2	0	0.630566	0.575	0.177	0	0	EMX2
GNA14-AS1	0	0.629948	0.342	0.057	0	0	GNA14-AS1
PPP1R12A	0	0.629516	0.79	0.525	0	0	PPP1R12A
AC079385.1	0	0.629303	0.452	0.142	0	0	AC079385.1
TNS3	0	0.628473	0.654	0.273	0	0	TNS3
PSAP	0	0.627665	0.783	0.545	0	0	PSAP
TSC22D2	0	0.627124	0.717	0.405	0	0	TSC22D2
JAM2	0	0.627069	0.479	0.144	0	0	JAM2
C11orf49	0	0.627002	0.776	0.455	0	0	C11orf49
ABHD2	0	0.626887	0.701	0.35	0	0	ABHD2
OAF	0	0.626748	0.558	0.208	0	0	OAF
DPYSL2	0	0.625768	0.919	0.744	0	0	DPYSL2
KBTBD12	0	0.623648	0.439	0.123	0	0	KBTBD12
MAGI3	0	0.622332	0.648	0.28	0	0	MAGI3
RNPC3	0	0.621754	0.822	0.572	0	0	RNPC3
C4orf19	0	0.621046	0.484	0.164	0	0	C4orf19
EHBP1	0	0.620378	0.831	0.557	0	0	EHBP1
TMBIM6	0	0.620173	0.699	0.444	0	0	TMBIM6
CHL1	0	0.618913	0.721	0.287	0	0	CHL1
JAK1	0	0.618342	0.853	0.656	0	0	JAK1
PTCH1	0	0.618043	0.544	0.237	0	0	PTCH1
MT1G	0	0.617647	0.424	0.123	0	0	MT1G
SPRED1	0	0.617386	0.709	0.396	0	0	SPRED1
SLC6A1	0	0.61627	0.824	0.542	0	0	SLC6A1
KIAA0930	0	0.615424	0.797	0.557	0	0	KIAA0930
AKT3	0	0.615073	0.937	0.798	0	0	AKT3
MID1	0	0.614942	0.54	0.204	0	0	MID1
RAVER2	0	0.614853	0.542	0.177	0	0	RAVER2
FGGY	0	0.614785	0.615	0.296	0	0	FGGY
SAFB2	0	0.613568	0.743	0.447	0	0	SAFB2
PPARGC1A	0	0.613309	0.501	0.166	0	0	PPARGC1A
TMEM47	0	0.611538	0.526	0.164	0	0	TMEM47
TENM4	0	0.611416	0.616	0.3	0	0	TENM4
NLGN4X	0	0.610628	0.609	0.24	0	0	NLGN4X
BRINP2	0	0.61032	0.484	0.172	0	0	BRINP2
AGBL4	0	0.60911	0.587	0.28	0	0	AGBL4
EPHA4	0	0.608432	0.453	0.109	0	0	EPHA4
NEK6	0	0.608187	0.517	0.164	0	0	NEK6
RIMKLB	0	0.606953	0.61	0.24	0	0	RIMKLB
AC087564.1	0	0.606903	0.701	0.457	0	0	AC087564.1
MMD2	0	0.606373	0.558	0.218	0	0	MMD2
TMEM232	0	0.605432	0.594	0.286	0	0	TMEM232
KALRN	0	0.604031	0.765	0.382	0	0	KALRN
NCKAP1	0	0.603894	0.747	0.449	0	0	NCKAP1
SON	0	0.60334	0.921	0.807	0	0	SON
MT1F	0	0.600976	0.395	0.103	0	0	MT1F
HMGB1	0	0.600224	0.844	0.633	0	0	HMGB1
NR2F1	0	0.599918	0.548	0.196	0	0	NR2F1
AP000462.1	0	0.59912	0.363	0.111	0	0	AP000462.1
UBR5	0	0.598189	0.859	0.642	0	0	UBR5
ZC3H12C	0	0.598094	0.607	0.308	0	0	ZC3H12C
NUTM2B-AS1	0	0.598023	0.733	0.48	0	0	NUTM2B-AS1
NEDD4L	0	0.597869	0.672	0.374	0	0	NEDD4L
MSRA	0	0.59735	0.677	0.353	0	0	MSRA
TMEM184B	0	0.597328	0.692	0.431	0	0	TMEM184B
SEMA4B	0	0.59699	0.635	0.301	0	0	SEMA4B
PPM1L	0	0.59678	0.624	0.309	0	0	PPM1L
TRIL	0	0.596344	0.435	0.096	0	0	TRIL
DAPK1	0	0.595927	0.693	0.269	0	0	DAPK1
SPIRE1	0	0.595865	0.798	0.512	0	0	SPIRE1
EFR3B	0	0.595448	0.675	0.34	0	0	EFR3B
ALDH2	0	0.594972	0.645	0.302	0	0	ALDH2
AL391807.1	0	0.594881	0.577	0.263	0	0	AL391807.1
C3orf70	0	0.594653	0.501	0.176	0	0	C3orf70
PRICKLE2	0	0.592848	0.604	0.268	0	0	PRICKLE2
PBX1	0	0.592602	0.864	0.625	0	0	PBX1
MSRB3	0	0.592245	0.46	0.14	0	0	MSRB3
SIPA1L1	0	0.591873	0.865	0.66	0	0	SIPA1L1
OSMR	0	0.59181	0.451	0.15	0	0	OSMR
LINC00598	0	0.59176	0.45	0.175	0	0	LINC00598
HILPDA	0	0.590334	0.359	0.111	0	0	HILPDA
FGFR1	0	0.589798	0.624	0.261	0	0	FGFR1
AL078604.4	0	0.588483	0.383	0.124	0	0	AL078604.4
AC005162.3	0	0.588199	0.437	0.115	0	0	AC005162.3
SH3PXD2B	0	0.587623	0.764	0.486	0	0	SH3PXD2B
SMURF2	0	0.586752	0.626	0.329	0	0	SMURF2
RMST	0	0.586329	0.393	0.107	0	0	RMST
BMP7	0	0.58582	0.593	0.236	0	0	BMP7
BICD1	0	0.585	0.833	0.581	0	0	BICD1
CDC42EP4	0	0.584604	0.574	0.202	0	0	CDC42EP4
RNF19A	0	0.58438	0.754	0.403	0	0	RNF19A
MIAT	0	0.583943	0.491	0.124	0	0	MIAT
FUT10	0	0.583534	0.507	0.185	0	0	FUT10
RNF24	0	0.583017	0.56	0.27	0	0	RNF24
MARC2	0	0.582636	0.463	0.126	0	0	MARC2
PRRX1	0	0.582253	0.588	0.252	0	0	PRRX1
SEC14L1	0	0.582133	0.643	0.336	0	0	SEC14L1
ZFHX3	0	0.581031	0.787	0.392	0	0	ZFHX3
AQP4-AS1	0	0.579829	0.606	0.269	0	0	AQP4-AS1
FAM198B-AS1	0	0.579665	0.462	0.152	0	0	FAM198B-AS1
RALGAPA2	0	0.578278	0.772	0.516	0	0	RALGAPA2
NBPF26	0	0.578154	0.475	0.162	0	0	NBPF26
ANKFN1	0	0.577642	0.557	0.218	0	0	ANKFN1
NACC2	0	0.577547	0.639	0.325	0	0	NACC2
MARK3	0	0.577265	0.877	0.695	0	0	MARK3
TMEM178B	0	0.57653	0.692	0.327	0	0	TMEM178B
COL23A1	0	0.576188	0.361	0.086	0	0	COL23A1
PDGFC	0	0.575607	0.524	0.19	0	0	PDGFC
ACAP2	0	0.575517	0.752	0.487	0	0	ACAP2
PURG	0	0.57551	0.552	0.238	0	0	PURG
HOPX	0	0.575296	0.387	0.086	0	0	HOPX
PKM	0	0.572442	0.616	0.285	0	0	PKM
AK4	0	0.572102	0.459	0.127	0	0	AK4
ITGA9-AS1	0	0.572016	0.563	0.237	0	0	ITGA9-AS1
SMAD1	0	0.569996	0.565	0.243	0	0	SMAD1
BCR	0	0.569427	0.627	0.304	0	0	BCR
LPIN2	0	0.567915	0.574	0.269	0	0	LPIN2
UTRN	0	0.567849	0.727	0.318	0	0	UTRN
DIO2	0	0.567844	0.393	0.093	0	0	DIO2
STK17B	0	0.567435	0.401	0.096	0	0	STK17B
BCAT2	0	0.567356	0.573	0.266	0	0	BCAT2
APCDD1	0	0.56681	0.64	0.306	0	0	APCDD1
CRIM1	0	0.565732	0.59	0.29	0	0	CRIM1
ABCA1	0	0.564473	0.607	0.292	0	0	ABCA1
SRGAP1	0	0.564338	0.795	0.513	0	0	SRGAP1
LAMA1	0	0.563843	0.527	0.186	0	0	LAMA1
TRAF3IP2-AS1	0	0.563222	0.777	0.513	0	0	TRAF3IP2-AS1
SH3RF1	0	0.56321	0.676	0.401	0	0	SH3RF1
FSTL1	0	0.563141	0.52	0.173	0	0	FSTL1
HTRA1	0	0.563132	0.762	0.545	0	0	HTRA1
PHKA1	0	0.56308	0.44	0.121	0	0	PHKA1
ATG7	0	0.56284	0.825	0.578	0	0	ATG7
LCNL1	0	0.561498	0.515	0.193	0	0	LCNL1
UGP2	0	0.561085	0.574	0.303	0	0	UGP2
AF117829.1	0	0.560595	0.724	0.404	0	0	AF117829.1
AC098829.1	0	0.559816	0.37	0.189	0	0	AC098829.1
DCHS2	0	0.559654	0.325	0.071	0	0	DCHS2
FIGN	0	0.559078	0.747	0.477	0	0	FIGN
AC245297.3	0	0.559014	0.844	0.682	0	0	AC245297.3
GAPDH	0	0.558495	0.643	0.395	0	0	GAPDH
FAT1	0	0.558245	0.539	0.194	0	0	FAT1
LRRC8A	0	0.558188	0.604	0.26	0	0	LRRC8A
CAB39L	0	0.557355	0.62	0.339	0	0	CAB39L
ANO6	0	0.557306	0.511	0.22	0	0	ANO6
CEP350	0	0.55709	0.806	0.615	0	0	CEP350
ANOS1	0	0.556769	0.492	0.187	0	0	ANOS1
SLC25A48	0	0.556684	0.521	0.236	0	0	SLC25A48
AC093865.1	0	0.556074	0.577	0.348	0	0	AC093865.1
AL356737.2	0	0.55596	0.352	0.067	0	0	AL356737.2
PTPN13	0	0.555304	0.806	0.553	0	0	PTPN13
TMEM220-AS1	0	0.555231	0.465	0.143	0	0	TMEM220-AS1
CRB2	0	0.555038	0.565	0.228	0	0	CRB2
ANO8	0	0.554933	0.522	0.185	0	0	ANO8
ZNF680	0	0.554501	0.605	0.305	0	0	ZNF680
HIVEP1	0	0.553945	0.602	0.302	0	0	HIVEP1
CACNA2D3	0	0.553784	0.585	0.276	0	0	CACNA2D3
PPP3CA	0	0.553761	0.821	0.551	0	0	PPP3CA
ZFYVE21	0	0.553379	0.508	0.182	0	0	ZFYVE21
PNPLA8	0	0.553229	0.588	0.304	0	0	PNPLA8
ZEB1	0	0.552501	0.763	0.346	0	0	ZEB1
CTSD	0	0.552332	0.624	0.33	0	0	CTSD
C20orf194	0	0.552142	0.87	0.668	0	0	C20orf194
PPP4R4	0	0.551147	0.507	0.18	0	0	PPP4R4
ARHGAP29	0	0.550707	0.429	0.107	0	0	ARHGAP29
CADPS2	0	0.550001	0.544	0.219	0	0	CADPS2
ASTN2	0	0.549934	0.894	0.651	0	0	ASTN2
BOC	0	0.549685	0.525	0.19	0	0	BOC
ANTXR1	0	0.549603	0.579	0.245	0	0	ANTXR1
AGBL1	0	0.548355	0.253	0.065	0	0	AGBL1
MTMR3	0	0.548335	0.719	0.44	0	0	MTMR3
HIF1A	0	0.547892	0.65	0.307	0	0	HIF1A
CNTFR	0	0.547023	0.48	0.137	0	0	CNTFR
IL6ST	0	0.546951	0.665	0.389	0	0	IL6ST
MTM1	0	0.546689	0.574	0.275	0	0	MTM1
TBC1D1	0	0.546097	0.556	0.247	0	0	TBC1D1
MIR100HG	0	0.545074	0.899	0.744	0	0	MIR100HG
VGLL4	0	0.545069	0.74	0.463	0	0	VGLL4
SERPINA3	0	0.544796	0.22	0.088	0	0	SERPINA3
ZMAT3	0	0.542339	0.567	0.269	0	0	ZMAT3
AC110023.1	0	0.541882	0.392	0.148	0	0	AC110023.1
ITGB8	0	0.54176	0.757	0.521	0	0	ITGB8
DDX5	0	0.541545	0.864	0.714	0	0	DDX5
SPTAN1	0	0.541421	0.696	0.343	0	0	SPTAN1
TAB2	0	0.540587	0.721	0.433	0	0	TAB2
VSIR	0	0.540454	0.483	0.156	0	0	VSIR
SSBP2	0	0.540413	0.867	0.679	0	0	SSBP2
AK3	0	0.540127	0.666	0.398	0	0	AK3
ABI2	0	0.53944	0.714	0.443	0	0	ABI2
CLEC16A	0	0.538889	0.791	0.534	0	0	CLEC16A
AL392086.3	0	0.538774	0.646	0.363	0	0	AL392086.3
ETV1	0	0.538529	0.455	0.143	0	0	ETV1
MT1M	0	0.538385	0.412	0.132	0	0	MT1M
MYBPC1	0	0.538165	0.446	0.134	0	0	MYBPC1
TSC22D4	0	0.537837	0.692	0.422	0	0	TSC22D4
SRI	0	0.536834	0.487	0.19	0	0	SRI
RIPOR2	0	0.535845	0.458	0.156	0	0	RIPOR2
PHYHD1	0	0.534461	0.583	0.218	0	0	PHYHD1
CMIP	0	0.533265	0.707	0.414	0	0	CMIP
ZBTB7C	0	0.532613	0.486	0.186	0	0	ZBTB7C
PLEC	0	0.532538	0.661	0.287	0	0	PLEC
AKAP10	0	0.530673	0.647	0.415	0	0	AKAP10
FERMT2	0	0.530049	0.706	0.444	0	0	FERMT2
CC2D2B	0	0.529812	0.38	0.124	0	0	CC2D2B
SSPN	0	0.529783	0.501	0.207	0	0	SSPN
GMDS-DT	0	0.528677	0.749	0.488	0	0	GMDS-DT
SOX21-AS1	0	0.527198	0.377	0.105	0	0	SOX21-AS1
LINC00513	0	0.526875	0.433	0.198	0	0	LINC00513
ARHGAP42	0	0.526358	0.646	0.272	0	0	ARHGAP42
MOK	0	0.526172	0.538	0.205	0	0	MOK
SPAG16	0	0.525097	0.542	0.295	0	0	SPAG16
SPRY4-AS1	0	0.524381	0.391	0.134	0	0	SPRY4-AS1
PARVA	0	0.522607	0.415	0.121	0	0	PARVA
NUDT3	0	0.522597	0.519	0.223	0	0	NUDT3
ZDHHC21	0	0.522589	0.69	0.435	0	0	ZDHHC21
SCMH1	0	0.522287	0.67	0.387	0	0	SCMH1
TRIM8	0	0.522122	0.538	0.253	0	0	TRIM8
KIAA1109	0	0.521686	0.847	0.68	0	0	KIAA1109
TTC19	0	0.521556	0.653	0.39	0	0	TTC19
MFGE8	0	0.521453	0.477	0.161	0	0	MFGE8
ATN1	0	0.52072	0.595	0.285	0	0	ATN1
PRXL2A	0	0.520493	0.551	0.227	0	0	PRXL2A
HAP1	0	0.519955	0.348	0.089	0	0	HAP1
ASAP3	0	0.519543	0.476	0.168	0	0	ASAP3
LDHB	0	0.519073	0.488	0.201	0	0	LDHB
DECR1	0	0.518592	0.563	0.282	0	0	DECR1
CMYA5	0	0.518299	0.492	0.18	0	0	CMYA5
MRTFB	0	0.518243	0.537	0.262	0	0	MRTFB
SCRN1	0	0.517645	0.566	0.277	0	0	SCRN1
DPY19L3	0	0.517392	0.557	0.267	0	0	DPY19L3
GNG12-AS1	0	0.517324	0.365	0.104	0	0	GNG12-AS1
SEPTIN11	0	0.517256	0.545	0.248	0	0	SEPTIN11
TULP3	0	0.516824	0.645	0.372	0	0	TULP3
AC005225.2	0	0.51657	0.498	0.191	0	0	AC005225.2
MFAP3L	0	0.516218	0.618	0.387	0	0	MFAP3L
UST	0	0.515624	0.525	0.219	0	0	UST
AC092902.4	0	0.515564	0.427	0.143	0	0	AC092902.4
GNA12	0	0.515252	0.621	0.323	0	0	GNA12
RGS6	0	0.515187	0.286	0.126	0	0	RGS6
PSMG4	0	0.513868	0.472	0.2	0	0	PSMG4
MTMR1	0	0.513815	0.552	0.253	0	0	MTMR1
DDR2	0	0.51338	0.431	0.163	0	0	DDR2
TDRD3	0	0.51307	0.73	0.487	0	0	TDRD3
RFX3-AS1	0	0.512879	0.653	0.402	0	0	RFX3-AS1
VWA8	0	0.512669	0.733	0.482	0	0	VWA8
DTX1	0	0.51228	0.433	0.118	0	0	DTX1
FER	0	0.512126	0.83	0.6	0	0	FER
RHEB	0	0.511835	0.597	0.293	0	0	RHEB
PLCG1	0	0.51163	0.528	0.228	0	0	PLCG1
POU6F2	0	0.511286	0.367	0.129	0	0	POU6F2
HSDL2	0	0.510252	0.542	0.24	0	0	HSDL2
EMID1	0	0.509934	0.574	0.233	0	0	EMID1
CPT1A	0	0.509879	0.482	0.17	0	0	CPT1A
PSMA1	0	0.509652	0.472	0.199	0	0	PSMA1
LINC01278	0	0.508965	0.679	0.406	0	0	LINC01278
DHRSX	0	0.508863	0.601	0.332	0	0	DHRSX
NBPF19	0	0.508667	0.439	0.147	0	0	NBPF19
NF1	0	0.507974	0.875	0.71	0	0	NF1
FZD3	0	0.507939	0.525	0.209	0	0	FZD3
AKAP7	0	0.50751	0.555	0.294	0	0	AKAP7
PRDX6	0	0.506263	0.538	0.217	0	0	PRDX6
DPY19L1	0	0.505995	0.51	0.223	0	0	DPY19L1
ITM2B	0	0.505936	0.692	0.485	0	0	ITM2B
LUZP1	0	0.505761	0.507	0.2	0	0	LUZP1
AC046134.2	0	0.50523	0.679	0.416	0	0	AC046134.2
SPRY2	0	0.503961	0.438	0.148	0	0	SPRY2
SARAF	0	0.503817	0.604	0.367	0	0	SARAF
METTL15	0	0.503679	0.674	0.428	0	0	METTL15
ZNF438	0	0.503423	0.665	0.396	0	0	ZNF438
FNBP1	0	0.503264	0.939	0.804	0	0	FNBP1
DPH6	0	0.503016	0.629	0.383	0	0	DPH6
XPO1	0	0.503008	0.76	0.544	0	0	XPO1
MYO9A	0	0.502821	0.794	0.58	0	0	MYO9A
ADCYAP1R1	0	0.502781	0.476	0.154	0	0	ADCYAP1R1
BBS2	0	0.502242	0.783	0.561	0	0	BBS2
PHF21A	0	0.501948	0.823	0.629	0	0	PHF21A
ARNTL	0	0.501433	0.442	0.174	0	0	ARNTL
HEPH	0	0.501209	0.479	0.19	0	0	HEPH
CHDH	0	0.500972	0.51	0.218	0	0	CHDH
ENTPD1-AS1	0	0.500765	0.731	0.503	0	0	ENTPD1-AS1
FOXN3	0	0.500422	0.842	0.564	0	0	FOXN3
ADAMTS10	0	0.500244	0.409	0.126	0	0	ADAMTS10
RHOQ	0	0.500009	0.631	0.372	0	0	RHOQ
LINC01896	0	0.499217	0.436	0.123	0	0	LINC01896
SMTN	0	0.499057	0.386	0.105	0	0	SMTN
CTSH	0	0.498267	0.443	0.148	0	0	CTSH
TMBIM1	0	0.498069	0.447	0.175	0	0	TMBIM1
ACTG1	0	0.497531	0.576	0.313	0	0	ACTG1
AC124852.1	0	0.497507	0.446	0.175	0	0	AC124852.1
DGLUCY	0	0.497391	0.681	0.415	0	0	DGLUCY
RHOT1	0	0.497254	0.66	0.417	0	0	RHOT1
PSAT1	0	0.497118	0.599	0.328	0	0	PSAT1
ZFP36L1	0	0.49684	0.735	0.317	0	0	ZFP36L1
A2ML1	0	0.496292	0.389	0.106	0	0	A2ML1
ADHFE1	0	0.495616	0.573	0.293	0	0	ADHFE1
CNKSR2	0	0.495577	0.493	0.215	0	0	CNKSR2
ALDH7A1	0	0.494835	0.593	0.31	0	0	ALDH7A1
TCF7L1	0	0.494398	0.504	0.199	0	0	TCF7L1
ETV6	0	0.493972	0.651	0.357	0	0	ETV6
RHPN2	0	0.493703	0.409	0.109	0	0	RHPN2
PTPN4	0	0.493382	0.699	0.454	0	0	PTPN4
DYNC2H1	0	0.492957	0.669	0.384	0	0	DYNC2H1
SESN1	0	0.492641	0.633	0.412	0	0	SESN1
DPH6-DT	0	0.492571	0.6	0.388	0	0	DPH6-DT
ADD3-AS1	0	0.491165	0.407	0.151	0	0	ADD3-AS1
MEGF9	0	0.490823	0.753	0.538	0	0	MEGF9
BCAN	0	0.489255	0.574	0.226	0	0	BCAN
TOM1L2	0	0.488997	0.857	0.673	0	0	TOM1L2
ZNF827	0	0.488556	0.613	0.348	0	0	ZNF827
PGM1	0	0.48833	0.436	0.145	0	0	PGM1
HDDC2	0	0.488024	0.411	0.135	0	0	HDDC2
AIFM3	0	0.487679	0.418	0.106	0	0	AIFM3
CASKIN1	0	0.487196	0.443	0.135	0	0	CASKIN1
NCOA2	0	0.487022	0.801	0.585	0	0	NCOA2
ARMH4	0	0.486715	0.661	0.425	0	0	ARMH4
IDH2	0	0.4863	0.528	0.252	0	0	IDH2
ZMIZ1	0	0.486015	0.682	0.412	0	0	ZMIZ1
STAT3	0	0.485831	0.719	0.47	0	0	STAT3
LRMDA	0	0.485736	0.62	0.267	0	0	LRMDA
VPS13A	0	0.485486	0.515	0.228	0	0	VPS13A
AMOT	0	0.485239	0.42	0.136	0	0	AMOT
MLLT10	0	0.485054	0.795	0.593	0	0	MLLT10
STARD13	0	0.484615	0.832	0.641	0	0	STARD13
FKBP10	0	0.484528	0.452	0.142	0	0	FKBP10
PDE3A	0	0.483592	0.393	0.157	0	0	PDE3A
NAALADL2	0	0.483069	0.799	0.588	0	0	NAALADL2
SEMA3D	0	0.482772	0.325	0.074	0	0	SEMA3D
MAP4	0	0.482375	0.809	0.619	0	0	MAP4
WDR60	0	0.481544	0.758	0.506	0	0	WDR60
CADM2	0	0.48106	0.991	0.884	0	0	CADM2
MEGF10	0	0.480403	0.803	0.6	0	0	MEGF10
ATP2C1	0	0.48037	0.658	0.431	0	0	ATP2C1
KIF1B	0	0.480276	0.945	0.835	0	0	KIF1B
RBMS3-AS3	0	0.480103	0.364	0.092	0	0	RBMS3-AS3
STK3	0	0.479784	0.795	0.586	0	0	STK3
P2RY14	0	0.479405	0.344	0.101	0	0	P2RY14
TRAF3IP2	0	0.478141	0.417	0.14	0	0	TRAF3IP2
TMTC1	0	0.478107	0.483	0.226	0	0	TMTC1
GRIA2	0	0.477238	0.817	0.563	0	0	GRIA2
STIM1	0	0.475898	0.534	0.24	0	0	STIM1
TMOD2	0	0.475806	0.614	0.362	0	0	TMOD2
ARL6IP1	0	0.474972	0.475	0.23	0	0	ARL6IP1
SUGCT	0	0.474838	0.428	0.184	0	0	SUGCT
USP53	0	0.473999	0.568	0.251	0	0	USP53
WIPF2	0	0.473677	0.599	0.343	0	0	WIPF2
NRF1	0	0.473557	0.705	0.486	0	0	NRF1
UPP2	0	0.47331	0.4	0.173	0	0	UPP2
FADS2	0	0.47255	0.528	0.246	0	0	FADS2
ZFAND3	0	0.472387	0.896	0.747	0	0	ZFAND3
PMP2	0	0.472007	0.456	0.204	0	0	PMP2
LINC01301	0	0.471508	0.376	0.135	0	0	LINC01301
PRNP	0	0.471181	0.624	0.396	0	0	PRNP
PKIA	0	0.470921	0.446	0.191	0	0	PKIA
ACP6	0	0.470891	0.455	0.172	0	0	ACP6
RUNX1T1	0	0.470709	0.499	0.237	0	0	RUNX1T1
TMEM135	0	0.470658	0.69	0.462	0	0	TMEM135
RSRP1	0	0.470149	0.799	0.595	0	0	RSRP1
CASC2	0	0.469795	0.385	0.149	0	0	CASC2
INPP5F	0	0.46961	0.502	0.246	0	0	INPP5F
SMOX	0	0.469452	0.479	0.173	0	0	SMOX
ALOX12-AS1	0	0.468715	0.724	0.491	0	0	ALOX12-AS1
RUFY3	0	0.468514	0.861	0.704	0	0	RUFY3
GALNT2	0	0.467884	0.639	0.376	0	0	GALNT2
NSMF	0	0.467718	0.52	0.21	0	0	NSMF
AL136366.1	0	0.467373	0.379	0.109	0	0	AL136366.1
MIR3936HG	0	0.467166	0.568	0.271	0	0	MIR3936HG
SLC44A3	0	0.46593	0.363	0.117	0	0	SLC44A3
AHDC1	0	0.465462	0.505	0.221	0	0	AHDC1
AC008014.1	0	0.465274	0.439	0.207	0	0	AC008014.1
AC104596.1	0	0.465038	0.598	0.377	0	0	AC104596.1
AL117335.1	0	0.464843	0.449	0.158	0	0	AL117335.1
HAGHL	0	0.464788	0.414	0.148	0	0	HAGHL
ITGB5	0	0.463136	0.471	0.182	0	0	ITGB5
RIC3	0	0.463071	0.494	0.213	0	0	RIC3
CD63	0	0.462927	0.455	0.228	0	0	CD63
BAG3	0	0.462443	0.456	0.151	0	0	BAG3
LYPD6	0	0.461531	0.363	0.108	0	0	LYPD6
ZFYVE28	0	0.460766	0.509	0.274	0	0	ZFYVE28
MBD5	0	0.460424	0.904	0.753	0	0	MBD5
MED13L	0	0.460071	0.883	0.719	0	0	MED13L
DMGDH	0	0.459898	0.403	0.15	0	0	DMGDH
CALM2	0	0.459847	0.792	0.626	0	0	CALM2
TTN-AS1	0	0.459807	0.51	0.302	0	0	TTN-AS1
AHNAK	0	0.459564	0.604	0.261	0	0	AHNAK
GOLGB1	0	0.459265	0.734	0.532	0	0	GOLGB1
MMP28	0	0.45897	0.401	0.116	0	0	MMP28
CDS1	0	0.458206	0.343	0.086	0	0	CDS1
ANKRD26	0	0.457848	0.693	0.436	0	0	ANKRD26
SPECC1	0	0.457425	0.664	0.463	0	0	SPECC1
GRINA	0	0.45731	0.432	0.157	0	0	GRINA
SALL3	0	0.456687	0.385	0.106	0	0	SALL3
DENND5B	0	0.456618	0.716	0.484	0	0	DENND5B
SBF2	0	0.456532	0.848	0.658	0	0	SBF2
KIF9-AS1	0	0.456007	0.574	0.311	0	0	KIF9-AS1
SLC7A10	0	0.455941	0.352	0.065	0	0	SLC7A10
PHACTR1	0	0.455384	0.738	0.467	0	0	PHACTR1
HK1	0	0.455242	0.469	0.187	0	0	HK1
SNCAIP	0	0.454612	0.373	0.12	0	0	SNCAIP
BMPR2	0	0.45448	0.681	0.407	0	0	BMPR2
NRG2	0	0.454227	0.521	0.265	0	0	NRG2
TAPT1-AS1	0	0.454087	0.75	0.57	0	0	TAPT1-AS1
GPRC5B	0	0.453982	0.882	0.685	0	0	GPRC5B
ERI3	0	0.453832	0.685	0.45	0	0	ERI3
ZMAT1	0	0.453667	0.661	0.432	0	0	ZMAT1
CAMK1D	0	0.45348	0.674	0.337	0	0	CAMK1D
EHMT1	0	0.453168	0.797	0.617	0	0	EHMT1
SUGP2	0	0.453026	0.646	0.405	0	0	SUGP2
MPPED2	0	0.452568	0.523	0.214	0	0	MPPED2
STAU2	0	0.452278	0.713	0.481	0	0	STAU2
PCDH17	0	0.451705	0.554	0.304	0	0	PCDH17
DZIP1	0	0.451656	0.504	0.207	0	0	DZIP1
PWWP3A	0	0.451551	0.691	0.488	0	0	PWWP3A
TSPOAP1	0	0.450706	0.435	0.145	0	0	TSPOAP1
AC090993.1	0	0.450636	0.244	0.054	0	0	AC090993.1
FBXO2	0	0.450235	0.44	0.187	0	0	FBXO2
ZSWIM5	0	0.450084	0.63	0.392	0	0	ZSWIM5
PDXK	0	0.449909	0.552	0.263	0	0	PDXK
AL589935.1	0	0.44971	0.36	0.118	0	0	AL589935.1
CD109	0	0.449522	0.36	0.119	0	0	CD109
TMEM14B	0	0.449376	0.722	0.507	0	0	TMEM14B
CD59	0	0.449319	0.46	0.187	0	0	CD59
SLC25A37	0	0.449105	0.558	0.299	0	0	SLC25A37
CDK14	0	0.448971	0.61	0.304	0	0	CDK14
ATL2	0	0.448676	0.468	0.214	0	0	ATL2
STOM	0	0.448313	0.46	0.182	0	0	STOM
LINC02006	0	0.448298	0.278	0.087	0	0	LINC02006
UFL1-AS1	0	0.44799	0.387	0.173	0	0	UFL1-AS1
ARHGEF17	0	0.447815	0.487	0.188	0	0	ARHGEF17
LAPTM4A	0	0.44781	0.395	0.16	0	0	LAPTM4A
PIR	0	0.447478	0.433	0.216	0	0	PIR
IGF1R	0	0.447391	0.81	0.601	0	0	IGF1R
ARMC2	0	0.446875	0.498	0.227	0	0	ARMC2
TSC22D1	0	0.446346	0.654	0.416	0	0	TSC22D1
AC125613.1	0	0.446269	0.41	0.192	0	0	AC125613.1
RASSF8-AS1	0	0.445946	0.452	0.197	0	0	RASSF8-AS1
PITPNM2	0	0.44567	0.489	0.206	0	0	PITPNM2
TLN2	0	0.445394	0.652	0.441	0	0	TLN2
SH3BP2	0	0.445174	0.407	0.123	0	0	SH3BP2
ARHGEF11	0	0.444945	0.578	0.331	0	0	ARHGEF11
SREBF1	0	0.444723	0.594	0.363	0	0	SREBF1
MINK1	0	0.444699	0.616	0.388	0	0	MINK1
RBM28	0	0.444203	0.596	0.351	0	0	RBM28
PRDM5	0	0.444031	0.398	0.142	0	0	PRDM5
SOX9-AS1	0	0.443978	0.448	0.168	0	0	SOX9-AS1
SNHG14	0	0.443076	0.947	0.785	0	0	SNHG14
EPS15L1	0	0.442569	0.653	0.387	0	0	EPS15L1
KDM5B	0	0.442433	0.492	0.241	0	0	KDM5B
SOD2	0	0.441979	0.5	0.306	0	0	SOD2
NINL	0	0.441845	0.509	0.247	0	0	NINL
AL645568.1	0	0.441762	0.576	0.315	0	0	AL645568.1
ENSA	0	0.440907	0.659	0.406	0	0	ENSA
XAF1	0	0.440812	0.372	0.113	0	0	XAF1
AC016831.7	0	0.440762	0.671	0.458	0	0	AC016831.7
RAPGEF3	0	0.440639	0.612	0.368	0	0	RAPGEF3
TTTY14	0	0.440072	0.434	0.267	0	0	TTTY14
COL27A1	0	0.439867	0.431	0.178	0	0	COL27A1
PLTP	0	0.439671	0.39	0.125	0	0	PLTP
IFRD1	0	0.438998	0.484	0.258	0	0	IFRD1
GAREM2	0	0.438916	0.368	0.092	0	0	GAREM2
SMAD3	0	0.438916	0.459	0.184	0	0	SMAD3
ALK	0	0.438689	0.423	0.178	0	0	ALK
GPHN	0	0.438517	0.947	0.841	0	0	GPHN
KANK1	0	0.436955	0.883	0.677	0	0	KANK1
PRR5	0	0.436847	0.375	0.104	0	0	PRR5
AGL	0	0.436692	0.479	0.234	0	0	AGL
CAPS2	0	0.436449	0.605	0.383	0	0	CAPS2
TUT4	0	0.436117	0.812	0.647	0	0	TUT4
SPTBN1	0	0.435678	0.891	0.756	0	0	SPTBN1
ARMH1	0	0.435227	0.468	0.196	0	0	ARMH1
NIPSNAP2	0	0.435031	0.63	0.382	0	0	NIPSNAP2
ATXN2	0	0.434667	0.838	0.679	0	0	ATXN2
MXI1	0	0.434522	0.791	0.612	0	0	MXI1
ATP6V1H	0	0.434474	0.566	0.314	0	0	ATP6V1H
FADS3	0	0.433896	0.457	0.205	0	0	FADS3
FAM135B	0	0.43388	0.45	0.21	0	0	FAM135B
PCDH9-AS2	0	0.433677	0.45	0.257	0	0	PCDH9-AS2
SMARCD3	0	0.433598	0.46	0.193	0	0	SMARCD3
CYP46A1	0	0.433387	0.43	0.161	0	0	CYP46A1
CSNK1A1	0	0.432298	0.814	0.638	0	0	CSNK1A1
RELL1	0	0.432131	0.375	0.138	0	0	RELL1
NMD3	0	0.43189	0.434	0.212	0	0	NMD3
CCDC6	0	0.431812	0.521	0.27	0	0	CCDC6
CCDC91	0	0.431259	0.691	0.481	0	0	CCDC91
IMMP2L	0	0.430397	0.74	0.58	0	0	IMMP2L
RAB11FIP2	0	0.429917	0.578	0.349	0	0	RAB11FIP2
KLF7	0	0.429004	0.61	0.398	0	0	KLF7
OGA	0	0.428756	0.717	0.515	0	0	OGA
POU3F2	0	0.427943	0.45	0.191	0	0	POU3F2
STK17A	0	0.427838	0.374	0.12	0	0	STK17A
TBC1D19	0	0.427632	0.595	0.354	0	0	TBC1D19
FRS2	0	0.427624	0.62	0.384	0	0	FRS2
CSPG5	0	0.427595	0.405	0.141	0	0	CSPG5
P4HA1	0	0.427522	0.576	0.322	0	0	P4HA1
ICA1L	0	0.427498	0.513	0.265	0	0	ICA1L
NFE2L2	0	0.427439	0.689	0.476	0	0	NFE2L2
AC103923.1	0	0.427404	0.361	0.103	0	0	AC103923.1
KCNA2	0	0.427299	0.384	0.116	0	0	KCNA2
PNPLA7	0	0.427257	0.547	0.302	0	0	PNPLA7
ARRB1	0	0.427114	0.59	0.357	0	0	ARRB1
ENTPD1	0	0.426806	0.349	0.114	0	0	ENTPD1
INPP4B	0	0.426667	0.591	0.307	0	0	INPP4B
IL17D	0	0.426479	0.451	0.185	0	0	IL17D
NBPF14	0	0.425744	0.428	0.162	0	0	NBPF14
DPF3	0	0.425578	0.666	0.432	0	0	DPF3
CACNA1C	0	0.425484	0.649	0.327	0	0	CACNA1C
RREB1	0	0.425456	0.464	0.177	0	0	RREB1
STARD3	0	0.425322	0.486	0.236	0	0	STARD3
MT-CYB	0	0.424577	0.858	0.753	0	0	MT-CYB
GNA13	0	0.423533	0.553	0.282	0	0	GNA13
LGALS3	0	0.423286	0.344	0.105	0	0	LGALS3
RBM6	0	0.423093	0.871	0.712	0	0	RBM6
CHD6	0	0.423093	0.774	0.586	0	0	CHD6
NMT1	0	0.422371	0.664	0.418	0	0	NMT1
NME3	0	0.421932	0.481	0.242	0	0	NME3
MLLT3	0	0.42189	0.67	0.441	0	0	MLLT3
USP3	0	0.421533	0.541	0.298	0	0	USP3
KLC1	0	0.420854	0.769	0.585	0	0	KLC1
EPC1	0	0.420176	0.736	0.538	0	0	EPC1
ARID1A	0	0.419953	0.735	0.523	0	0	ARID1A
CLASP1	0	0.419731	0.865	0.729	0	0	CLASP1
CCDC18-AS1	0	0.419455	0.717	0.514	0	0	CCDC18-AS1
BICC1	0	0.418557	0.435	0.154	0	0	BICC1
FOXO3	0	0.418557	0.737	0.55	0	0	FOXO3
ADORA2B	0	0.418364	0.341	0.076	0	0	ADORA2B
GLB1	0	0.417781	0.461	0.212	0	0	GLB1
PPM1K	0	0.417193	0.606	0.398	0	0	PPM1K
ARHGAP35	0	0.417063	0.722	0.543	0	0	ARHGAP35
PRKCA-AS1	0	0.416979	0.313	0.101	0	0	PRKCA-AS1
CTNND1	0	0.416531	0.608	0.361	0	0	CTNND1
GSE1	0	0.41649	0.489	0.227	0	0	GSE1
HERPUD2	0	0.416237	0.493	0.25	0	0	HERPUD2
AL078459.1	0	0.416172	0.318	0.094	0	0	AL078459.1
APBA2	0	0.415626	0.566	0.385	0	0	APBA2
PPARA	0	0.414805	0.549	0.305	0	0	PPARA
PAUPAR	0	0.414502	0.261	0.072	0	0	PAUPAR
ARHGEF3	0	0.414438	0.393	0.259	0	0	ARHGEF3
CCND3	0	0.413871	0.497	0.24	0	0	CCND3
SLC27A1	0	0.413845	0.663	0.439	0	0	SLC27A1
CDR2	0	0.413455	0.457	0.228	0	0	CDR2
AASDH	0	0.413341	0.503	0.259	0	0	AASDH
GPC5-AS2	0	0.411666	0.285	0.053	0	0	GPC5-AS2
PMP22	0	0.41129	0.602	0.39	0	0	PMP22
TMEM150C	0	0.411223	0.399	0.166	0	0	TMEM150C
PRRT2	0	0.410878	0.487	0.198	0	0	PRRT2
CHRDL1	0	0.410764	0.311	0.068	0	0	CHRDL1
CNIH3	0	0.41051	0.439	0.209	0	0	CNIH3
ZNF518A	0	0.410381	0.672	0.47	0	0	ZNF518A
WRN	0	0.409822	0.561	0.345	0	0	WRN
EIF3E	0	0.409734	0.538	0.342	0	0	EIF3E
CTIF	0	0.409507	0.704	0.5	0	0	CTIF
SORBS3	0	0.409282	0.417	0.169	0	0	SORBS3
EAF2	0	0.408337	0.369	0.131	0	0	EAF2
AC119673.2	0	0.408242	0.459	0.23	0	0	AC119673.2
AVL9	0	0.40792	0.635	0.415	0	0	AVL9
ULK4	0	0.407623	0.466	0.248	0	0	ULK4
TLCD4	0	0.406447	0.409	0.162	0	0	TLCD4
UBA6-AS1	0	0.40557	0.541	0.368	0	0	UBA6-AS1
TP53	0	0.40522	0.336	0.111	0	0	TP53
PPP3R1	0	0.404644	0.568	0.343	0	0	PPP3R1
RGS7	0	0.404405	0.591	0.296	0	0	RGS7
ANKRD9	0	0.404405	0.347	0.095	0	0	ANKRD9
CFAP70	0	0.403912	0.457	0.203	0	0	CFAP70
MAP3K13	0	0.403768	0.5	0.282	0	0	MAP3K13
FGFRL1	0	0.403472	0.34	0.091	0	0	FGFRL1
RXRA	0	0.403328	0.484	0.223	0	0	RXRA
CDIP1	0	0.403017	0.439	0.189	0	0	CDIP1
ZBTB20-AS5	0	0.402859	0.323	0.113	0	0	ZBTB20-AS5
SPPL2B	0	0.402829	0.513	0.261	0	0	SPPL2B
PPP3CC	0	0.402753	0.528	0.318	0	0	PPP3CC
UBE2G2	0	0.402313	0.611	0.377	0	0	UBE2G2
LINC02062	0	0.402282	0.527	0.317	0	0	LINC02062
SELENBP1	0	0.401226	0.334	0.085	0	0	SELENBP1
UBAC2	0	0.400802	0.559	0.35	0	0	UBAC2
AEBP1	0	0.400334	0.451	0.19	0	0	AEBP1
AC234582.1	0	0.399745	0.37	0.111	0	0	AC234582.1
DAG1	0	0.39969	0.407	0.162	0	0	DAG1
INPPL1	0	0.399655	0.414	0.155	0	0	INPPL1
STX16	0	0.399374	0.687	0.491	0	0	STX16
LINC00298	0	0.399348	0.336	0.098	0	0	LINC00298
WASHC1	0	0.399279	0.671	0.479	0	0	WASHC1
SGIP1	0	0.39926	0.856	0.689	0	0	SGIP1
GMPR	0	0.398835	0.39	0.152	0	0	GMPR
CLSTN1	0	0.398695	0.601	0.373	0	0	CLSTN1
SLC25A12	0	0.398558	0.545	0.291	0	0	SLC25A12
KAT6B	0	0.398471	0.635	0.422	0	0	KAT6B
AL390755.1	0	0.398313	0.252	0.089	0	0	AL390755.1
AASS	0	0.398076	0.62	0.412	0	0	AASS
DENND4C	0	0.39762	0.618	0.396	0	0	DENND4C
ZBTB43	0	0.396165	0.445	0.211	0	0	ZBTB43
TRIM47	0	0.395878	0.348	0.112	0	0	TRIM47
SMS	0	0.395296	0.371	0.138	0	0	SMS
SYT11	0	0.395284	0.676	0.459	0	0	SYT11
EXT1	0	0.394905	0.588	0.363	0	0	EXT1
AC138627.1	0	0.394774	0.405	0.22	0	0	AC138627.1
ZFAND6	0	0.394586	0.571	0.339	0	0	ZFAND6
ARL3	0	0.394558	0.472	0.231	0	0	ARL3
AC068308.1	0	0.394063	0.273	0.108	0	0	AC068308.1
AC108519.1	0	0.393878	0.59	0.366	0	0	AC108519.1
ZXDC	0	0.393817	0.647	0.436	0	0	ZXDC
GNAS	0	0.393667	0.678	0.452	0	0	GNAS
WDR6	0	0.39321	0.507	0.26	0	0	WDR6
FSIP2-AS1	0	0.392598	0.411	0.197	0	0	FSIP2-AS1
CELF1	0	0.392247	0.667	0.451	0	0	CELF1
ZNF254	0	0.391317	0.601	0.383	0	0	ZNF254
SRP14	0	0.391216	0.411	0.212	0	0	SRP14
RHOB	0	0.390979	0.514	0.262	0	0	RHOB
PTPRM	0	0.3909	0.723	0.462	0	0	PTPRM
LYVE1	0	0.390899	0.346	0.104	0	0	LYVE1
DNAJC3	0	0.390622	0.5	0.281	0	0	DNAJC3
GNG12	0	0.389573	0.422	0.172	0	0	GNG12
NPEPPS	0	0.388824	0.735	0.542	0	0	NPEPPS
INTS10	0	0.38879	0.575	0.374	0	0	INTS10
AC079760.1	0	0.388154	0.301	0.123	0	0	AC079760.1
AKAP13	0	0.388041	0.639	0.319	0	0	AKAP13
VPS45	0	0.388027	0.58	0.354	0	0	VPS45
SLC25A43	0	0.38755	0.379	0.145	0	0	SLC25A43
MT-ND1	0	0.387488	0.805	0.67	0	0	MT-ND1
PTCH2	0	0.387357	0.331	0.113	0	0	PTCH2
MARCH3	0	0.387229	0.454	0.221	0	0	MARCH3
FSTL3	0	0.38721	0.362	0.118	0	0	FSTL3
ZHX2	0	0.387184	0.829	0.676	0	0	ZHX2
VOPP1	0	0.387135	0.491	0.236	0	0	VOPP1
MAP3K14	0	0.386952	0.38	0.185	0	0	MAP3K14
KIAA1958	0	0.386832	0.733	0.54	0	0	KIAA1958
FAM49A	0	0.386704	0.47	0.216	0	0	FAM49A
TAFA1	0	0.38662	0.35	0.157	0	0	TAFA1
TSTD3	0	0.386293	0.53	0.314	0	0	TSTD3
OXR1	0	0.386262	0.62	0.357	0	0	OXR1
NEK11	0	0.386092	0.481	0.256	0	0	NEK11
EXOC4	0	0.386014	0.859	0.705	0	0	EXOC4
UQCRC2	0	0.385792	0.517	0.299	0	0	UQCRC2
SYTL4	0	0.385535	0.416	0.177	0	0	SYTL4
AL133257.1	0	0.385488	0.261	0.065	0	0	AL133257.1
ST5	0	0.384694	0.493	0.239	0	0	ST5
PELI2	0	0.384674	0.532	0.318	0	0	PELI2
NFATC4	0	0.38434	0.368	0.109	0	0	NFATC4
CCNL2	0	0.384284	0.62	0.415	0	0	CCNL2
SLC30A10	0	0.384185	0.359	0.103	0	0	SLC30A10
DDR1	0	0.384051	0.559	0.32	0	0	DDR1
CD99	0	0.383863	0.405	0.164	0	0	CD99
BTBD9	0	0.383716	0.77	0.549	0	0	BTBD9
LINC00271	0	0.383035	0.357	0.168	0	0	LINC00271
SLITRK2	0	0.383018	0.403	0.177	0	0	SLITRK2
MYOM1	0	0.382746	0.382	0.184	0	0	MYOM1
PPP3CB	0	0.382464	0.559	0.341	0	0	PPP3CB
SETD5	0	0.381935	0.78	0.611	0	0	SETD5
PLXNB2	0	0.381935	0.4	0.148	0	0	PLXNB2
AXL	0	0.380492	0.426	0.16	0	0	AXL
SCRG1	0	0.38017	0.338	0.132	0	0	SCRG1
SYBU	0	0.379224	0.332	0.118	0	0	SYBU
CHST1	0	0.379011	0.331	0.09	0	0	CHST1
SEC14L2	0	0.378993	0.431	0.205	0	0	SEC14L2
KCNQ3	0	0.378915	0.462	0.194	0	0	KCNQ3
AZIN1-AS1	0	0.37864	0.54	0.324	0	0	AZIN1-AS1
SUN1	0	0.378556	0.569	0.348	0	0	SUN1
KATNBL1	0	0.378527	0.635	0.433	0	0	KATNBL1
SLC44A2	0	0.378374	0.457	0.22	0	0	SLC44A2
SORL1	0	0.378294	0.752	0.45	0	0	SORL1
ADCY9	0	0.37819	0.489	0.259	0	0	ADCY9
GPC1	0	0.377792	0.386	0.144	0	0	GPC1
DPP7	0	0.377156	0.498	0.267	0	0	DPP7
AC009879.4	0	0.376593	0.292	0.088	0	0	AC009879.4
LIMK2	0	0.376306	0.397	0.182	0	0	LIMK2
PPP2CB	0	0.376065	0.569	0.34	0	0	PPP2CB
PSMD1	0	0.376047	0.596	0.391	0	0	PSMD1
RNF43	0	0.375559	0.282	0.067	0	0	RNF43
SRSF5	0	0.375309	0.685	0.522	0	0	SRSF5
AL590617.2	0	0.375254	0.312	0.078	0	0	AL590617.2
SCML1	0	0.375033	0.33	0.124	0	0	SCML1
LINC00894	0	0.374629	0.578	0.397	0	0	LINC00894
DCUN1D1	0	0.374497	0.571	0.366	0	0	DCUN1D1
ARID1B	0	0.37441	0.908	0.798	0	0	ARID1B
PHF14	0	0.374166	0.736	0.562	0	0	PHF14
GAN	0	0.37411	0.501	0.258	0	0	GAN
AFG1L	0	0.373801	0.473	0.26	0	0	AFG1L
AC019257.1	0	0.373638	0.384	0.145	0	0	AC019257.1
KNDC1	0	0.373121	0.392	0.15	0	0	KNDC1
PPP2R1B	0	0.372593	0.506	0.292	0	0	PPP2R1B
PLSCR1	0	0.372175	0.314	0.134	0	0	PLSCR1
CCDC171	0	0.371863	0.512	0.297	0	0	CCDC171
CASP7	0	0.371792	0.327	0.091	0	0	CASP7
ZRANB2	0	0.37138	0.759	0.62	0	0	ZRANB2
CC2D2A	0	0.370905	0.406	0.186	0	0	CC2D2A
CAMSAP2	0	0.370871	0.705	0.528	0	0	CAMSAP2
TTC7B	0	0.370098	0.618	0.411	0	0	TTC7B
GOLGA8B	0	0.369997	0.451	0.216	0	0	GOLGA8B
SEPTIN9	0	0.369978	0.413	0.189	0	0	SEPTIN9
WWTR1	0	0.369726	0.463	0.238	0	0	WWTR1
BABAM2	0	0.369284	0.692	0.472	0	0	BABAM2
KIAA0319L	0	0.369262	0.632	0.444	0	0	KIAA0319L
NPTN	0	0.369222	0.49	0.276	0	0	NPTN
DCAF5	0	0.368959	0.587	0.37	0	0	DCAF5
MSANTD4	0	0.368865	0.441	0.237	0	0	MSANTD4
COL16A1	0	0.368797	0.562	0.351	0	0	COL16A1
KAT2A	0	0.368337	0.499	0.281	0	0	KAT2A
LINC01414	0	0.368266	0.198	0.057	0	0	LINC01414
MARK1	0	0.368101	0.476	0.251	0	0	MARK1
DCAF6	0	0.368019	0.575	0.356	0	0	DCAF6
GLG1	0	0.367922	0.807	0.646	0	0	GLG1
FAM135A	0	0.367746	0.657	0.478	0	0	FAM135A
GALNT7	0	0.367732	0.478	0.281	0	0	GALNT7
CAT	0	0.367662	0.411	0.194	0	0	CAT
LAMA5	0	0.367491	0.331	0.099	0	0	LAMA5
EFHC2	0	0.36736	0.294	0.078	0	0	EFHC2
PACRG	0	0.367304	0.392	0.221	0	0	PACRG
RAB28	0	0.367217	0.576	0.363	0	0	RAB28
AL139260.1	0	0.366943	0.617	0.429	0	0	AL139260.1
HOOK2	0	0.366634	0.447	0.229	0	0	HOOK2
RGS3	0	0.366352	0.35	0.152	0	0	RGS3
B3GLCT	0	0.366342	0.375	0.156	0	0	B3GLCT
COX7C	0	0.366215	0.382	0.173	0	0	COX7C
TSPAN3	0	0.365849	0.486	0.267	0	0	TSPAN3
TRERF1	0	0.365784	0.357	0.151	0	0	TRERF1
TMC1	0	0.365391	0.249	0.084	0	0	TMC1
SCP2	0	0.365216	0.49	0.268	0	0	SCP2
FGFR2	0	0.36521	0.827	0.628	0	0	FGFR2
AFDN	0	0.365112	0.778	0.601	0	0	AFDN
GAS2L1	0	0.364701	0.328	0.091	0	0	GAS2L1
ZNF462	0	0.364608	0.631	0.412	0	0	ZNF462
C1S	0	0.364239	0.355	0.152	0	0	C1S
DARS	0	0.363937	0.528	0.316	0	0	DARS
TIAM2	0	0.363917	0.643	0.446	0	0	TIAM2
AP002336.2	0	0.363874	0.349	0.147	0	0	AP002336.2
LYPLAL1	0	0.363824	0.547	0.357	0	0	LYPLAL1
TPP1	0	0.36378	0.39	0.172	0	0	TPP1
LIMS1	0	0.3637	0.588	0.375	0	0	LIMS1
AC015983.2	0	0.363667	0.398	0.191	0	0	AC015983.2
TFRC	0	0.36331	0.354	0.133	0	0	TFRC
AC079781.5	0	0.363148	0.592	0.38	0	0	AC079781.5
RAB11A	0	0.362874	0.455	0.28	0	0	RAB11A
SAT2	0	0.362052	0.397	0.183	0	0	SAT2
KDM3A	0	0.360977	0.445	0.234	0	0	KDM3A
AL078602.1	0	0.360739	0.284	0.111	0	0	AL078602.1
HLA-A	0	0.360566	0.387	0.19	0	0	HLA-A
CADM3	0	0.360463	0.3	0.087	0	0	CADM3
TMEM94	0	0.36032	0.447	0.225	0	0	TMEM94
RALGDS	0	0.360082	0.646	0.508	0	0	RALGDS
RGN	0	0.359867	0.348	0.142	0	0	RGN
HDAC7	0	0.359818	0.415	0.201	0	0	HDAC7
SLC25A33	0	0.359702	0.408	0.18	0	0	SLC25A33
ATP13A5	0	0.359539	0.296	0.091	0	0	ATP13A5
LINC00486	0	0.359304	0.613	0.452	0	0	LINC00486
SLC16A9	0	0.358169	0.496	0.207	0	0	SLC16A9
ARHGAP39	0	0.357821	0.403	0.182	0	0	ARHGAP39
WBP2NL	0	0.357798	0.395	0.19	0	0	WBP2NL
VCL	0	0.357747	0.42	0.186	0	0	VCL
NR1D2	0	0.357079	0.52	0.318	0	0	NR1D2
PDE5A	0	0.356978	0.39	0.198	0	0	PDE5A
SHISA5	0	0.356868	0.363	0.143	0	0	SHISA5
LRRN3	0	0.356798	0.289	0.084	0	0	LRRN3
CCS	0	0.35649	0.41	0.184	0	0	CCS
PLCE1	0	0.356467	0.44	0.249	0	0	PLCE1
RBBP6	0	0.356291	0.615	0.42	0	0	RBBP6
RORA-AS1	0	0.356206	0.354	0.17	0	0	RORA-AS1
CTSF	0	0.355915	0.404	0.2	0	0	CTSF
C2CD2	0	0.355549	0.455	0.228	0	0	C2CD2
E2F3	0	0.355473	0.347	0.133	0	0	E2F3
AC131571.1	0	0.355107	0.303	0.111	0	0	AC131571.1
LINC02256	0	0.354802	0.614	0.435	0	0	LINC02256
EPB41	0	0.354487	0.362	0.159	0	0	EPB41
CRADD	0	0.353967	0.739	0.563	0	0	CRADD
MAP4K3	0	0.35392	0.727	0.553	0	0	MAP4K3
LONP2	0	0.353642	0.704	0.529	0	0	LONP2
CASC17	0	0.353523	0.217	0.053	0	0	CASC17
CNOT4	0	0.353429	0.649	0.463	0	0	CNOT4
LSAMP-AS1	0	0.35311	0.244	0.064	0	0	LSAMP-AS1
ACKR3	0	0.353105	0.311	0.08	0	0	ACKR3
TSHZ1	0	0.353093	0.395	0.182	0	0	TSHZ1
PCED1B	0	0.353015	0.256	0.117	0	0	PCED1B
UBE2H	0	0.352885	0.65	0.467	0	0	UBE2H
TTYH3	0	0.35273	0.359	0.135	0	0	TTYH3
TNFRSF1A	0	0.352676	0.371	0.148	0	0	TNFRSF1A
ATP6AP1L	0	0.352517	0.474	0.279	0	0	ATP6AP1L
CACNA1B	0	0.352511	0.381	0.124	0	0	CACNA1B
DENND4A	0	0.352247	0.746	0.61	0	0	DENND4A
ZC2HC1A	0	0.352162	0.421	0.221	0	0	ZC2HC1A
TMED8	0	0.352042	0.398	0.182	0	0	TMED8
AC053527.2	0	0.352032	0.556	0.355	0	0	AC053527.2
ELOVL5	0	0.351979	0.589	0.405	0	0	ELOVL5
SERP1	0	0.351596	0.464	0.264	0	0	SERP1
LINC02060	0	0.351002	0.292	0.084	0	0	LINC02060
UQCRB	0	0.350783	0.37	0.169	0	0	UQCRB
KLHL23	0	0.350719	0.462	0.24	0	0	KLHL23
KPNA5	0	0.350567	0.484	0.279	0	0	KPNA5
RAB34	0	0.350529	0.306	0.082	0	0	RAB34
ROR1	0	0.35052	0.433	0.228	0	0	ROR1
AGFG2	0	0.350516	0.39	0.153	0	0	AGFG2
URGCP	0	0.350512	0.528	0.319	0	0	URGCP
SSX2IP	0	0.350332	0.328	0.131	0	0	SSX2IP
ANKAR	0	0.35015	0.526	0.333	0	0	ANKAR
CREBBP	0	0.35003	0.733	0.573	0	0	CREBBP
COQ9	0	0.349874	0.376	0.159	0	0	COQ9
CAPZA1	0	0.349693	0.54	0.341	0	0	CAPZA1
HHIPL1	0	0.349691	0.321	0.099	0	0	HHIPL1
ZNF608	0	0.348707	0.674	0.514	0	0	ZNF608
GARS-DT	0	0.348606	0.615	0.427	0	0	GARS-DT
MXD4	0	0.348567	0.442	0.225	0	0	MXD4
CBR4	0	0.348435	0.623	0.442	0	0	CBR4
STX18-AS1	0	0.348252	0.545	0.339	0	0	STX18-AS1
FAM120AOS	0	0.34819	0.408	0.197	0	0	FAM120AOS
SCAPER	0	0.348169	0.859	0.731	0	0	SCAPER
HS6ST1	0	0.348163	0.427	0.212	0	0	HS6ST1
LINC00278	0	0.347777	0.257	0.09	0	0	LINC00278
LONRF2	0	0.347647	0.401	0.18	0	0	LONRF2
BHLHE40	0	0.347189	0.368	0.126	0	0	BHLHE40
DPP8	0	0.346714	0.53	0.331	0	0	DPP8
PNPLA6	0	0.346527	0.439	0.245	0	0	PNPLA6
LTBP3	0	0.346103	0.505	0.295	0	0	LTBP3
LINC01004	0	0.34598	0.56	0.362	0	0	LINC01004
SQSTM1	0	0.345938	0.573	0.394	0	0	SQSTM1
DYNLL1	0	0.345344	0.481	0.283	0	0	DYNLL1
NIN	0	0.345135	0.612	0.419	0	0	NIN
UBAP2	0	0.345095	0.516	0.324	0	0	UBAP2
EFCAB2	0	0.344999	0.557	0.378	0	0	EFCAB2
NFIC	0	0.344614	0.688	0.521	0	0	NFIC
SLC6A1-AS1	0	0.34435	0.348	0.141	0	0	SLC6A1-AS1
UBE3A	0	0.344145	0.625	0.449	0	0	UBE3A
KIAA0232	0	0.343982	0.688	0.538	0	0	KIAA0232
AL357153.2	0	0.342697	0.397	0.203	0	0	AL357153.2
ATP5F1C	0	0.34266	0.448	0.234	0	0	ATP5F1C
C8orf37-AS1	0	0.342483	0.272	0.116	0	0	C8orf37-AS1
SEMA3A	0	0.342435	0.369	0.157	0	0	SEMA3A
ZKSCAN7-AS1	0	0.342357	0.408	0.204	0	0	ZKSCAN7-AS1
SLC9A9	0	0.341894	0.853	0.703	0	0	SLC9A9
ATP5PF	0	0.341686	0.335	0.152	0	0	ATP5PF
SEC62	0	0.341455	0.57	0.388	0	0	SEC62
WDFY2	0	0.341268	0.768	0.618	0	0	WDFY2
AL050309.1	0	0.341179	0.416	0.262	0	0	AL050309.1
JPX	0	0.340951	0.756	0.619	0	0	JPX
DCUN1D4	0	0.340764	0.615	0.437	0	0	DCUN1D4
KLKB1	0	0.340678	0.309	0.107	0	0	KLKB1
EFNB2	0	0.340373	0.334	0.13	0	0	EFNB2
ZIC1	0	0.340239	0.579	0.399	0	0	ZIC1
IFT43	0	0.338812	0.479	0.276	0	0	IFT43
LMNTD1	0	0.338445	0.306	0.129	0	0	LMNTD1
DENND1B	0	0.338103	0.34	0.139	0	0	DENND1B
VDAC3	0	0.338058	0.398	0.193	0	0	VDAC3
LINC01266	0	0.337819	0.248	0.127	0	0	LINC01266
HDHD3	0	0.33777	0.322	0.107	0	0	HDHD3
CHST12	0	0.337704	0.37	0.162	0	0	CHST12
GFRA1	0	0.337572	0.236	0.065	0	0	GFRA1
CRY2	0	0.337405	0.401	0.193	0	0	CRY2
SLC25A29	0	0.337279	0.468	0.273	0	0	SLC25A29
RANBP9	0	0.337181	0.501	0.307	0	0	RANBP9
S100A13	0	0.33654	0.323	0.116	0	0	S100A13
DYRK1A	0	0.336382	0.71	0.545	0	0	DYRK1A
HULC	0	0.33632	0.506	0.328	0	0	HULC
ERC1	0	0.336116	0.766	0.58	0	0	ERC1
SLMAP	0	0.335901	0.642	0.452	0	0	SLMAP
CCSER2	0	0.335255	0.716	0.549	0	0	CCSER2
LRRN1	0	0.334932	0.415	0.184	0	0	LRRN1
WDFY3	0	0.334746	0.866	0.758	0	0	WDFY3
ATXN10	0	0.334337	0.693	0.518	0	0	ATXN10
MAPK1	0	0.334142	0.603	0.408	0	0	MAPK1
POR	0	0.334042	0.403	0.191	0	0	POR
SLC13A5	0	0.333949	0.229	0.037	0	0	SLC13A5
UBR2	0	0.33387	0.694	0.528	0	0	UBR2
HECTD4	0	0.333436	0.706	0.531	0	0	HECTD4
VAC14-AS1	0	0.333284	0.273	0.068	0	0	VAC14-AS1
VPS13D	0	0.333122	0.712	0.549	0	0	VPS13D
SYNM	0	0.332749	0.389	0.21	0	0	SYNM
PPP6R2	0	0.332748	0.684	0.515	0	0	PPP6R2
B4GALT5	0	0.332357	0.469	0.275	0	0	B4GALT5
KIF1A	0	0.332247	0.627	0.426	0	0	KIF1A
MAOA	0	0.331819	0.29	0.092	0	0	MAOA
ST7	0	0.331754	0.367	0.171	0	0	ST7
PTPRA	0	0.331693	0.745	0.583	0	0	PTPRA
BCL9	0	0.331552	0.361	0.167	0	0	BCL9
ST3GAL1	0	0.331398	0.358	0.15	0	0	ST3GAL1
EPB41L5	0	0.331325	0.45	0.245	0	0	EPB41L5
HADHB	0	0.331215	0.508	0.291	0	0	HADHB
SLC29A4	0	0.331092	0.24	0.043	0	0	SLC29A4
AC021231.1	0	0.33088	0.352	0.176	0	0	AC021231.1
PCGF5	0	0.330699	0.753	0.598	0	0	PCGF5
SLC35G2	0	0.330558	0.349	0.14	0	0	SLC35G2
LRP8	0	0.330416	0.287	0.081	0	0	LRP8
SLC9A3R1	0	0.330052	0.348	0.137	0	0	SLC9A3R1
TMEM132B	0	0.329811	0.543	0.291	0	0	TMEM132B
AC115622.1	0	0.329709	0.306	0.137	0	0	AC115622.1
LINC02698	0	0.329545	0.201	0.045	0	0	LINC02698
CYHR1	0	0.329374	0.395	0.194	0	0	CYHR1
HES6	0	0.329271	0.251	0.084	0	0	HES6
LINC00391	0	0.329163	0.269	0.069	0	0	LINC00391
DAB2IP	0	0.329132	0.361	0.164	0	0	DAB2IP
NEXMIF	0	0.329131	0.242	0.091	0	0	NEXMIF
XPR1	0	0.328753	0.505	0.313	0	0	XPR1
SYNGAP1	0	0.328584	0.382	0.165	0	0	SYNGAP1
PIAS1	0	0.328504	0.702	0.525	0	0	PIAS1
S100A1	0	0.328231	0.314	0.114	0	0	S100A1
AL591686.2	0	0.327934	0.21	0.076	0	0	AL591686.2
NRSN2-AS1	0	0.327858	0.345	0.136	0	0	NRSN2-AS1
ROBO3	0	0.327854	0.34	0.132	0	0	ROBO3
ALDH4A1	0	0.327506	0.293	0.077	0	0	ALDH4A1
DYNC2LI1	0	0.327089	0.422	0.222	0	0	DYNC2LI1
SPPL2A	0	0.326961	0.452	0.26	0	0	SPPL2A
ELMO2	0	0.326591	0.435	0.234	0	0	ELMO2
PCCA	0	0.326163	0.761	0.604	0	0	PCCA
FOCAD	0	0.326073	0.46	0.276	0	0	FOCAD
PHKG1	0	0.326024	0.318	0.122	0	0	PHKG1
ANKRD17	0	0.325913	0.791	0.669	0	0	ANKRD17
MYEF2	0	0.325883	0.456	0.266	0	0	MYEF2
AL450384.2	0	0.325857	0.31	0.137	0	0	AL450384.2
MYO6	0	0.325604	0.844	0.723	0	0	MYO6
ZSCAN5A	0	0.325553	0.395	0.208	0	0	ZSCAN5A
CAPZA2	0	0.325527	0.467	0.265	0	0	CAPZA2
TNRC18	0	0.325401	0.6	0.382	0	0	TNRC18
HIPK3	0	0.325257	0.533	0.362	0	0	HIPK3
BEND7	0	0.325183	0.321	0.12	0	0	BEND7
DZIP3	0	0.32485	0.51	0.326	0	0	DZIP3
PLEKHO1	0	0.324564	0.352	0.137	0	0	PLEKHO1
LFNG	0	0.324495	0.272	0.068	0	0	LFNG
NEK1	0	0.32445	0.707	0.55	0	0	NEK1
FAM20C	0	0.324158	0.364	0.208	0	0	FAM20C
HSF4	0	0.324084	0.336	0.128	0	0	HSF4
HELZ	0	0.323577	0.618	0.417	0	0	HELZ
ZIC2	0	0.32341	0.282	0.078	0	0	ZIC2
COG5	0	0.323242	0.712	0.54	0	0	COG5
ZNF717	0	0.323184	0.512	0.322	0	0	ZNF717
ACO2	0	0.3227	0.53	0.313	0	0	ACO2
TRIB2	0	0.322669	0.31	0.097	0	0	TRIB2
FAM204A	0	0.322089	0.415	0.222	0	0	FAM204A
SGSM2	0	0.321895	0.401	0.193	0	0	SGSM2
TAPBP	0	0.321823	0.392	0.184	0	0	TAPBP
PDXDC1	0	0.321686	0.608	0.449	0	0	PDXDC1
AC016716.2	0	0.321681	0.241	0.056	0	0	AC016716.2
OGDH	0	0.321681	0.508	0.316	0	0	OGDH
ARSJ	0	0.321675	0.235	0.059	0	0	ARSJ
TMEM220	0	0.321649	0.302	0.102	0	0	TMEM220
PRDX1	0	0.321429	0.395	0.231	0	0	PRDX1
SFPQ	0	0.321349	0.72	0.589	0	0	SFPQ
TECR	0	0.321172	0.473	0.307	0	0	TECR
THSD1	0	0.32116	0.284	0.088	0	0	THSD1
RAB4A	0	0.321064	0.433	0.244	0	0	RAB4A
PAGR1	0	0.320988	0.368	0.151	0	0	PAGR1
VASN	0	0.320872	0.264	0.069	0	0	VASN
RARB	0	0.3206	0.3	0.106	0	0	RARB
GGA2	0	0.320507	0.436	0.23	0	0	GGA2
ARHGEF6	0	0.320135	0.411	0.186	0	0	ARHGEF6
TMCC1	0	0.3201	0.705	0.55	0	0	TMCC1
ZNF248	0	0.319638	0.592	0.414	0	0	ZNF248
KANSL1L	0	0.319493	0.709	0.55	0	0	KANSL1L
RGL3	0	0.319375	0.383	0.157	0	0	RGL3
FAM85B	0	0.319281	0.515	0.33	0	0	FAM85B
MEF2C	0	0.318966	0.604	0.264	0	0	MEF2C
FAM92A	0	0.318758	0.339	0.127	0	0	FAM92A
IRAK1BP1	0	0.318648	0.428	0.238	0	0	IRAK1BP1
NCEH1	0	0.318606	0.292	0.098	0	0	NCEH1
ZNF277	0	0.318594	0.477	0.296	0	0	ZNF277
VEGFB	0	0.318116	0.335	0.139	0	0	VEGFB
AC104827.1	0	0.318057	0.256	0.079	0	0	AC104827.1
XKR6	0	0.317962	0.438	0.259	0	0	XKR6
RNF150	0	0.317936	0.406	0.196	0	0	RNF150
PKD1	0	0.317861	0.532	0.343	0	0	PKD1
CNTLN	0	0.317724	0.423	0.233	0	0	CNTLN
AC013643.2	0	0.317695	0.27	0.081	0	0	AC013643.2
DTNBP1	0	0.317577	0.402	0.215	0	0	DTNBP1
CRMP1	0	0.317435	0.345	0.134	0	0	CRMP1
SNX14	0	0.317354	0.585	0.408	0	0	SNX14
ADGRB1	0	0.317308	0.315	0.105	0	0	ADGRB1
RIC8B	0	0.316954	0.46	0.279	0	0	RIC8B
SPAG9	0	0.316469	0.848	0.732	0	0	SPAG9
SACS	0	0.316141	0.532	0.359	0	0	SACS
MYORG	0	0.316117	0.262	0.063	0	0	MYORG
RNF213	0	0.316115	0.65	0.467	0	0	RNF213
ETFA	0	0.316109	0.413	0.221	0	0	ETFA
AC093879.1	0	0.315869	0.262	0.102	0	0	AC093879.1
CLIP4	0	0.315826	0.733	0.564	0	0	CLIP4
EPM2A	0	0.315773	0.391	0.231	0	0	EPM2A
LNPEP	0	0.315547	0.535	0.352	0	0	LNPEP
TTC14	0	0.3155	0.651	0.49	0	0	TTC14
FAM120A	0	0.315142	0.552	0.373	0	0	FAM120A
PCNX1	0	0.315099	0.7	0.544	0	0	PCNX1
ATG10	0	0.314821	0.481	0.306	0	0	ATG10
HADHA	0	0.314434	0.474	0.277	0	0	HADHA
STMP1	0	0.31399	0.372	0.176	0	0	STMP1
ATP8B2	0	0.313599	0.344	0.145	0	0	ATP8B2
HCG17	0	0.31346	0.539	0.36	0	0	HCG17
SPATS2L	0	0.313234	0.595	0.419	0	0	SPATS2L
RBPMS	0	0.31307	0.351	0.146	0	0	RBPMS
MAPRE3	0	0.312953	0.388	0.195	0	0	MAPRE3
SLC39A14	0	0.312872	0.265	0.119	0	0	SLC39A14
TTC17	0	0.312683	0.76	0.611	0	0	TTC17
CHKA	0	0.312681	0.739	0.581	0	0	CHKA
RBM26	0	0.312621	0.741	0.613	0	0	RBM26
UBR4	0	0.312501	0.537	0.35	0	0	UBR4
GOLGA8A	0	0.312275	0.496	0.281	0	0	GOLGA8A
AMZ2	0	0.312044	0.349	0.157	0	0	AMZ2
CAMKMT	0	0.311963	0.676	0.483	0	0	CAMKMT
SLC30A1	0	0.31169	0.262	0.072	0	0	SLC30A1
NDFIP1	0	0.311683	0.629	0.455	0	0	NDFIP1
SPAG1	0	0.311053	0.348	0.157	0	0	SPAG1
CR381670.2	0	0.310968	0.423	0.25	0	0	CR381670.2
BTRC	0	0.310634	0.651	0.488	0	0	BTRC
TBCK	0	0.310614	0.683	0.52	0	0	TBCK
FARS2	0	0.31051	0.627	0.446	0	0	FARS2
ZNF334	0	0.310336	0.333	0.13	0	0	ZNF334
CDH11	0	0.310171	0.535	0.333	0	0	CDH11
NTSR2	0	0.309807	0.264	0.067	0	0	NTSR2
S1PR1	0	0.309653	0.265	0.066	0	0	S1PR1
LINC01376	0	0.309605	0.332	0.171	0	0	LINC01376
LINC00960	0	0.309525	0.271	0.106	0	0	LINC00960
PLPP5	0	0.309497	0.273	0.084	0	0	PLPP5
DDX3X	0	0.308915	0.527	0.325	0	0	DDX3X
SWAP70	0	0.308862	0.382	0.194	0	0	SWAP70
LINC02614	0	0.308814	0.327	0.133	0	0	LINC02614
CBFA2T2	0	0.308768	0.729	0.571	0	0	CBFA2T2
PRRC2B	0	0.308353	0.643	0.485	0	0	PRRC2B
LAMC1	0	0.308346	0.325	0.132	0	0	LAMC1
TUG1	0	0.308283	0.473	0.288	0	0	TUG1
TOGARAM2	0	0.308222	0.301	0.121	0	0	TOGARAM2
VEZT	0	0.30819	0.565	0.393	0	0	VEZT
MTMR10	0	0.308063	0.553	0.378	0	0	MTMR10
PLEKHA5	0	0.307661	0.627	0.422	0	0	PLEKHA5
TRAF3	0	0.307394	0.453	0.261	0	0	TRAF3
TUBB2A	0	0.306874	0.227	0.064	0	0	TUBB2A
PPP2R2C	0	0.306817	0.471	0.28	0	0	PPP2R2C
COPS9	0	0.306751	0.323	0.135	0	0	COPS9
INTS6	0	0.306741	0.528	0.368	0	0	INTS6
PYGB	0	0.306549	0.456	0.259	0	0	PYGB
STK24	0	0.306337	0.404	0.202	0	0	STK24
ROCK2	0	0.306195	0.562	0.371	0	0	ROCK2
AL354740.1	0	0.30591	0.247	0.097	0	0	AL354740.1
ITPKC	0	0.305571	0.268	0.115	0	0	ITPKC
NTNG2	0	0.3051	0.375	0.179	0	0	NTNG2
ILK	0	0.30501	0.347	0.161	0	0	ILK
HNF4G	0	0.304849	0.246	0.084	0	0	HNF4G
PIBF1	0	0.30473	0.66	0.49	0	0	PIBF1
WASF2	0	0.304715	0.632	0.463	0	0	WASF2
MIR29B2CHG	0	0.304625	0.553	0.383	0	0	MIR29B2CHG
PLCD1	0	0.304604	0.287	0.094	0	0	PLCD1
OTUD7B	0	0.30435	0.696	0.556	0	0	OTUD7B
PABPN1	0	0.304088	0.492	0.308	0	0	PABPN1
PCDH10	0	0.303592	0.446	0.264	0	0	PCDH10
SHROOM2	0	0.303484	0.263	0.079	0	0	SHROOM2
CYP4V2	0	0.303224	0.372	0.184	0	0	CYP4V2
LTBP1	0	0.30297	0.482	0.326	0	0	LTBP1
KIAA1211	0	0.302946	0.391	0.194	0	0	KIAA1211
BMT2	0	0.302901	0.377	0.187	0	0	BMT2
ABHD3	0	0.302833	0.389	0.199	0	0	ABHD3
MGST3	0	0.302752	0.475	0.29	0	0	MGST3
NR6A1	0	0.302435	0.412	0.264	0	0	NR6A1
MAGED1	0	0.301903	0.417	0.247	0	0	MAGED1
AP003025.2	0	0.301788	0.25	0.078	0	0	AP003025.2
ECE1	0	0.30167	0.582	0.383	0	0	ECE1
HSPB1	0	0.301492	0.53	0.227	0	0	HSPB1
LINC01578	0	0.301447	0.574	0.432	0	0	LINC01578
CUL3	0	0.301416	0.606	0.453	0	0	CUL3
CPSF7	0	0.301153	0.461	0.277	0	0	CPSF7
ZDHHC2	0	0.300936	0.423	0.247	0	0	ZDHHC2
KIAA1755	0	0.300905	0.668	0.501	0	0	KIAA1755
LRRC37B	0	0.300714	0.445	0.26	0	0	LRRC37B
AL138828.1	0	0.300547	0.271	0.086	0	0	AL138828.1
DHX32	0	0.300341	0.4	0.223	0	0	DHX32
NCS1	0	0.300304	0.337	0.136	0	0	NCS1
APPL2	0	0.300192	0.642	0.478	0	0	APPL2
EIF2S3	0	0.300039	0.437	0.253	0	0	EIF2S3
THBS4	0	0.299774	0.365	0.184	0	0	THBS4
RBMX	0	0.29963	0.61	0.446	0	0	RBMX
AL049828.1	0	0.299613	0.486	0.332	0	0	AL049828.1
TCTN1	0	0.299213	0.335	0.14	0	0	TCTN1
PATJ	0	0.298999	0.395	0.224	0	0	PATJ
DLGAP4	0	0.298987	0.415	0.211	0	0	DLGAP4
ADNP	0	0.298984	0.648	0.488	0	0	ADNP
COX20	0	0.298538	0.354	0.18	0	0	COX20
RGL2	0	0.298397	0.328	0.132	0	0	RGL2
ATAD2B	0	0.298217	0.619	0.45	0	0	ATAD2B
OIP5-AS1	0	0.298177	0.52	0.344	0	0	OIP5-AS1
IGSF11	0	0.297754	0.761	0.585	0	0	IGSF11
ZNF81	0	0.297725	0.371	0.195	0	0	ZNF81
LIX1-AS1	0	0.297719	0.302	0.143	0	0	LIX1-AS1
PHC1	0	0.297611	0.361	0.169	0	0	PHC1
SPTBN4	0	0.297461	0.455	0.234	0	0	SPTBN4
TMCO1	0	0.297247	0.356	0.185	0	0	TMCO1
AC087482.1	0	0.297004	0.179	0.048	0	0	AC087482.1
SUCLG2	0	0.296863	0.495	0.308	0	0	SUCLG2
CREBZF	0	0.296763	0.476	0.311	0	0	CREBZF
LRRN2	0	0.296314	0.284	0.102	0	0	LRRN2
NBEAL1	0	0.296125	0.601	0.43	0	0	NBEAL1
LRBA	0	0.296027	0.746	0.6	0	0	LRBA
DBI	0	0.295966	0.399	0.21	0	0	DBI
AC068587.4	0	0.295839	0.471	0.269	0	0	AC068587.4
PLEKHA8	0	0.295725	0.366	0.188	0	0	PLEKHA8
RABGAP1	0	0.295647	0.659	0.514	0	0	RABGAP1
AC010201.3	0	0.29518	0.271	0.093	0	0	AC010201.3
ERCC6L2	0	0.295118	0.708	0.557	0	0	ERCC6L2
AL390783.1	0	0.295055	0.192	0.031	0	0	AL390783.1
AC104088.1	0	0.294701	0.23	0.073	0	0	AC104088.1
KCNIP1	0	0.294587	0.369	0.154	0	0	KCNIP1
QTRT1	0	0.294511	0.4	0.21	0	0	QTRT1
GALNT11	0	0.294418	0.381	0.199	0	0	GALNT11
ATXN7L1	0	0.294052	0.537	0.369	0	0	ATXN7L1
PIP4P2	0	0.293973	0.36	0.185	0	0	PIP4P2
ETFDH	0	0.293902	0.462	0.294	0	0	ETFDH
GSTM3	0	0.293899	0.294	0.112	0	0	GSTM3
MIB1	0	0.293889	0.622	0.473	0	0	MIB1
BRAF	0	0.293754	0.743	0.594	0	0	BRAF
DLG5	0	0.293652	0.416	0.228	0	0	DLG5
FKBP9	0	0.293458	0.271	0.086	0	0	FKBP9
RSF1	0	0.293456	0.683	0.534	0	0	RSF1
DDIT4	0	0.293388	0.395	0.2	0	0	DDIT4
CACUL1	0	0.293098	0.476	0.298	0	0	CACUL1
SPOP	0	0.292793	0.503	0.325	0	0	SPOP
KREMEN1	0	0.292589	0.401	0.2	0	0	KREMEN1
ACO1	0	0.292416	0.359	0.185	0	0	ACO1
ZNF292	0	0.292266	0.771	0.65	0	0	ZNF292
HFM1	0	0.292266	0.277	0.112	0	0	HFM1
HECTD2	0	0.292123	0.365	0.192	0	0	HECTD2
TXNRD1	0	0.292097	0.345	0.196	0	0	TXNRD1
LARP1	0	0.291998	0.584	0.43	0	0	LARP1
PSMG2	0	0.291854	0.396	0.222	0	0	PSMG2
TMEM259	0	0.291693	0.463	0.28	0	0	TMEM259
VPS53	0	0.291643	0.664	0.512	0	0	VPS53
GON4L	0	0.291399	0.545	0.372	0	0	GON4L
C1orf198	0	0.291204	0.507	0.323	0	0	C1orf198
FAM66D	0	0.290775	0.495	0.333	0	0	FAM66D
SPSB3	0	0.290736	0.346	0.17	0	0	SPSB3
SMG1	0	0.290706	0.667	0.521	0	0	SMG1
C1RL	0	0.290677	0.253	0.095	0	0	C1RL
NUDT4	0	0.29067	0.301	0.122	0	0	NUDT4
HMGCLL1	0	0.290541	0.276	0.122	0	0	HMGCLL1
SIL1	0	0.290443	0.565	0.404	0	0	SIL1
CIRBP	0	0.290389	0.604	0.475	0	0	CIRBP
CSF1	0	0.29023	0.324	0.153	0	0	CSF1
AC093535.1	0	0.290206	0.273	0.103	0	0	AC093535.1
FAM217B	0	0.290134	0.391	0.214	0	0	FAM217B
AC036214.1	0	0.290064	0.219	0.065	0	0	AC036214.1
TTLL3	0	0.289723	0.454	0.263	0	0	TTLL3
ZFP36L2	0	0.289163	0.458	0.252	0	0	ZFP36L2
ZFP36	0	0.288791	0.234	0.101	0	0	ZFP36
MIDN	0	0.28862	0.336	0.167	0	0	MIDN
ABHD8	0	0.288586	0.269	0.086	0	0	ABHD8
PHYKPL	0	0.288464	0.527	0.365	0	0	PHYKPL
TRDMT1	0	0.288343	0.296	0.126	0	0	TRDMT1
ADAM33	0	0.287971	0.22	0.052	0	0	ADAM33
FOXG1-AS1	0	0.287821	0.257	0.083	0	0	FOXG1-AS1
RASSF4	0	0.287764	0.645	0.487	0	0	RASSF4
MPRIP	0	0.287683	0.674	0.53	0	0	MPRIP
DMPK	0	0.287397	0.346	0.161	0	0	DMPK
CAPRIN2	0	0.287217	0.385	0.203	0	0	CAPRIN2
R3HDM2	0	0.287177	0.716	0.567	0	0	R3HDM2
C16orf89	0	0.286994	0.252	0.068	0	0	C16orf89
AHCTF1	0	0.286884	0.506	0.342	0	0	AHCTF1
LINC02340	0	0.285727	0.288	0.124	0	0	LINC02340
MARCH5	0	0.28543	0.351	0.177	0	0	MARCH5
ARX	0	0.285289	0.238	0.055	0	0	ARX
USP24	0	0.28495	0.622	0.447	0	0	USP24
TRAK2	0	0.284883	0.394	0.215	0	0	TRAK2
EIF1B-AS1	0	0.284706	0.471	0.301	0	0	EIF1B-AS1
C1orf54	0	0.284524	0.262	0.081	0	0	C1orf54
MBNL1	0	0.284426	0.826	0.709	0	0	MBNL1
SOS1	0	0.284278	0.656	0.498	0	0	SOS1
SPEG	0	0.284275	0.272	0.08	0	0	SPEG
TTPA	0	0.284262	0.269	0.089	0	0	TTPA
SYMPK	0	0.284148	0.489	0.32	0	0	SYMPK
RLBP1	0	0.284007	0.213	0.044	0	0	RLBP1
AC002069.2	0	0.283826	0.319	0.124	0	0	AC002069.2
SIMC1	0	0.283814	0.38	0.201	0	0	SIMC1
ABAT	0	0.283776	0.431	0.252	0	0	ABAT
AC079848.2	0	0.283622	0.228	0.068	0	0	AC079848.2
RNF115	0	0.283574	0.621	0.441	0	0	RNF115
CHD4	0	0.283553	0.571	0.412	0	0	CHD4
KANSL1	0	0.283449	0.816	0.713	0	0	KANSL1
FAM227B	0	0.283166	0.379	0.218	0	0	FAM227B
NDUFS1	0	0.283085	0.549	0.384	0	0	NDUFS1
DHRS3	0	0.283061	0.338	0.143	0	0	DHRS3
SLC38A3	0	0.283035	0.256	0.073	0	0	SLC38A3
NR1D1	0	0.282995	0.238	0.064	0	0	NR1D1
MIR193BHG	0	0.282854	0.251	0.079	0	0	MIR193BHG
RIDA	0	0.282767	0.287	0.108	0	0	RIDA
NCK2	0	0.282703	0.406	0.178	0	0	NCK2
RHBDD1	0	0.282537	0.515	0.349	0	0	RHBDD1
NDP	0	0.282414	0.236	0.07	0	0	NDP
STXBP6	0	0.282236	0.52	0.368	0	0	STXBP6
MSI1	0	0.282225	0.277	0.093	0	0	MSI1
CD47	0	0.282222	0.546	0.402	0	0	CD47
NNT	0	0.281928	0.434	0.264	0	0	NNT
NSMAF	0	0.28156	0.466	0.284	0	0	NSMAF
PCM1	0	0.281308	0.819	0.717	0	0	PCM1
ASXL2	0	0.281277	0.51	0.334	0	0	ASXL2
LRRC37A3	0	0.281169	0.583	0.435	0	0	LRRC37A3
FAM27C	0	0.280922	0.499	0.299	0	0	FAM27C
LINC00623	0	0.280828	0.404	0.229	0	0	LINC00623
UBE2E3	0	0.280762	0.53	0.366	0	0	UBE2E3
AL590807.1	0	0.280759	0.159	0.053	0	0	AL590807.1
PRTFDC1	0	0.280516	0.535	0.378	0	0	PRTFDC1
HSD17B12	0	0.280257	0.36	0.186	0	0	HSD17B12
TENT2	0	0.280179	0.663	0.521	0	0	TENT2
KANTR	0	0.279718	0.656	0.518	0	0	KANTR
MROH1	0	0.279624	0.376	0.19	0	0	MROH1
SERGEF	0	0.279498	0.451	0.295	0	0	SERGEF
ADAMTSL4-AS1	0	0.279102	0.256	0.093	0	0	ADAMTSL4-AS1
ZNF862	0	0.278923	0.425	0.256	0	0	ZNF862
IZUMO4	0	0.278919	0.305	0.127	0	0	IZUMO4
ZFYVE9	0	0.278898	0.478	0.297	0	0	ZFYVE9
OSBPL3	0	0.278672	0.402	0.209	0	0	OSBPL3
CMTM4	0	0.27854	0.434	0.268	0	0	CMTM4
PFKL	0	0.278094	0.414	0.24	0	0	PFKL
TANK	0	0.278004	0.497	0.335	0	0	TANK
ARHGEF40	0	0.277999	0.352	0.177	0	0	ARHGEF40
COL11A1	0	0.27782	0.368	0.171	0	0	COL11A1
CHST7	0	0.277759	0.237	0.065	0	0	CHST7
RFTN1	0	0.277591	0.242	0.111	0	0	RFTN1
NPEPL1	0	0.27756	0.321	0.138	0	0	NPEPL1
FLNA	0	0.277331	0.33	0.14	0	0	FLNA
NRBP2	0	0.277223	0.38	0.202	0	0	NRBP2
KCTD15	0	0.277035	0.288	0.101	0	0	KCTD15
LINC02406	0	0.276983	0.211	0.061	0	0	LINC02406
LINC00174	0	0.276758	0.455	0.291	0	0	LINC00174
B3GALNT2	0	0.276498	0.347	0.178	0	0	B3GALNT2
ATP5MD	0	0.276318	0.303	0.14	0	0	ATP5MD
KCTD1	0	0.276294	0.458	0.266	0	0	KCTD1
SLC35C2	0	0.27603	0.321	0.148	0	0	SLC35C2
YBX3	0	0.275765	0.301	0.128	0	0	YBX3
LARP7	0	0.27552	0.423	0.262	0	0	LARP7
EIF5	0	0.275199	0.461	0.307	0	0	EIF5
IDH1	0	0.275092	0.317	0.153	0	0	IDH1
AC040168.1	0	0.274957	0.295	0.153	0	0	AC040168.1
YTHDF1	0	0.274782	0.301	0.155	0	0	YTHDF1
ARHGEF10	0	0.274733	0.743	0.597	0	0	ARHGEF10
AC097515.1	0	0.27473	0.223	0.091	0	0	AC097515.1
GPSM2	0	0.274644	0.542	0.386	0	0	GPSM2
PER2	0	0.274422	0.289	0.121	0	0	PER2
KIFAP3	0	0.274386	0.45	0.28	0	0	KIFAP3
RPS24	0	0.274326	0.462	0.3	0	0	RPS24
ZNF302	0	0.274262	0.418	0.258	0	0	ZNF302
INTS3	0	0.274245	0.424	0.251	0	0	INTS3
LYN	0	0.274124	0.281	0.107	0	0	LYN
ATF6B	0	0.273864	0.403	0.232	0	0	ATF6B
TTC23	0	0.273551	0.317	0.142	0	0	TTC23
RYR1	0	0.273454	0.427	0.205	0	0	RYR1
IL33	0	0.273393	0.22	0.075	0	0	IL33
CHCHD10	0	0.273294	0.298	0.121	0	0	CHCHD10
WDR41	0	0.273093	0.478	0.317	0	0	WDR41
MTHFD1L	0	0.273087	0.443	0.249	0	0	MTHFD1L
ATP5ME	0	0.272821	0.424	0.269	0	0	ATP5ME
RAB3GAP2	0	0.272693	0.505	0.342	0	0	RAB3GAP2
YAF2	0	0.272667	0.478	0.303	0	0	YAF2
PLEKHO2	0	0.272634	0.255	0.075	0	0	PLEKHO2
AL512422.1	0	0.272487	0.196	0.06	0	0	AL512422.1
NPHP1	0	0.27241	0.32	0.148	0	0	NPHP1
ZNF91	0	0.272379	0.636	0.487	0	0	ZNF91
ACTN1	0	0.272261	0.27	0.108	0	0	ACTN1
RAD9A	0	0.27218	0.395	0.216	0	0	RAD9A
MAFG	0	0.272128	0.302	0.131	0	0	MAFG
SNRNP70	0	0.272103	0.756	0.622	0	0	SNRNP70
LAMB2	0	0.272089	0.277	0.097	0	0	LAMB2
IGSF10	0	0.271982	0.219	0.052	0	0	IGSF10
CCDC191	0	0.271884	0.362	0.195	0	0	CCDC191
NSD3	0	0.271734	0.752	0.642	0	0	NSD3
CTXND1	0	0.271728	0.247	0.093	0	0	CTXND1
AKAP1	0	0.27154	0.316	0.141	0	0	AKAP1
NR2E1	0	0.271503	0.218	0.047	0	0	NR2E1
RGS11	0	0.271472	0.323	0.151	0	0	RGS11
UBAP1	0	0.271365	0.465	0.307	0	0	UBAP1
RNF217	0	0.271061	0.436	0.294	0	0	RNF217
HIBCH	0	0.270764	0.76	0.628	0	0	HIBCH
FAM167A	0	0.270633	0.256	0.082	0	0	FAM167A
ENPP5	0	0.270318	0.228	0.069	0	0	ENPP5
AL078600.1	0	0.270283	0.248	0.088	0	0	AL078600.1
NME9	0	0.270215	0.35	0.193	0	0	NME9
RNF213-AS1	0	0.269718	0.322	0.15	0	0	RNF213-AS1
PCTP	0	0.269603	0.231	0.074	0	0	PCTP
COQ8B	0	0.269574	0.288	0.119	0	0	COQ8B
VPS36	0	0.269544	0.413	0.246	0	0	VPS36
RWDD3	0	0.269385	0.312	0.142	0	0	RWDD3
RIC1	0	0.269366	0.459	0.291	0	0	RIC1
CHIC2	0	0.26906	0.359	0.194	0	0	CHIC2
NDUFA4	0	0.26873	0.306	0.153	0	0	NDUFA4
EPS8	0	0.268653	0.566	0.354	0	0	EPS8
NFYC	0	0.268542	0.396	0.233	0	0	NFYC
PKN2	0	0.268498	0.698	0.557	0	0	PKN2
AL513166.1	0	0.268418	0.281	0.142	0	0	AL513166.1
AC003991.1	0	0.268366	0.216	0.091	0	0	AC003991.1
COL6A1	0	0.268353	0.317	0.134	0	0	COL6A1
FHIT	0	0.26792	0.92	0.807	0	0	FHIT
VPS13B	0	0.267813	0.765	0.643	0	0	VPS13B
RAPH1	0	0.267733	0.348	0.179	0	0	RAPH1
RAB3GAP1	0	0.267662	0.596	0.438	0	0	RAB3GAP1
MAP3K20	0	0.267523	0.311	0.146	0	0	MAP3K20
SMO	0	0.26734	0.254	0.078	0	0	SMO
DCXR	0	0.266999	0.294	0.133	0	0	DCXR
CDKL3	0	0.26689	0.436	0.274	0	0	CDKL3
IL17RC	0	0.26677	0.263	0.085	0	0	IL17RC
MNAT1	0	0.266727	0.607	0.45	0	0	MNAT1
AC026803.3	0	0.266669	0.222	0.06	0	0	AC026803.3
AC090115.1	0	0.266442	0.254	0.106	0	0	AC090115.1
USP40	0	0.266415	0.614	0.454	0	0	USP40
AL158064.1	0	0.266156	0.204	0.06	0	0	AL158064.1
AC105285.1	0	0.266107	0.299	0.142	0	0	AC105285.1
PDE8B	0	0.265981	0.533	0.303	0	0	PDE8B
NEIL1	0	0.26598	0.279	0.106	0	0	NEIL1
ANKHD1	0	0.265688	0.732	0.608	0	0	ANKHD1
MTG1	0	0.265669	0.488	0.329	0	0	MTG1
NDUFB4	0	0.265598	0.291	0.131	0	0	NDUFB4
IGDCC4	0	0.26547	0.257	0.091	0	0	IGDCC4
AL445259.1	0	0.265196	0.17	0.036	0	0	AL445259.1
FAM13A	0	0.264922	0.534	0.303	0	0	FAM13A
SCGB2B2	0	0.264835	0.457	0.299	0	0	SCGB2B2
SLC25A36	0	0.26472	0.473	0.324	0	0	SLC25A36
FBXO42	0	0.26378	0.533	0.379	0	0	FBXO42
PCCA-DT	0	0.263497	0.282	0.121	0	0	PCCA-DT
MFSD4B	0	0.263472	0.383	0.233	0	0	MFSD4B
TMEM170B	0	0.263406	0.309	0.143	0	0	TMEM170B
GCLM	0	0.263402	0.227	0.091	0	0	GCLM
MAT2A	0	0.263387	0.614	0.463	0	0	MAT2A
MAGI1	0	0.263077	0.768	0.64	0	0	MAGI1
SPOCK2	0	0.262974	0.384	0.179	0	0	SPOCK2
CPQ	0	0.262962	0.795	0.653	0	0	CPQ
FEM1C	0	0.262946	0.293	0.132	0	0	FEM1C
ADAL	0	0.262868	0.292	0.124	0	0	ADAL
ANO10	0	0.26277	0.48	0.312	0	0	ANO10
MAP4K3-DT	0	0.262674	0.349	0.188	0	0	MAP4K3-DT
EPS15	0	0.262144	0.781	0.652	0	0	EPS15
COL4A2	0	0.262134	0.306	0.132	0	0	COL4A2
MED13	0	0.262082	0.697	0.564	0	0	MED13
SNHG25	0	0.261828	0.461	0.325	0	0	SNHG25
SLC22A5	0	0.261657	0.287	0.112	0	0	SLC22A5
SPEN	0	0.261629	0.628	0.498	0	0	SPEN
MYLK	0	0.261622	0.391	0.211	0	0	MYLK
SMARCA1	0	0.261563	0.342	0.188	0	0	SMARCA1
AGPAT5	0	0.261496	0.413	0.245	0	0	AGPAT5
IL6R	0	0.261374	0.263	0.105	0	0	IL6R
IFT172	0	0.261334	0.469	0.31	0	0	IFT172
SH2B1	0	0.261251	0.371	0.2	0	0	SH2B1
SMAD4	0	0.261066	0.5	0.344	0	0	SMAD4
WNK2	0	0.261059	0.41	0.193	0	0	WNK2
ITPK1	0	0.261054	0.578	0.431	0	0	ITPK1
PPP1R16A	0	0.260906	0.253	0.082	0	0	PPP1R16A
SLC2A12	0	0.260564	0.253	0.092	0	0	SLC2A12
ZFHX2	0	0.260551	0.371	0.208	0	0	ZFHX2
MAPK11	0	0.260472	0.245	0.072	0	0	MAPK11
PER1	0	0.260446	0.464	0.293	0	0	PER1
VAV2	0	0.260268	0.282	0.113	0	0	VAV2
TNKS2	0	0.260143	0.462	0.308	0	0	TNKS2
SH3RF3	0	0.259897	0.443	0.187	0	0	SH3RF3
GLCCI1	0	0.259834	0.509	0.329	0	0	GLCCI1
FLG-AS1	0	0.259697	0.26	0.128	0	0	FLG-AS1
DCLRE1C	0	0.259572	0.307	0.143	0	0	DCLRE1C
GASK1B	0	0.259372	0.285	0.115	0	0	GASK1B
LEPR	0	0.259307	0.295	0.145	0	0	LEPR
RPAP2	0	0.259283	0.592	0.441	0	0	RPAP2
WDFY3-AS2	0	0.259123	0.25	0.093	0	0	WDFY3-AS2
MTAP	0	0.259003	0.478	0.333	0	0	MTAP
PDLIM3	0	0.258811	0.261	0.111	0	0	PDLIM3
NCOR1	0	0.258444	0.81	0.696	0	0	NCOR1
PARP9	0	0.258412	0.317	0.153	0	0	PARP9
NDRG4	0	0.258237	0.295	0.125	0	0	NDRG4
APTX	0	0.25817	0.469	0.319	0	0	APTX
TBC1D10A	0	0.258073	0.233	0.074	0	0	TBC1D10A
COL28A1	0	0.257793	0.245	0.1	0	0	COL28A1
NFKBIA	0	0.257768	0.396	0.244	0	0	NFKBIA
AC092944.1	0	0.257597	0.229	0.106	0	0	AC092944.1
RNF180	0	0.257567	0.345	0.18	0	0	RNF180
P4HTM	0	0.257313	0.317	0.15	0	0	P4HTM
MRO	0	0.257311	0.234	0.074	0	0	MRO
GPR137B	0	0.257299	0.37	0.196	0	0	GPR137B
MAP2K5	0	0.257289	0.647	0.498	0	0	MAP2K5
ITGA9	0	0.257283	0.308	0.136	0	0	ITGA9
KIF27	0	0.257163	0.44	0.284	0	0	KIF27
TRDN	0	0.257003	0.174	0.044	0	0	TRDN
PYGM	0	0.256984	0.22	0.056	0	0	PYGM
CCDC93	0	0.25684	0.432	0.273	0	0	CCDC93
ATP9B	0	0.256781	0.733	0.594	0	0	ATP9B
MTCH2	0	0.256712	0.404	0.244	0	0	MTCH2
ZSWIM8	0	0.256667	0.399	0.241	0	0	ZSWIM8
NT5E	0	0.256474	0.219	0.055	0	0	NT5E
PIEZO1	0	0.25646	0.299	0.127	0	0	PIEZO1
GPR107	0	0.25641	0.45	0.29	0	0	GPR107
STK38L	0	0.256354	0.299	0.151	0	0	STK38L
TTC8	0	0.25632	0.298	0.143	0	0	TTC8
RDH11	0	0.255976	0.355	0.203	0	0	RDH11
RNF157	0	0.255876	0.473	0.307	0	0	RNF157
MAMLD1	0	0.255856	0.298	0.146	0	0	MAMLD1
OBSL1	0	0.255822	0.273	0.101	0	0	OBSL1
TM2D1	0	0.255418	0.407	0.25	0	0	TM2D1
ATP2A2	0	0.255313	0.514	0.363	0	0	ATP2A2
CTNNB1	0	0.255077	0.488	0.319	0	0	CTNNB1
ZNF346	0	0.25474	0.389	0.233	0	0	ZNF346
AL356599.1	0	0.254518	0.329	0.184	0	0	AL356599.1
PYGO1	0	0.254234	0.258	0.097	0	0	PYGO1
FIRRE	0	0.253938	0.279	0.146	0	0	FIRRE
FBXL13	0	0.253434	0.279	0.138	0	0	FBXL13
RHPN1	0	0.253413	0.382	0.179	0	0	RHPN1
GPATCH8	0	0.253265	0.755	0.64	0	0	GPATCH8
FANK1	0	0.253096	0.234	0.09	0	0	FANK1
MIATNB	0	0.252993	0.31	0.156	0	0	MIATNB
FBXO11	0	0.252932	0.708	0.57	0	0	FBXO11
CKMT2	0	0.252894	0.26	0.1	0	0	CKMT2
ITFG1	0	0.252767	0.77	0.637	0	0	ITFG1
RCN2	0	0.252366	0.412	0.262	0	0	RCN2
SPACA6	0	0.25224	0.323	0.171	0	0	SPACA6
HIVEP2	0	0.252237	0.549	0.4	0	0	HIVEP2
CHCHD3	0	0.251925	0.577	0.427	0	0	CHCHD3
MTA3	0	0.25179	0.468	0.315	0	0	MTA3
USP46	0	0.251663	0.283	0.127	0	0	USP46
LINC01550	0	0.251658	0.231	0.082	0	0	LINC01550
PTPN14	0	0.25165	0.253	0.103	0	0	PTPN14
ASXL1	0	0.251625	0.593	0.46	0	0	ASXL1
TIPARP	0	0.251505	0.291	0.152	0	0	TIPARP
GPR173	0	0.251382	0.368	0.219	0	0	GPR173
RFX7	0	0.251338	0.62	0.465	0	0	RFX7
ZFAS1	0	0.251151	0.329	0.172	0	0	ZFAS1
NQO1	0	0.251018	0.179	0.047	0	0	NQO1
ZRANB1	0	0.250999	0.416	0.264	0	0	ZRANB1
MCUR1	0	0.250929	0.255	0.099	0	0	MCUR1
AC007193.2	0	0.250773	0.22	0.06	0	0	AC007193.2
FAM162A	0	0.250683	0.293	0.144	0	0	FAM162A
MAX	0	0.250648	0.452	0.297	0	0	MAX
CUBN	0	0.250219	0.226	0.085	0	0	CUBN
BMPER	0	0.250101	0.222	0.09	0	0	BMPER
PCDH19	0	0.250068	0.198	0.061	0	0	PCDH19
FHL1	0	0.25006	0.257	0.1	0	0	FHL1
SPATS2	0	0.250053	0.385	0.226	0	0	SPATS2
ST6GALNAC5	0	0.250002	0.215	0.087	0	0	ST6GALNAC5
PACRG-AS3	0	-0.252196	0.024	0.127	0	0	PACRG-AS3
STMN1	0	-0.25835	0.086	0.208	0	0	STMN1
HID1	0	-0.262281	0.047	0.195	0	0	HID1
ASXL3	0	-0.262368	0.019	0.149	0	0	ASXL3
CEP97	0	-0.263679	0.173	0.302	0	0	CEP97
SRGAP2C	0	-0.263758	0.069	0.176	0	0	SRGAP2C
MAST3	0	-0.264874	0.103	0.241	0	0	MAST3
C21orf91	0	-0.265287	0.029	0.169	0	0	C21orf91
SH3BP5	0	-0.265704	0.02	0.142	0	0	SH3BP5
MAP6D1	0	-0.269684	0.03	0.172	0	0	MAP6D1
MATN2	0	-0.269835	0.119	0.255	0	0	MATN2
CDKN1C	0	-0.270628	0.015	0.147	0	0	CDKN1C
AC092958.1	0	-0.271842	0.004	0.139	0	0	AC092958.1
[truncated: 27,218 more rows]

## Sheet: Morabito_RNA_Dataset_FAM
	p_val	avg_log2FC	pct.1	pct.2	p_val_adj	cluster	gene
MBP	0	1.72274	0.995	0.643	0	0	MBP
SLC5A11	0	1.68469	0.692	0.208	0	0	SLC5A11
RNF220	0	1.65544	0.994	0.496	0	0	RNF220
CTNNA3	0	1.58675	0.995	0.545	0	0	CTNNA3
MOBP	0	1.54493	0.941	0.347	0	0	MOBP
ST18	0	1.50789	0.993	0.419	0	0	ST18
CERCAM	0	1.48524	0.919	0.341	0	0	CERCAM
PLEKHH1	0	1.37918	0.955	0.451	0	0	PLEKHH1
ENPP2	0	1.37382	0.965	0.37	0	0	ENPP2
TF	0	1.36256	0.951	0.403	0	0	TF
PLP1	0	1.33493	0.984	0.537	0	0	PLP1
LINC00609	0	1.29911	0.832	0.342	0	0	LINC00609
POLR2F	0	1.29597	0.925	0.447	0	0	POLR2F
CLMN	0	1.29004	0.972	0.421	0	0	CLMN
FRMD4B	0	1.28603	0.986	0.564	0	0	FRMD4B
FAM107B	0	1.2636	0.914	0.367	0	0	FAM107B
SYNJ2	0	1.26142	0.912	0.371	0	0	SYNJ2
TMEM144	0	1.25939	0.972	0.483	0	0	TMEM144
PIP4K2A	0	1.25553	0.996	0.72	0	0	PIP4K2A
MOG	0	1.25008	0.887	0.285	0	0	MOG
ABCA2	0	1.24688	0.945	0.422	0	0	ABCA2
TMEM165	0	1.22782	0.976	0.625	0	0	TMEM165
SH3GL3	0	1.22031	0.954	0.521	0	0	SH3GL3
SLC44A1	0	1.20674	0.995	0.719	0	0	SLC44A1
FA2H	0	1.20515	0.914	0.355	0	0	FA2H
ZNF536	0	1.20253	0.98	0.49	0	0	ZNF536
LDB3	0	1.19666	0.72	0.17	0	0	LDB3
C10orf90	0	1.18199	0.976	0.458	0	0	C10orf90
PLCL1	0	1.1759	0.982	0.605	0	0	PLCL1
LINC01608	0	1.17143	0.822	0.286	0	0	LINC01608
PCSK6	0	1.14903	0.894	0.392	0	0	PCSK6
PDE8A	0	1.14382	0.97	0.69	0	0	PDE8A
TMTC2	0	1.13992	0.989	0.655	0	0	TMTC2
PDE1C	0	1.13946	0.972	0.529	0	0	PDE1C
TRIM2	0	1.12646	0.98	0.729	0	0	TRIM2
PALM2	0	1.12643	0.819	0.331	0	0	PALM2
PRUNE2	0	1.12273	0.982	0.582	0	0	PRUNE2
CDK18	0	1.12118	0.898	0.386	0	0	CDK18
LRP2	0	1.11805	0.775	0.241	0	0	LRP2
SLC24A2	0	1.11792	0.993	0.619	0	0	SLC24A2
LINC01630	0	1.10971	0.691	0.229	0	0	LINC01630
CREB5	0	1.10032	0.945	0.482	0	0	CREB5
UNC5C	0	1.09036	0.977	0.693	0	0	UNC5C
GLDN	0	1.08818	0.832	0.331	0	0	GLDN
MAN2A1	0	1.08781	0.98	0.677	0	0	MAN2A1
CARNS1	0	1.0868	0.694	0.164	0	0	CARNS1
KCNH8	0	1.08542	0.96	0.437	0	0	KCNH8
LPAR1	0	1.08068	0.874	0.391	0	0	LPAR1
SLCO3A1	0	1.08045	0.962	0.564	0	0	SLCO3A1
PXK	0	1.07817	0.97	0.571	0	0	PXK
DOCK5	0	1.05513	0.983	0.6	0	0	DOCK5
DNAJC6	0	1.05438	0.958	0.621	0	0	DNAJC6
SPOCK1	0	1.05428	0.983	0.696	0	0	SPOCK1
TTLL7	0	1.05213	0.982	0.642	0	0	TTLL7
ASPA	0	1.0506	0.765	0.239	0	0	ASPA
SEMA4D	0	1.04905	0.865	0.486	0	0	SEMA4D
CNTN2	0	1.04708	0.904	0.344	0	0	CNTN2
CD22	0	1.03993	0.854	0.281	0	0	CD22
AC090502.1	0	1.03736	0.582	0.161	0	0	AC090502.1
MYO1D	0	1.03559	0.901	0.451	0	0	MYO1D
LPGAT1	0	1.03521	0.892	0.537	0	0	LPGAT1
DPYD	0	1.03465	0.975	0.606	0	0	DPYD
SIK3	0	1.03416	0.994	0.893	0	0	SIK3
COL4A5	0	1.03193	0.877	0.386	0	0	COL4A5
MYRF	0	1.0262	0.866	0.293	0	0	MYRF
ITGA2	0	1.02434	0.655	0.212	0	0	ITGA2
DOCK10	0	1.02063	0.993	0.696	0	0	DOCK10
PHLPP1	0	1.02046	0.993	0.727	0	0	PHLPP1
FRMD5	0	1.01521	0.993	0.752	0	0	FRMD5
SHROOM4	0	1.01178	0.894	0.378	0	0	SHROOM4
EDIL3	0	1.00562	0.989	0.611	0	0	EDIL3
LURAP1L-AS1	0	1	0.517	0.137	0	0	LURAP1L-AS1
IL1RAPL1	0	0.999715	0.997	0.768	0	0	IL1RAPL1
FGFR2	0	0.99622	0.894	0.448	0	0	FGFR2
RAPGEF5	0	0.992634	0.934	0.485	0	0	RAPGEF5
MAP7	0	0.988583	0.988	0.697	0	0	MAP7
DAAM2	0	0.988198	0.903	0.437	0	0	DAAM2
SCD	0	0.987098	0.737	0.294	0	0	SCD
SH3TC2	0	0.983436	0.778	0.25	0	0	SH3TC2
LINC01170	0	0.982694	0.576	0.222	0	0	LINC01170
HHIP	0	0.975288	0.788	0.294	0	0	HHIP
PLD1	0	0.975018	0.87	0.394	0	0	PLD1
TMEM63A	0	0.971161	0.777	0.321	0	0	TMEM63A
KIF6	0	0.950322	0.765	0.307	0	0	KIF6
PIEZO2	0	0.949903	0.856	0.313	0	0	PIEZO2
SHTN1	0	0.948023	0.99	0.675	0	0	SHTN1
UGT8	0	0.947714	0.902	0.372	0	0	UGT8
PHLDB1	0	0.943437	0.862	0.438	0	0	PHLDB1
ABCA8	0	0.940535	0.863	0.312	0	0	ABCA8
FOLH1	0	0.937294	0.727	0.243	0	0	FOLH1
TP53TG5	0	0.932671	0.658	0.176	0	0	TP53TG5
SLCO1A2	0	0.930437	0.868	0.319	0	0	SLCO1A2
SRCIN1	0	0.928641	0.83	0.398	0	0	SRCIN1
CNP	0	0.927179	0.788	0.347	0	0	CNP
CHRM5	0	0.927025	0.373	0.113	0	0	CHRM5
FRYL	0	0.921408	0.982	0.767	0	0	FRYL
PSEN1	0	0.919362	0.882	0.557	0	0	PSEN1
AATK	0	0.918774	0.856	0.401	0	0	AATK
VRK2	0	0.914901	0.776	0.346	0	0	VRK2
KLHL32	0	0.913909	0.926	0.631	0	0	KLHL32
MOB3B	0	0.912033	0.782	0.438	0	0	MOB3B
ELMO1	0	0.897347	0.996	0.704	0	0	ELMO1
ATP8A1	0	0.896238	0.963	0.689	0	0	ATP8A1
MAG	0	0.884367	0.693	0.207	0	0	MAG
MAL	0	0.883396	0.69	0.256	0	0	MAL
SLAIN1	0	0.882747	0.949	0.619	0	0	SLAIN1
PPP1R16B	0	0.882108	0.813	0.418	0	0	PPP1R16B
MVB12B	0	0.879142	0.911	0.649	0	0	MVB12B
TTYH2	0	0.875574	0.802	0.362	0	0	TTYH2
MTUS1	0	0.875058	0.885	0.611	0	0	MTUS1
SEPT7	0	0.872739	0.972	0.772	0	0	SEPT7
JAM3	0	0.869948	0.858	0.477	0	0	JAM3
DPYSL5	0	0.869209	0.603	0.275	0	0	DPYSL5
AGPAT4	0	0.869199	0.76	0.443	0	0	AGPAT4
FAM124A	0	0.866628	0.764	0.327	0	0	FAM124A
DIP2B	0	0.8644	0.98	0.826	0	0	DIP2B
MYO1E	0	0.86325	0.813	0.389	0	0	MYO1E
GAB1	0	0.862874	0.961	0.686	0	0	GAB1
PRR5L	0	0.860324	0.71	0.296	0	0	PRR5L
BCAS1	0	0.858658	0.904	0.408	0	0	BCAS1
IQGAP1	0	0.858437	0.826	0.453	0	0	IQGAP1
APBB2	0	0.858385	0.962	0.631	0	0	APBB2
KIRREL3	0	0.854641	0.924	0.499	0	0	KIRREL3
KCNMB4	0	0.852628	0.777	0.393	0	0	KCNMB4
CNTNAP4	0	0.851899	0.835	0.411	0	0	CNTNAP4
AK5	0	0.851592	0.895	0.504	0	0	AK5
AL359091.1	0	0.85109	0.607	0.168	0	0	AL359091.1
ADIPOR2	0	0.846778	0.855	0.492	0	0	ADIPOR2
AC110285.1	0	0.846198	0.666	0.212	0	0	AC110285.1
ENOSF1	0	0.844412	0.703	0.311	0	0	ENOSF1
CNDP1	0	0.839045	0.756	0.283	0	0	CNDP1
SEMA3B	0	0.837083	0.67	0.228	0	0	SEMA3B
HIPK2	0	0.836339	0.942	0.671	0	0	HIPK2
TMTC4	0	0.836027	0.691	0.275	0	0	TMTC4
HDAC2-AS2	0	0.829855	0.818	0.418	0	0	HDAC2-AS2
DYSF	0	0.828627	0.632	0.235	0	0	DYSF
FAM13C	0	0.825757	0.798	0.46	0	0	FAM13C
PTPRK	0	0.824722	0.981	0.64	0	0	PTPRK
RETREG1	0	0.823581	0.802	0.425	0	0	RETREG1
DLG1	0	0.822017	0.979	0.8	0	0	DLG1
APLP1	0	0.820354	0.818	0.379	0	0	APLP1
OPALIN	0	0.818022	0.575	0.176	0	0	OPALIN
LINC00639	0	0.81766	0.754	0.313	0	0	LINC00639
SEC14L5	0	0.815812	0.672	0.243	0	0	SEC14L5
NDE1	0	0.812894	0.676	0.276	0	0	NDE1
AL133304.3	0	0.809941	0.473	0.154	0	0	AL133304.3
DLC1	0	0.807044	0.85	0.538	0	0	DLC1
NFASC	0	0.805248	0.954	0.626	0	0	NFASC
GSN	0	0.804091	0.851	0.547	0	0	GSN
SLC25A13	0	0.801444	0.799	0.531	0	0	SLC25A13
PLA2G16	0	0.800603	0.8	0.383	0	0	PLA2G16
LANCL1	0	0.800528	0.8	0.472	0	0	LANCL1
PDE4B	0	0.800301	0.995	0.819	0	0	PDE4B
ARHGAP23	0	0.799401	0.779	0.372	0	0	ARHGAP23
TMEFF2	0	0.798655	0.897	0.543	0	0	TMEFF2
AC012593.1	0	0.797545	0.548	0.268	0	0	AC012593.1
GREB1L	0	0.796905	0.525	0.205	0	0	GREB1L
PPP2R2B	0	0.791358	0.989	0.833	0	0	PPP2R2B
RYBP	0	0.78383	0.854	0.506	0	0	RYBP
PLLP	0	0.781935	0.743	0.3	0	0	PLLP
NCKAP5	0	0.779778	0.966	0.702	0	0	NCKAP5
EVA1C	0	0.779246	0.739	0.444	0	0	EVA1C
PIK3C2B	0	0.7713	0.713	0.342	0	0	PIK3C2B
SPOCK3	0	0.770868	0.982	0.591	0	0	SPOCK3
MAP4K4	0	0.767283	0.987	0.863	0	0	MAP4K4
PALM2-AKAP2	0	0.766278	0.578	0.239	0	0	PALM2-AKAP2
PPM1H	0	0.76197	0.82	0.5	0	0	PPM1H
YPEL2	0	0.761909	0.787	0.441	0	0	YPEL2
CDK19	0	0.761083	0.937	0.673	0	0	CDK19
FUT8	0	0.756441	0.937	0.735	0	0	FUT8
CPB2-AS1	0	0.756151	0.658	0.339	0	0	CPB2-AS1
EFHD1	0	0.755943	0.729	0.34	0	0	EFHD1
USP54	0	0.75562	0.936	0.601	0	0	USP54
KIAA1324L	0	0.751898	0.701	0.367	0	0	KIAA1324L
NCOA7	0	0.747455	0.83	0.529	0	0	NCOA7
NINJ2	0	0.746768	0.544	0.193	0	0	NINJ2
ANK3	0	0.746752	0.986	0.688	0	0	ANK3
KLHL4	0	0.742124	0.635	0.291	0	0	KLHL4
CLASP2	0	0.740129	0.989	0.872	0	0	CLASP2
SORT1	0	0.736474	0.946	0.694	0	0	SORT1
KIF13B	0	0.736183	0.809	0.506	0	0	KIF13B
LIPA	0	0.733334	0.757	0.421	0	0	LIPA
AL078590.3	0	0.732737	0.453	0.153	0	0	AL078590.3
COLGALT2	0	0.729353	0.805	0.487	0	0	COLGALT2
LGR5	0	0.728074	0.505	0.189	0	0	LGR5
AGTPBP1	0	0.726791	0.866	0.62	0	0	AGTPBP1
TECPR2	0	0.724727	0.775	0.475	0	0	TECPR2
C9orf3	0	0.71948	0.936	0.741	0	0	C9orf3
ZEB2	0	0.716813	0.983	0.858	0	0	ZEB2
AL354809.1	0	0.716679	0.459	0.185	0	0	AL354809.1
COBL	0	0.716279	0.945	0.631	0	0	COBL
GAS7	0	0.712004	0.772	0.459	0	0	GAS7
AC016597.1	0	0.707749	0.662	0.238	0	0	AC016597.1
RASGRF2	0	0.704579	0.643	0.305	0	0	RASGRF2
ZKSCAN1	0	0.70417	0.799	0.55	0	0	ZKSCAN1
SH3TC2-DT	0	0.703887	0.407	0.094	0	0	SH3TC2-DT
ANLN	0	0.703204	0.778	0.298	0	0	ANLN
LIMCH1	0	0.697959	0.973	0.711	0	0	LIMCH1
HPN-AS1	0	0.696873	0.555	0.173	0	0	HPN-AS1
DAPK2	0	0.696562	0.531	0.194	0	0	DAPK2
SVEP1	0	0.695314	0.372	0.15	0	0	SVEP1
PKP4	0	0.692634	0.865	0.616	0	0	PKP4
LSS	0	0.691229	0.66	0.333	0	0	LSS
SLC4A8	0	0.689341	0.539	0.3	0	0	SLC4A8
NT5DC1	0	0.688196	0.729	0.424	0	0	NT5DC1
SLC22A15	0	0.684033	0.784	0.48	0	0	SLC22A15
PLEKHG3	0	0.683822	0.62	0.227	0	0	PLEKHG3
CUEDC1	0	0.681523	0.711	0.397	0	0	CUEDC1
ATP10B	0	0.680673	0.817	0.404	0	0	ATP10B
ANO4	0	0.679867	0.861	0.551	0	0	ANO4
OTUD7A	0	0.679657	0.954	0.731	0	0	OTUD7A
CLDND1	0	0.679631	0.775	0.377	0	0	CLDND1
ZDHHC20	0	0.67917	0.775	0.548	0	0	ZDHHC20
LINC00320	0	0.677838	0.712	0.297	0	0	LINC00320
TJP1	0	0.674117	0.967	0.793	0	0	TJP1
GRID1	0	0.673755	0.934	0.708	0	0	GRID1
RASGRP3	0	0.672328	0.625	0.257	0	0	RASGRP3
LMCD1-AS1	0	0.667258	0.712	0.489	0	0	LMCD1-AS1
ERBIN	0	0.666225	0.982	0.801	0	0	ERBIN
NKAIN2	0	0.662549	0.939	0.606	0	0	NKAIN2
SEMA6A	0	0.662154	0.788	0.452	0	0	SEMA6A
SGK1	0	0.659369	0.936	0.643	0	0	SGK1
DOCK9	0	0.657782	0.923	0.629	0	0	DOCK9
LINC00877	0	0.652375	0.438	0.146	0	0	LINC00877
OLMALINC	0	0.649772	0.624	0.331	0	0	OLMALINC
ARHGAP21	0	0.649344	0.965	0.842	0	0	ARHGAP21
AC006059.1	0	0.645072	0.617	0.357	0	0	AC006059.1
AFMID	0	0.644958	0.538	0.175	0	0	AFMID
GNAI1	0	0.643446	0.79	0.438	0	0	GNAI1
DEPTOR	0	0.643418	0.653	0.334	0	0	DEPTOR
LAMP2	0	0.642917	0.851	0.486	0	0	LAMP2
GPM6B	0	0.642615	0.966	0.754	0	0	GPM6B
CNKSR3	0	0.640618	0.516	0.225	0	0	CNKSR3
AC096564.1	0	0.638871	0.596	0.241	0	0	AC096564.1
ANKIB1	0	0.637866	0.897	0.719	0	0	ANKIB1
AC098679.2	0	0.637112	0.604	0.222	0	0	AC098679.2
AKAP6	0	0.636652	0.975	0.758	0	0	AKAP6
ARAP2	0	0.630922	0.975	0.727	0	0	ARAP2
DSCAML1	0	0.627895	0.907	0.584	0	0	DSCAML1
GPR37	0	0.627601	0.649	0.247	0	0	GPR37
LRRC63	0	0.627492	0.477	0.173	0	0	LRRC63
SECISBP2L	0	0.626309	0.825	0.582	0	0	SECISBP2L
LRRC1	0	0.626125	0.763	0.435	0	0	LRRC1
TSPAN5	0	0.625394	0.857	0.639	0	0	TSPAN5
GRM3	0	0.625248	0.917	0.49	0	0	GRM3
DIP2C	0	0.62185	0.979	0.824	0	0	DIP2C
TFEB	0	0.621421	0.652	0.337	0	0	TFEB
TESK2	0	0.615049	0.56	0.305	0	0	TESK2
SEPT4	0	0.614919	0.578	0.214	0	0	SEPT4
FAXDC2	0	0.611826	0.636	0.327	0	0	FAXDC2
RTN4	0	0.609795	0.97	0.828	0	0	RTN4
NPC1	0	0.609595	0.749	0.449	0	0	NPC1
C12orf76	0	0.609201	0.726	0.386	0	0	C12orf76
ATG4C	0	0.607641	0.794	0.503	0	0	ATG4C
PTK2	0	0.60698	0.975	0.873	0	0	PTK2
AGAP1	0	0.603213	0.993	0.818	0	0	AGAP1
MEIS1	0	0.602408	0.532	0.262	0	0	MEIS1
SH3D19	0	0.602142	0.846	0.525	0	0	SH3D19
PEX5L	0	0.602037	0.978	0.631	0	0	PEX5L
HAPLN2	0	0.59839	0.546	0.22	0	0	HAPLN2
BIN1	0	0.598328	0.842	0.496	0	0	BIN1
MBNL2	0	0.596837	0.947	0.758	0	0	MBNL2
CLIC4	0	0.596007	0.701	0.376	0	0	CLIC4
HIP1	0	0.595612	0.932	0.56	0	0	HIP1
DNM3	0	0.594957	0.992	0.825	0	0	DNM3
C1QTNF3-AMACR	0	0.5933	0.785	0.502	0	0	C1QTNF3-AMACR
OSBPL1A	0	0.59281	0.875	0.709	0	0	OSBPL1A
ERBB3	0	0.591975	0.525	0.177	0	0	ERBB3
KIAA1755	0	0.590698	0.699	0.342	0	0	KIAA1755
PPP1R21	0	0.59069	0.756	0.504	0	0	PPP1R21
CDC14B	0	0.585422	0.864	0.662	0	0	CDC14B
SLC22A23	0	0.585005	0.841	0.592	0	0	SLC22A23
AL138881.1	0	0.584153	0.291	0.086	0	0	AL138881.1
PTBP2	0	0.584124	0.919	0.734	0	0	PTBP2
PLA2G4C	0	0.583022	0.55	0.356	0	0	PLA2G4C
MARCH1	0	0.581474	0.985	0.727	0	0	MARCH1
TMEM235	0	0.580372	0.495	0.144	0	0	TMEM235
PDE1A	0	0.580136	0.673	0.343	0	0	PDE1A
FAM102A	0	0.578302	0.654	0.33	0	0	FAM102A
PTPRD	0	0.577842	0.996	0.763	0	0	PTPRD
NDRG1	0	0.577201	0.735	0.366	0	0	NDRG1
TTLL11	0	0.575421	0.679	0.437	0	0	TTLL11
FGF1	0	0.575164	0.586	0.28	0	0	FGF1
EXOC6B	0	0.571191	0.971	0.864	0	0	EXOC6B
AC138409.2	0	0.571017	0.79	0.49	0	0	AC138409.2
SLC13A3	0	0.57076	0.593	0.349	0	0	SLC13A3
ADAMTS18	0	0.570046	0.264	0.101	0	0	ADAMTS18
FNBP1	0	0.56492	0.938	0.756	0	0	FNBP1
ANKRD18A	0	0.563717	0.412	0.148	0	0	ANKRD18A
C5orf64	0	0.563527	0.507	0.231	0	0	C5orf64
HECW2	0	0.56313	0.86	0.55	0	0	HECW2
ZDHHC9	0	0.561493	0.527	0.207	0	0	ZDHHC9
TMC7	0	0.559285	0.567	0.237	0	0	TMC7
RAB40B	0	0.557847	0.681	0.362	0	0	RAB40B
PPP2R3A	0	0.556871	0.661	0.393	0	0	PPP2R3A
SLC12A2	0	0.556749	0.721	0.429	0	0	SLC12A2
FAM222A	0	0.555877	0.493	0.183	0	0	FAM222A
MIR181A1HG	0	0.553721	0.812	0.518	0	0	MIR181A1HG
MEGF10	0	0.551391	0.814	0.47	0	0	MEGF10
ZNF652	0	0.549948	0.761	0.586	0	0	ZNF652
AF165147.1	0	0.548774	0.432	0.192	0	0	AF165147.1
KDM6A	0	0.548309	0.83	0.664	0	0	KDM6A
PPP1R12B	0	0.543544	0.865	0.708	0	0	PPP1R12B
TULP4	0	0.542171	0.752	0.514	0	0	TULP4
TMEM98	0	0.541789	0.529	0.201	0	0	TMEM98
WSB1	0	0.539472	0.912	0.743	0	0	WSB1
CPNE2	0	0.538118	0.58	0.254	0	0	CPNE2
NECAB1	0	0.533397	0.672	0.324	0	0	NECAB1
BTBD3	0	0.532916	0.686	0.402	0	0	BTBD3
WHRN	0	0.532646	0.547	0.242	0	0	WHRN
RBPJ	0	0.529541	0.852	0.647	0	0	RBPJ
ITCH	0	0.526423	0.838	0.641	0	0	ITCH
ABHD17B	0	0.525329	0.57	0.303	0	0	ABHD17B
LINC01105	0	0.524432	0.751	0.408	0	0	LINC01105
GREM1	0	0.523701	0.426	0.154	0	0	GREM1
SNX30	0	0.523472	0.634	0.37	0	0	SNX30
AMER2	0	0.52331	0.83	0.456	0	0	AMER2
WDR20	0	0.523282	0.724	0.508	0	0	WDR20
SAMD4B	0	0.522846	0.677	0.456	0	0	SAMD4B
TSPAN15	0	0.520416	0.521	0.223	0	0	TSPAN15
AC009063.2	0	0.519268	0.584	0.248	0	0	AC009063.2
ZNF708	0	0.517674	0.668	0.426	0	0	ZNF708
RFTN2	0	0.516238	0.87	0.522	0	0	RFTN2
STK39	0	0.513153	0.766	0.514	0	0	STK39
RHOU	0	0.510764	0.541	0.256	0	0	RHOU
CCP110	0	0.50853	0.759	0.437	0	0	CCP110
TBC1D12	0	0.507326	0.65	0.446	0	0	TBC1D12
IGSF11	0	0.50544	0.773	0.535	0	0	IGSF11
SUN2	0	0.504317	0.686	0.351	0	0	SUN2
P2RX7	0	0.503343	0.795	0.535	0	0	P2RX7
LINC01792	0	0.503221	0.399	0.118	0	0	LINC01792
SH3BP4	0	0.501568	0.469	0.184	0	0	SH3BP4
GNAO1	0	0.500624	0.884	0.685	0	0	GNAO1
HS3ST5	0	0.497079	0.614	0.362	0	0	HS3ST5
PACS2	0	0.496483	0.69	0.481	0	0	PACS2
DICER1	0	0.494113	0.857	0.66	0	0	DICER1
DUBR	0	0.493386	0.75	0.475	0	0	DUBR
TRAPPC10	0	0.49329	0.679	0.454	0	0	TRAPPC10
NKX6-2	0	0.493137	0.557	0.21	0	0	NKX6-2
ZNF146	0	0.490974	0.593	0.34	0	0	ZNF146
ADCY5	0	0.490775	0.597	0.338	0	0	ADCY5
DENND5A	0	0.490488	0.769	0.571	0	0	DENND5A
CPM	0	0.489544	0.638	0.343	0	0	CPM
DOCK1	0	0.48771	0.916	0.589	0	0	DOCK1
ARHGAP1	0	0.487334	0.557	0.302	0	0	ARHGAP1
OTUD7B	0	0.486667	0.734	0.465	0	0	OTUD7B
RNF130	0	0.482141	0.943	0.837	0	0	RNF130
SLC39A11	0	0.480825	0.88	0.624	0	0	SLC39A11
ACSS2	0	0.479203	0.503	0.254	0	0	ACSS2
GAB2	0	0.478613	0.886	0.704	0	0	GAB2
AC063944.1	0	0.47819	0.323	0.117	0	0	AC063944.1
NXPE3	0	0.478147	0.579	0.314	0	0	NXPE3
RASAL1	0	0.474175	0.365	0.099	0	0	RASAL1
CPEB1	0	0.473847	0.414	0.192	0	0	CPEB1
GALNT6	0	0.472833	0.338	0.09	0	0	GALNT6
TPD52	0	0.472468	0.516	0.295	0	0	TPD52
ARHGEF2	0	0.472328	0.574	0.31	0	0	ARHGEF2
STARD9	0	0.467872	0.581	0.315	0	0	STARD9
HBS1L	0	0.467325	0.652	0.413	0	0	HBS1L
RNF13	0	0.465345	0.79	0.609	0	0	RNF13
PPP1R14A	0	0.464793	0.378	0.097	0	0	PPP1R14A
FCHO1	0	0.464013	0.537	0.252	0	0	FCHO1
APP	0	0.462392	0.943	0.738	0	0	APP
TARSL2	0	0.461434	0.713	0.464	0	0	TARSL2
MAGEC3	0	0.460998	0.259	0.073	0	0	MAGEC3
CDH19	0	0.460778	0.673	0.291	0	0	CDH19
ZFYVE16	0	0.460732	0.782	0.624	0	0	ZFYVE16
AC012158.1	0	0.460489	0.422	0.25	0	0	AC012158.1
UBE4B	0	0.46035	0.835	0.663	0	0	UBE4B
RNF144A	0	0.460142	0.829	0.558	0	0	RNF144A
ENOX2	0	0.458049	0.523	0.311	0	0	ENOX2
MICAL3	0	0.45665	0.814	0.61	0	0	MICAL3
SCARB2	0	0.455839	0.711	0.489	0	0	SCARB2
TUBA1A	0	0.455675	0.536	0.285	0	0	TUBA1A
NUTM2A-AS1	0	0.455647	0.849	0.711	0	0	NUTM2A-AS1
ALCAM	0	0.4551	0.94	0.707	0	0	ALCAM
MAP4K5	0	0.452815	0.913	0.728	0	0	MAP4K5
NEK3	0	0.449754	0.437	0.183	0	0	NEK3
ATP11A	0	0.44884	0.747	0.531	0	0	ATP11A
ENOX1	0	0.447344	0.919	0.667	0	0	ENOX1
ANAPC5	0	0.443224	0.653	0.434	0	0	ANAPC5
GLTP	0	0.442539	0.54	0.281	0	0	GLTP
PSME4	0	0.441669	0.748	0.56	0	0	PSME4
STRN	0	0.440941	0.626	0.439	0	0	STRN
QDPR	0	0.440104	0.847	0.446	0	0	QDPR
ZBED5	0	0.440037	0.612	0.402	0	0	ZBED5
MTMR7	0	0.439025	0.594	0.359	0	0	MTMR7
ARHGEF37	0	0.438576	0.426	0.17	0	0	ARHGEF37
NFIX	0	0.43853	0.772	0.536	0	0	NFIX
AC004690.2	0	0.437875	0.294	0.084	0	0	AC004690.2
FEZ1	0	0.436774	0.583	0.347	0	0	FEZ1
SLC31A2	0	0.43331	0.433	0.163	0	0	SLC31A2
ARFGEF3	0	0.432987	0.874	0.61	0	0	ARFGEF3
ACER3	0	0.431792	0.794	0.589	0	0	ACER3
TACC1	0	0.429718	0.777	0.604	0	0	TACC1
TRPC4AP	0	0.428768	0.775	0.606	0	0	TRPC4AP
VPS35L	0	0.427896	0.731	0.574	0	0	VPS35L
REPS2	0	0.427147	0.603	0.399	0	0	REPS2
TRPM6	0	0.425681	0.326	0.086	0	0	TRPM6
PHACTR3	0	0.423822	0.894	0.66	0	0	PHACTR3
DUSP16	0	0.42273	0.565	0.39	0	0	DUSP16
CECR2	0	0.421073	0.681	0.433	0	0	CECR2
GPRC5B	0	0.420174	0.856	0.542	0	0	GPRC5B
PLEKHB1	0	0.419793	0.501	0.237	0	0	PLEKHB1
TCP11L2	0	0.418047	0.454	0.229	0	0	TCP11L2
SGMS1	0	0.417727	0.865	0.745	0	0	SGMS1
DIXDC1	0	0.414543	0.663	0.444	0	0	DIXDC1
NCAM1	0	0.414103	0.989	0.82	0	0	NCAM1
AL591895.1	0	0.413651	0.377	0.118	0	0	AL591895.1
AL162511.1	0	0.412542	0.334	0.108	0	0	AL162511.1
RAB30	0	0.412372	0.443	0.242	0	0	RAB30
CYTH1	0	0.411698	0.7	0.512	0	0	CYTH1
ERMN	0	0.411245	0.509	0.208	0	0	ERMN
FDFT1	0	0.411062	0.534	0.345	0	0	FDFT1
CORO2B	0	0.410747	0.629	0.422	0	0	CORO2B
MKRN3	0	0.410421	0.547	0.318	0	0	MKRN3
INF2	0	0.410006	0.501	0.233	0	0	INF2
NEO1	0	0.409445	0.88	0.648	0	0	NEO1
SYT9	0	0.409363	0.558	0.331	0	0	SYT9
RHOBTB1	0	0.408829	0.452	0.234	0	0	RHOBTB1
ADAMTS14	0	0.408419	0.302	0.078	0	0	ADAMTS14
OSBP2	0	0.408142	0.738	0.559	0	0	OSBP2
EPS15	0	0.407111	0.809	0.608	0	0	EPS15
ATG13	0	0.406066	0.536	0.311	0	0	ATG13
PRKCQ	0	0.405027	0.381	0.173	0	0	PRKCQ
CDK17	0	0.402998	0.701	0.506	0	0	CDK17
USP32	0	0.402538	0.777	0.628	0	0	USP32
KNOP1	0	0.402529	0.578	0.354	0	0	KNOP1
PRIMA1	0	0.402454	0.375	0.133	0	0	PRIMA1
LINC01135	0	0.402112	0.435	0.248	0	0	LINC01135
SRPK2	0	0.400936	0.911	0.797	0	0	SRPK2
RDX	0	0.400225	0.726	0.548	0	0	RDX
AL034405.1	0	0.399557	0.242	0.086	0	0	AL034405.1
AMD1	0	0.399457	0.603	0.388	0	0	AMD1
SNX29	0	0.398953	0.777	0.631	0	0	SNX29
SPTLC2	0	0.398629	0.674	0.46	0	0	SPTLC2
ENPP6	0	0.395325	0.233	0.057	0	0	ENPP6
ADD1	0	0.3936	0.782	0.669	0	0	ADD1
JAKMIP3	0	0.393281	0.48	0.28	0	0	JAKMIP3
BCL2L1	0	0.392816	0.595	0.397	0	0	BCL2L1
ABHD6	0	0.39177	0.509	0.299	0	0	ABHD6
RNASE1	0	0.391414	0.321	0.093	0	0	RNASE1
PPP2R2A	0	0.390069	0.788	0.592	0	0	PPP2R2A
MARCKSL1	0	0.38879	0.44	0.24	0	0	MARCKSL1
SREBF2	0	0.38783	0.76	0.611	0	0	SREBF2
LINC00882	0	0.38751	0.649	0.488	0	0	LINC00882
BACE1	0	0.386061	0.489	0.283	0	0	BACE1
EVI5L	0	0.385892	0.523	0.294	0	0	EVI5L
SOX2-OT	0	0.385797	0.953	0.652	0	0	SOX2-OT
FOXN2	0	0.384229	0.703	0.477	0	0	FOXN2
SGK3	0	0.383702	0.832	0.656	0	0	SGK3
HID1	0	0.383679	0.381	0.147	0	0	HID1
AC106791.1	0	0.381481	0.479	0.286	0	0	AC106791.1
PI16	0	0.380322	0.251	0.054	0	0	PI16
UNC5B	0	0.379709	0.459	0.234	0	0	UNC5B
SORCS2	0	0.379225	0.571	0.369	0	0	SORCS2
LAMA2	0	0.378557	0.446	0.233	0	0	LAMA2
NAPEPLD	0	0.378487	0.603	0.41	0	0	NAPEPLD
ELOVL7	0	0.378124	0.361	0.162	0	0	ELOVL7
NLK	0	0.377484	0.786	0.609	0	0	NLK
LGI3	0	0.377434	0.382	0.136	0	0	LGI3
CRTC3	0	0.376706	0.658	0.48	0	0	CRTC3
ENDOD1	0	0.375814	0.456	0.243	0	0	ENDOD1
SAMD12	0	0.375633	0.803	0.633	0	0	SAMD12
INSYN2B	0	0.375486	0.352	0.197	0	0	INSYN2B
SLF2	0	0.374102	0.672	0.507	0	0	SLF2
CCDC122	0	0.373627	0.382	0.183	0	0	CCDC122
EML2	0	0.372305	0.543	0.325	0	0	EML2
ST3GAL4	0	0.370943	0.347	0.152	0	0	ST3GAL4
TMCC2	0	0.370532	0.46	0.228	0	0	TMCC2
RGCC	0	0.369833	0.489	0.254	0	0	RGCC
GRB10	0	0.367956	0.531	0.355	0	0	GRB10
FAR1	0	0.367252	0.668	0.527	0	0	FAR1
AC106869.1	0	0.366469	0.499	0.255	0	0	AC106869.1
ELL2	0	0.366252	0.786	0.557	0	0	ELL2
MET	0	0.365528	0.25	0.066	0	0	MET
NALCN	0	0.365282	0.895	0.688	0	0	NALCN
ATP1B1	0	0.365253	0.738	0.475	0	0	ATP1B1
AC007566.1	0	0.364148	0.553	0.381	0	0	AC007566.1
MPP5	0	0.36367	0.527	0.337	0	0	MPP5
APBB1	0	0.363225	0.513	0.307	0	0	APBB1
MAGI2	0	0.363179	0.996	0.871	0	0	MAGI2
CHADL	0	0.362969	0.323	0.099	0	0	CHADL
RILPL1	0	0.35992	0.54	0.356	0	0	RILPL1
MYO18A	0	0.359863	0.52	0.333	0	0	MYO18A
RAP1GDS1	0	0.359144	0.758	0.618	0	0	RAP1GDS1
FBXO7	0	0.359065	0.497	0.293	0	0	FBXO7
OSBPL9	0	0.357709	0.765	0.615	0	0	OSBPL9
LARP6	0	0.356822	0.361	0.147	0	0	LARP6
ZCCHC24	0	0.356524	0.736	0.429	0	0	ZCCHC24
TMC6	0	0.356439	0.417	0.181	0	0	TMC6
TMCC3	0	0.356107	0.501	0.292	0	0	TMCC3
NIPAL3	0	0.35604	0.516	0.318	0	0	NIPAL3
TPTEP1	0	0.355408	0.394	0.196	0	0	TPTEP1
TBC1D2	0	0.355222	0.366	0.167	0	0	TBC1D2
AC118549.1	0	0.354754	0.734	0.589	0	0	AC118549.1
RTKN	0	0.353675	0.406	0.172	0	0	RTKN
CPEB2	0	0.353607	0.71	0.505	0	0	CPEB2
CYP27A1	0	0.353174	0.489	0.289	0	0	CYP27A1
CPPED1	0	0.352088	0.399	0.227	0	0	CPPED1
KIAA0930	0	0.351466	0.688	0.5	0	0	KIAA0930
TJAP1	0	0.35087	0.446	0.224	0	0	TJAP1
ZNF704	0	0.350856	0.793	0.587	0	0	ZNF704
SH3PXD2A	0	0.350573	0.571	0.39	0	0	SH3PXD2A
TUBB4A	0	0.350177	0.429	0.214	0	0	TUBB4A
RHBDL2	0	0.348027	0.313	0.129	0	0	RHBDL2
TTL	0	0.345402	0.481	0.293	0	0	TTL
ELF2	0	0.345293	0.836	0.695	0	0	ELF2
STMN4	0	0.344822	0.35	0.159	0	0	STMN4
PMP22	0	0.344815	0.519	0.298	0	0	PMP22
PTPN11	0	0.344052	0.529	0.375	0	0	PTPN11
CPQ	0	0.343616	0.776	0.561	0	0	CPQ
FAM126A	0	0.342662	0.416	0.252	0	0	FAM126A
HSP90AA1	0	0.342426	0.889	0.721	0	0	HSP90AA1
LRRC8B	0	0.341734	0.568	0.372	0	0	LRRC8B
CRYBG3	0	0.340959	0.406	0.251	0	0	CRYBG3
TMEM64	0	0.340008	0.356	0.187	0	0	TMEM64
DNAJB2	0	0.339323	0.553	0.354	0	0	DNAJB2
SERINC5	0	0.339248	0.75	0.56	0	0	SERINC5
CALD1	0	0.338818	0.673	0.453	0	0	CALD1
FTH1	0	0.33853	0.651	0.463	0	0	FTH1
ACTN4	0	0.33751	0.623	0.434	0	0	ACTN4
USP31	0	0.336501	0.481	0.298	0	0	USP31
GXYLT2	0	0.336127	0.285	0.128	0	0	GXYLT2
TMEM123	0	0.335469	0.422	0.234	0	0	TMEM123
INSR	0	0.335289	0.763	0.635	0	0	INSR
YWHAQ	0	0.335243	0.562	0.379	0	0	YWHAQ
CDH1	0	0.334914	0.276	0.101	0	0	CDH1
MAN2A2	0	0.334247	0.389	0.185	0	0	MAN2A2
SLC48A1	0	0.331442	0.411	0.205	0	0	SLC48A1
SESTD1	0	0.331119	0.705	0.53	0	0	SESTD1
C21orf91	0	0.330796	0.33	0.128	0	0	C21orf91
PICALM	0	0.330679	0.924	0.813	0	0	PICALM
RAB11FIP4	0	0.330223	0.484	0.318	0	0	RAB11FIP4
STXBP3	0	0.329285	0.544	0.374	0	0	STXBP3
SCD5	0	0.328532	0.926	0.682	0	0	SCD5
KLHL3	0	0.327675	0.496	0.329	0	0	KLHL3
CHST3	0	0.3276	0.402	0.216	0	0	CHST3
PDE6B	0	0.325216	0.249	0.077	0	0	PDE6B
C1GALT1	0	0.321438	0.474	0.317	0	0	C1GALT1
ADSS	0	0.32109	0.486	0.286	0	0	ADSS
PTPRF	0	0.320944	0.477	0.286	0	0	PTPRF
FAM178B	0	0.320138	0.247	0.075	0	0	FAM178B
MTMR2	0	0.318824	0.533	0.369	0	0	MTMR2
MFSD6	0	0.317826	0.472	0.292	0	0	MFSD6
FNIP2	0	0.316454	0.686	0.532	0	0	FNIP2
AC084032.1	0	0.314766	0.249	0.073	0	0	AC084032.1
VWA1	0	0.314456	0.328	0.13	0	0	VWA1
CD55	0	0.314175	0.388	0.211	0	0	CD55
PTPDC1	0	0.313199	0.408	0.225	0	0	PTPDC1
FBXL7	0	0.31161	0.883	0.586	0	0	FBXL7
CD9	0	0.310249	0.387	0.192	0	0	CD9
B3GAT1	0	0.308954	0.599	0.395	0	0	B3GAT1
MBOAT2	0	0.308817	0.73	0.555	0	0	MBOAT2
SPNS2	0	0.308151	0.435	0.238	0	0	SPNS2
DLG2	0	0.30751	0.997	0.888	0	0	DLG2
CES4A	0	0.307087	0.299	0.117	0	0	CES4A
TPPP	0	0.306829	0.528	0.289	0	0	TPPP
ZNF189	0	0.306301	0.347	0.181	0	0	ZNF189
ABCG1	0	0.303097	0.402	0.248	0	0	ABCG1
INSIG1	0	0.302252	0.31	0.151	0	0	INSIG1
FANCL	0	0.30189	0.557	0.385	0	0	FANCL
RASSF2	0	0.301427	0.485	0.291	0	0	RASSF2
GATAD1	0	0.301164	0.463	0.288	0	0	GATAD1
LRRC8C-DT	0	0.30077	0.337	0.164	0	0	LRRC8C-DT
PCCB	0	0.300066	0.425	0.263	0	0	PCCB
KIF19	0	0.298119	0.278	0.106	0	0	KIF19
ADAMTS4	0	0.297957	0.253	0.064	0	0	ADAMTS4
SREBF1	0	0.297483	0.431	0.25	0	0	SREBF1
SEMA3C	0	0.296692	0.317	0.16	0	0	SEMA3C
MOSPD2	0	0.295333	0.416	0.233	0	0	MOSPD2
COL9A2	0	0.294483	0.328	0.154	0	0	COL9A2
CBR1	0	0.294232	0.337	0.149	0	0	CBR1
MYO9B	0	0.293578	0.71	0.551	0	0	MYO9B
SLC35D2	0	0.293173	0.32	0.139	0	0	SLC35D2
KLF13	0	0.292079	0.418	0.242	0	0	KLF13
LINC01877	0	0.290145	0.18	0.036	0	0	LINC01877
MAPT	0	0.289632	0.878	0.715	0	0	MAPT
CIRBP	0	0.287198	0.57	0.391	0	0	CIRBP
PRR18	0	0.286776	0.289	0.105	0	0	PRR18
KCNJ2	0	0.286478	0.416	0.205	0	0	KCNJ2
HDAC11	0	0.286413	0.334	0.152	0	0	HDAC11
DUSP10	0	0.28617	0.305	0.15	0	0	DUSP10
TRIM59	0	0.282761	0.196	0.059	0	0	TRIM59
DYNC1LI2	0	0.279864	0.614	0.452	0	0	DYNC1LI2
TLE4	0	0.279468	0.733	0.558	0	0	TLE4
CPEB1-AS1	0	0.278558	0.253	0.103	0	0	CPEB1-AS1
AIF1L	0	0.278531	0.269	0.094	0	0	AIF1L
SPSB1	0	0.278506	0.303	0.147	0	0	SPSB1
GATM	0	0.27815	0.48	0.307	0	0	GATM
IPO13	0	0.277967	0.303	0.122	0	0	IPO13
MYLIP	0	0.277912	0.307	0.136	0	0	MYLIP
LIPE	0	0.27746	0.288	0.119	0	0	LIPE
LINC02073	0	0.277039	0.16	0.051	0	0	LINC02073
CLIP2	0	0.276798	0.767	0.622	0	0	CLIP2
CEP85	0	0.276211	0.275	0.121	0	0	CEP85
DNAH17	0	0.274825	0.228	0.07	0	0	DNAH17
MCAM	0	0.27468	0.278	0.113	0	0	MCAM
MYO6	0	0.273999	0.869	0.691	0	0	MYO6
MTURN	0	0.273739	0.456	0.296	0	0	MTURN
ZNF565	0	0.272053	0.419	0.26	0	0	ZNF565
NECTIN1	0	0.271911	0.315	0.15	0	0	NECTIN1
SELENOP	0	0.270316	0.542	0.257	0	0	SELENOP
AC092958.1	0	0.270234	0.261	0.102	0	0	AC092958.1
LINC01411	0	0.270062	0.352	0.166	0	0	LINC01411
RAB6C-AS1	0	0.267751	0.19	0.032	0	0	RAB6C-AS1
SH3GLB2	0	0.267352	0.34	0.174	0	0	SH3GLB2
KIF1B	0	0.267164	0.945	0.815	0	0	KIF1B
LDLRAP1	0	0.267057	0.319	0.141	0	0	LDLRAP1
SOX10	0	0.265099	0.449	0.236	0	0	SOX10
LINC00844	0	0.264823	0.254	0.091	0	0	LINC00844
GUSBP1	0	0.264098	0.886	0.763	0	0	GUSBP1
PTMA	0	0.261733	0.56	0.388	0	0	PTMA
KEL	0	0.260934	0.225	0.067	0	0	KEL
CA2	0	0.260892	0.445	0.245	0	0	CA2
AC079594.2	0	0.260067	0.274	0.125	0	0	AC079594.2
ZIC1	0	0.25886	0.458	0.269	0	0	ZIC1
INPP1	0	0.258845	0.393	0.232	0	0	INPP1
AC066613.2	0	0.258431	0.296	0.139	0	0	AC066613.2
BOK	0	0.258234	0.365	0.166	0	0	BOK
CXorf36	0	0.257075	0.218	0.085	0	0	CXorf36
SLC45A3	0	0.256115	0.231	0.065	0	0	SLC45A3
ANK2	0	0.255207	0.988	0.869	0	0	ANK2
PREX1	0	0.255004	0.829	0.623	0	0	PREX1
CYP2J2	0	0.252705	0.34	0.173	0	0	CYP2J2
KIF13A	0	0.250785	0.887	0.674	0	0	KIF13A
NBPF14	0	-0.250274	0.011	0.146	0	0	NBPF14
GPR176	0	-0.250567	0.009	0.124	0	0	GPR176
NBPF26	0	-0.250625	0.019	0.138	0	0	NBPF26
RPS6KA6	0	-0.251227	0.018	0.133	0	0	RPS6KA6
PRXL2A	0	-0.251408	0.057	0.188	0	0	PRXL2A
TRIM14	0	-0.252228	0.011	0.149	0	0	TRIM14
ADAP2	0	-0.252258	0.065	0.169	0	0	ADAP2
MGAT5B	0	-0.252616	0.006	0.127	0	0	MGAT5B
LINC00937	0	-0.252842	0.01	0.119	0	0	LINC00937
DAB2IP	0	-0.253017	0.069	0.192	0	0	DAB2IP
FHL1	0	-0.25371	0.018	0.155	0	0	FHL1
SCP2	0	-0.253724	0.161	0.299	0	0	SCP2
GUCY1A1	0	-0.253736	0.005	0.115	0	0	GUCY1A1
ZNF33B	0	-0.254327	0.049	0.184	0	0	ZNF33B
UBE2Q2P1	0	-0.254371	0.029	0.173	0	0	UBE2Q2P1
UCHL1	0	-0.254771	0.069	0.173	0	0	UCHL1
ACVR2A	0	-0.255426	0.109	0.24	0	0	ACVR2A
SNX7	0	-0.25558	0.038	0.168	0	0	SNX7
VAT1L	0	-0.256041	0.015	0.118	0	0	VAT1L
UBE2Q2P2	0	-0.25666	0.03	0.166	0	0	UBE2Q2P2
SLC37A1	0	-0.256706	0.006	0.152	0	0	SLC37A1
PYGO1	0	-0.256838	0.008	0.135	0	0	PYGO1
LCLAT1	0	-0.257394	0.093	0.225	0	0	LCLAT1
SNRK	0	-0.257442	0.101	0.234	0	0	SNRK
LIMD1	0	-0.257822	0.072	0.179	0	0	LIMD1
KITLG	0	-0.257954	0.002	0.111	0	0	KITLG
CFAP70	0	-0.25801	0.082	0.202	0	0	CFAP70
SEC24D	0	-0.25831	0.027	0.145	0	0	SEC24D
B3GLCT	0	-0.25839	0.057	0.173	0	0	B3GLCT
MSN	0	-0.258987	0.066	0.173	0	0	MSN
MIR34AHG	0	-0.259277	0.021	0.147	0	0	MIR34AHG
SLC2A9	0	-0.259362	0.028	0.14	0	0	SLC2A9
UHRF1BP1	0	-0.259633	0.116	0.263	0	0	UHRF1BP1
STK17A	0	-0.259974	0.028	0.16	0	0	STK17A
BDH1	0	-0.260122	0.11	0.241	0	0	BDH1
SGSM2	0	-0.260376	0.085	0.235	0	0	SGSM2
SULT1A1	0	-0.260467	0.017	0.163	0	0	SULT1A1
SYNE2	0	-0.260735	0.051	0.154	0	0	SYNE2
SLC7A5	0	-0.260909	0.009	0.124	0	0	SLC7A5
TNFRSF1A	0	-0.261955	0.003	0.144	0	0	TNFRSF1A
DHRS3	0	-0.262151	0.003	0.13	0	0	DHRS3
PLXNC1	0	-0.263698	0.069	0.189	0	0	PLXNC1
DOP1B	0	-0.263732	0.063	0.199	0	0	DOP1B
B3GAT2	0	-0.264276	0.008	0.111	0	0	B3GAT2
NLRP1	0	-0.264587	0.021	0.14	0	0	NLRP1
NREP	0	-0.264937	0.011	0.134	0	0	NREP
ITGA7	0	-0.265556	0.016	0.137	0	0	ITGA7
TTC8	0	-0.266769	0.051	0.192	0	0	TTC8
PDK3	0	-0.267277	0.052	0.19	0	0	PDK3
PNMA2	0	-0.268079	0.013	0.136	0	0	PNMA2
ARHGEF17	0	-0.268412	0.009	0.153	0	0	ARHGEF17
NCS1	0	-0.268731	0.04	0.188	0	0	NCS1
AC079385.1	0	-0.269013	0.018	0.131	0	0	AC079385.1
LINC01551	0	-0.269073	0.002	0.13	0	0	LINC01551
IL6R	0	-0.269489	0.024	0.159	0	0	IL6R
GLDC	0	-0.269542	0.006	0.122	0	0	GLDC
ZFR2	0	-0.270275	0.01	0.138	0	0	ZFR2
PHTF1	0	-0.27053	0.044	0.19	0	0	PHTF1
SERPINB9	0	-0.271114	0.048	0.16	0	0	SERPINB9
LEPR	0	-0.271206	0.081	0.197	0	0	LEPR
AL365273.2	0	-0.271312	0.017	0.136	0	0	AL365273.2
RTN4RL1	0	-0.271356	0.006	0.126	0	0	RTN4RL1
BAIAP2	0	-0.271398	0.048	0.177	0	0	BAIAP2
AMOTL1	0	-0.271439	0.013	0.151	0	0	AMOTL1
FUT10	0	-0.27238	0.078	0.207	0	0	FUT10
PTPN14	0	-0.272382	0.005	0.125	0	0	PTPN14
GLB1	0	-0.272525	0.131	0.283	0	0	GLB1
NKAPP1	0	-0.272896	0.097	0.225	0	0	NKAPP1
NEDD9	0	-0.272994	0.019	0.131	0	0	NEDD9
TTYH3	0	-0.273103	0.044	0.198	0	0	TTYH3
AHNAK	0	-0.273239	0.011	0.124	0	0	AHNAK
LRRC49	0	-0.27368	0.142	0.275	0	0	LRRC49
RCOR1	0	-0.273903	0.124	0.271	0	0	RCOR1
MLXIPL	0	-0.274101	0.006	0.148	0	0	MLXIPL
ST8SIA3	0	-0.274181	0.005	0.13	0	0	ST8SIA3
SMARCA1	0	-0.274217	0.088	0.239	0	0	SMARCA1
HLF	0	-0.274249	0.028	0.153	0	0	HLF
PLEKHO1	0	-0.274402	0.014	0.171	0	0	PLEKHO1
SVOP	0	-0.274516	0.007	0.121	0	0	SVOP
SPATA6L	0	-0.276544	0.051	0.176	0	0	SPATA6L
AC093523.1	0	-0.276887	0.007	0.108	0	0	AC093523.1
LIMK2	0	-0.27785	0.054	0.172	0	0	LIMK2
DCX	0	-0.278838	0.004	0.125	0	0	DCX
LYPD6	0	-0.278912	0.004	0.11	0	0	LYPD6
ZNF846	0	-0.279955	0.119	0.249	0	0	ZNF846
C2orf27A	0	-0.280218	0.032	0.148	0	0	C2orf27A
LRMP	0	-0.280655	0.006	0.113	0	0	LRMP
SLC35G2	0	-0.280715	0.022	0.169	0	0	SLC35G2
ZNF273	0	-0.280805	0.042	0.181	0	0	ZNF273
CASC15	0	-0.281022	0.051	0.168	0	0	CASC15
TOX2	0	-0.281689	0.006	0.111	0	0	TOX2
MAP3K8	0	-0.281793	0.004	0.107	0	0	MAP3K8
GOLM1	0	-0.282438	0.079	0.225	0	0	GOLM1
AC107398.3	0	-0.282481	0.005	0.149	0	0	AC107398.3
WDR19	0	-0.282576	0.124	0.255	0	0	WDR19
PCDH19	0	-0.282867	0.041	0.16	0	0	PCDH19
PPFIA4	0	-0.283008	0.007	0.147	0	0	PPFIA4
SLC43A2	0	-0.283742	0.044	0.198	0	0	SLC43A2
KCNT1	0	-0.283938	0.004	0.129	0	0	KCNT1
TMED8	0	-0.284105	0.101	0.253	0	0	TMED8
SNX32	0	-0.284376	0.063	0.204	0	0	SNX32
SLC16A10	0	-0.284441	0.004	0.118	0	0	SLC16A10
CASC2	0	-0.28503	0.041	0.148	0	0	CASC2
PDE4A	0	-0.285425	0.006	0.163	0	0	PDE4A
GLI2	0	-0.285854	0.004	0.105	0	0	GLI2
ATP10D	0	-0.286225	0.137	0.287	0	0	ATP10D
EIF2AK2	0	-0.286269	0.152	0.308	0	0	EIF2AK2
ENPP7P4	0	-0.286385	0.012	0.122	0	0	ENPP7P4
ATL2	0	-0.286889	0.132	0.288	0	0	ATL2
NDRG4	0	-0.287016	0.026	0.175	0	0	NDRG4
CHIC2	0	-0.287075	0.131	0.288	0	0	CHIC2
ANKRD18CP	0	-0.287078	0.043	0.168	0	0	ANKRD18CP
RGS17	0	-0.287462	0.011	0.135	0	0	RGS17
MID1	0	-0.287472	0.082	0.205	0	0	MID1
ENO1	0	-0.287605	0.115	0.251	0	0	ENO1
SDC3	0	-0.288416	0.036	0.161	0	0	SDC3
FOXG1	0	-0.2889	0.004	0.153	0	0	FOXG1
MALT1	0	-0.289419	0.1	0.261	0	0	MALT1
CD53	0	-0.291571	0.005	0.113	0	0	CD53
CASKIN1	0	-0.291622	0.004	0.17	0	0	CASKIN1
CYP46A1	0	-0.291636	0.045	0.195	0	0	CYP46A1
SEPT9	0	-0.291857	0.059	0.202	0	0	SEPT9
MYEF2	0	-0.29188	0.163	0.303	0	0	MYEF2
GABRG1	0	-0.291882	0.008	0.111	0	0	GABRG1
ITM2C	0	-0.292344	0.052	0.181	0	0	ITM2C
SNX25	0	-0.293415	0.186	0.348	0	0	SNX25
NCKAP1L	0	-0.293595	0.004	0.112	0	0	NCKAP1L
WIPF3	0	-0.293659	0.005	0.122	0	0	WIPF3
PIK3CD	0	-0.294085	0.01	0.145	0	0	PIK3CD
ABLIM3	0	-0.294122	0.052	0.194	0	0	ABLIM3
LRRC6	0	-0.294246	0.007	0.155	0	0	LRRC6
CIITA	0	-0.294344	0.006	0.112	0	0	CIITA
KHDRBS2-OT	0	-0.294544	0.012	0.113	0	0	KHDRBS2-OT
NSF	0	-0.294826	0.14	0.282	0	0	NSF
CCDC6	0	-0.295322	0.174	0.325	0	0	CCDC6
SNTA1	0	-0.295543	0.056	0.165	0	0	SNTA1
ITGA6	0	-0.296092	0.041	0.15	0	0	ITGA6
CSPG5	0	-0.297028	0.025	0.154	0	0	CSPG5
GFRA1	0	-0.298316	0.003	0.106	0	0	GFRA1
ZNF106	0	-0.299121	0.213	0.374	0	0	ZNF106
PRDM5	0	-0.300068	0.012	0.149	0	0	PRDM5
RNF145	0	-0.300378	0.161	0.319	0	0	RNF145
UGCG	0	-0.300762	0.084	0.227	0	0	UGCG
ADCYAP1R1	0	-0.300846	0.002	0.162	0	0	ADCYAP1R1
AC092902.5	0	-0.301005	0.011	0.134	0	0	AC092902.5
LHX2	0	-0.301008	0.002	0.128	0	0	LHX2
TVP23A	0	-0.301274	0.005	0.165	0	0	TVP23A
GCNT2	0	-0.301689	0.012	0.138	0	0	GCNT2
TBC1D2B	0	-0.301697	0.107	0.253	0	0	TBC1D2B
SLC1A4	0	-0.30215	0.032	0.175	0	0	SLC1A4
TNFRSF1B	0	-0.302278	0.003	0.108	0	0	TNFRSF1B
TSPAN7	0	-0.303309	0.024	0.171	0	0	TSPAN7
PRCP	0	-0.303336	0.044	0.188	0	0	PRCP
SLC25A43	0	-0.303484	0.007	0.148	0	0	SLC25A43
BCL11B	0	-0.303629	0.003	0.108	0	0	BCL11B
SYNPO2	0	-0.303631	0.006	0.11	0	0	SYNPO2
VEGFA	0	-0.303939	0.008	0.129	0	0	VEGFA
GNB5	0	-0.304556	0.051	0.201	0	0	GNB5
LPAR6	0	-0.304711	0.014	0.124	0	0	LPAR6
NAT8L	0	-0.305265	0.066	0.192	0	0	NAT8L
DGKH	0	-0.30609	0.075	0.202	0	0	DGKH
SNX10	0	-0.306719	0.01	0.156	0	0	SNX10
TCAIM	0	-0.307003	0.168	0.326	0	0	TCAIM
MIS18BP1	0	-0.307429	0.041	0.166	0	0	MIS18BP1
KCNC1	0	-0.308255	0.014	0.155	0	0	KCNC1
FAM78B	0	-0.308295	0.019	0.15	0	0	FAM78B
BAALC-AS1	0	-0.308464	0.053	0.158	0	0	BAALC-AS1
ARHGEF11	0	-0.308615	0.279	0.449	0	0	ARHGEF11
BICDL1	0	-0.30871	0.019	0.151	0	0	BICDL1
CSF3R	0	-0.309938	0.004	0.111	0	0	CSF3R
ARHGEF9	0	-0.309982	0.181	0.335	0	0	ARHGEF9
HCLS1	0	-0.31012	0.005	0.108	0	0	HCLS1
IGSF9B	0	-0.310207	0.003	0.137	0	0	IGSF9B
ME2	0	-0.310225	0.196	0.358	0	0	ME2
MYOF	0	-0.310238	0.008	0.116	0	0	MYOF
AC009899.1	0	-0.310514	0.004	0.123	0	0	AC009899.1
ZC3HAV1	0	-0.310591	0.012	0.16	0	0	ZC3HAV1
SSH1	0	-0.310831	0.159	0.313	0	0	SSH1
XAF1	0	-0.311455	0.004	0.144	0	0	XAF1
TTC39B	0	-0.31163	0.02	0.178	0	0	TTC39B
ADAMTS10	0	-0.31198	0.005	0.179	0	0	ADAMTS10
CNNM1	0	-0.313057	0.005	0.151	0	0	CNNM1
CBL	0	-0.31323	0.148	0.317	0	0	CBL
SCG3	0	-0.313342	0.014	0.17	0	0	SCG3
GRIK5	0	-0.313496	0.006	0.181	0	0	GRIK5
MAP3K20	0	-0.313639	0.008	0.149	0	0	MAP3K20
CPNE5	0	-0.313676	0.005	0.135	0	0	CPNE5
DCAF5	0	-0.315781	0.313	0.475	0	0	DCAF5
AP1B1	0	-0.315926	0.103	0.254	0	0	AP1B1
ADARB1	0	-0.317146	0.032	0.193	0	0	ADARB1
SPOCK2	0	-0.31823	0.014	0.18	0	0	SPOCK2
ADD3-AS1	0	-0.318628	0.026	0.136	0	0	ADD3-AS1
SLITRK5	0	-0.318904	0.05	0.19	0	0	SLITRK5
JAM2	0	-0.318921	0.01	0.155	0	0	JAM2
HCK	0	-0.318996	0.005	0.107	0	0	HCK
CGNL1	0	-0.319104	0.002	0.118	0	0	CGNL1
TBC1D16	0	-0.319477	0.058	0.19	0	0	TBC1D16
AP3B2	0	-0.320017	0.074	0.23	0	0	AP3B2
PTBP3	0	-0.320063	0.13	0.296	0	0	PTBP3
PDGFRB	0	-0.320521	0.004	0.124	0	0	PDGFRB
SDC2	0	-0.320975	0.013	0.129	0	0	SDC2
CR382285.1	0	-0.321074	0.098	0.26	0	0	CR382285.1
SLC16A9	0	-0.322666	0.009	0.13	0	0	SLC16A9
SNCAIP	0	-0.323181	0.008	0.14	0	0	SNCAIP
STK38L	0	-0.323237	0.055	0.222	0	0	STK38L
LINGO1	0	-0.323568	0.494	0.646	0	0	LINGO1
IL18	0	-0.323644	0.006	0.115	0	0	IL18
OSBPL10	0	-0.323702	0.013	0.127	0	0	OSBPL10
IQSEC2	0	-0.324283	0.011	0.181	0	0	IQSEC2
AC005162.3	0	-0.324329	0.002	0.129	0	0	AC005162.3
LAMC1	0	-0.324501	0.006	0.158	0	0	LAMC1
SUSD1	0	-0.32469	0.008	0.159	0	0	SUSD1
HSPH1	0	-0.32538	0.176	0.32	0	0	HSPH1
KLHL7	0	-0.325458	0.181	0.319	0	0	KLHL7
PITPNA	0	-0.325494	0.099	0.274	0	0	PITPNA
MTCL1	0	-0.325844	0.092	0.225	0	0	MTCL1
BOC	0	-0.326018	0.005	0.134	0	0	BOC
TSPYL2	0	-0.326571	0.063	0.224	0	0	TSPYL2
SNX13	0	-0.32672	0.358	0.514	0	0	SNX13
FAM102B	0	-0.326742	0.031	0.188	0	0	FAM102B
AL160272.2	0	-0.327688	0.021	0.14	0	0	AL160272.2
LRRN3	0	-0.327952	0.011	0.162	0	0	LRRN3
TMEM241	0	-0.328201	0.063	0.21	0	0	TMEM241
SMS	0	-0.328534	0.028	0.202	0	0	SMS
CCDC57	0	-0.328639	0.106	0.268	0	0	CCDC57
PARVA	0	-0.328686	0.004	0.155	0	0	PARVA
ARMH1	0	-0.328984	0.036	0.174	0	0	ARMH1
BMP7	0	-0.329176	0.066	0.184	0	0	BMP7
NSMAF	0	-0.329386	0.222	0.387	0	0	NSMAF
ID2	0	-0.329711	0.006	0.126	0	0	ID2
VSIR	0	-0.329812	0.02	0.169	0	0	VSIR
LARP1B	0	-0.330578	0.246	0.398	0	0	LARP1B
CNTLN	0	-0.330998	0.136	0.292	0	0	CNTLN
HIVEP1	0	-0.331447	0.197	0.348	0	0	HIVEP1
COX10-AS1	0	-0.331833	0.141	0.284	0	0	COX10-AS1
AFF2	0	-0.331861	0.014	0.122	0	0	AFF2
B4GALT6	0	-0.332141	0.01	0.16	0	0	B4GALT6
OSBPL11	0	-0.332221	0.127	0.257	0	0	OSBPL11
DGKZ	0	-0.332391	0.153	0.293	0	0	DGKZ
EZR	0	-0.332757	0.004	0.137	0	0	EZR
N4BP2	0	-0.333005	0.03	0.205	0	0	N4BP2
AC124319.2	0	-0.333254	0.051	0.214	0	0	AC124319.2
LRP8	0	-0.334182	0.006	0.177	0	0	LRP8
MAP2K1	0	-0.334213	0.149	0.31	0	0	MAP2K1
PLSCR1	0	-0.334224	0.004	0.15	0	0	PLSCR1
SIRPA	0	-0.334232	0.24	0.394	0	0	SIRPA
FBXO34	0	-0.334569	0.162	0.317	0	0	FBXO34
RAB27B	0	-0.334941	0.005	0.126	0	0	RAB27B
ITGB5	0	-0.335328	0.05	0.208	0	0	ITGB5
ARNTL	0	-0.335397	0.063	0.237	0	0	ARNTL
TSHZ1	0	-0.335503	0.092	0.242	0	0	TSHZ1
ANKRD34C-AS1	0	-0.335602	0.002	0.103	0	0	ANKRD34C-AS1
IQSEC3	0	-0.335912	0.003	0.143	0	0	IQSEC3
TSPOAP1	0	-0.33594	0.006	0.186	0	0	TSPOAP1
SMAD1	0	-0.336266	0.104	0.246	0	0	SMAD1
MAP3K14	0	-0.336322	0.063	0.228	0	0	MAP3K14
PLCG2	0	-0.337363	0.027	0.132	0	0	PLCG2
LMO4	0	-0.337558	0.119	0.259	0	0	LMO4
CTXND1	0	-0.337826	0.002	0.124	0	0	CTXND1
ADGRB1	0	-0.337882	0.007	0.184	0	0	ADGRB1
NME5	0	-0.33805	0.025	0.187	0	0	NME5
STK24	0	-0.338565	0.092	0.273	0	0	STK24
AC091078.1	0	-0.338806	0.008	0.113	0	0	AC091078.1
JAK1	0	-0.340071	0.22	0.401	0	0	JAK1
MAST1	0	-0.340186	0.009	0.173	0	0	MAST1
GRIN2C	0	-0.340943	0.004	0.118	0	0	GRIN2C
ST3GAL6	0	-0.341112	0.221	0.372	0	0	ST3GAL6
AC093152.1	0	-0.341114	0.033	0.178	0	0	AC093152.1
SLC2A5	0	-0.34121	0.008	0.117	0	0	SLC2A5
TMEM178A	0	-0.34145	0.034	0.169	0	0	TMEM178A
A2M	0	-0.341552	0.016	0.12	0	0	A2M
ZMYM4	0	-0.342155	0.384	0.535	0	0	ZMYM4
FGD2	0	-0.342395	0.004	0.115	0	0	FGD2
SMAP1	0	-0.342717	0.272	0.442	0	0	SMAP1
HSPA4L	0	-0.344158	0.068	0.236	0	0	HSPA4L
SLC9A7	0	-0.345088	0.007	0.171	0	0	SLC9A7
ARHGAP18	0	-0.345386	0.01	0.135	0	0	ARHGAP18
LINC00599	0	-0.345577	0.007	0.163	0	0	LINC00599
NUMB	0	-0.345783	0.275	0.42	0	0	NUMB
PTPN9	0	-0.346332	0.06	0.231	0	0	PTPN9
PALM	0	-0.346439	0.06	0.218	0	0	PALM
COL4A2	0	-0.346475	0.005	0.126	0	0	COL4A2
NR2F1	0	-0.34655	0.005	0.174	0	0	NR2F1
OLFM1	0	-0.346877	0.018	0.159	0	0	OLFM1
PPP1R13B	0	-0.347493	0.161	0.321	0	0	PPP1R13B
USP3	0	-0.348842	0.19	0.353	0	0	USP3
PCED1B	0	-0.348847	0.007	0.14	0	0	PCED1B
ZDBF2	0	-0.349466	0.01	0.186	0	0	ZDBF2
RNF144B	0	-0.350415	0.004	0.117	0	0	RNF144B
ZBTB46	0	-0.350569	0.013	0.186	0	0	ZBTB46
OSMR-AS1	0	-0.351137	0.005	0.117	0	0	OSMR-AS1
RUBCNL	0	-0.351321	0.008	0.146	0	0	RUBCNL
AHDC1	0	-0.351338	0.075	0.268	0	0	AHDC1
P3H2	0	-0.351524	0.07	0.215	0	0	P3H2
NTN4	0	-0.351731	0.029	0.158	0	0	NTN4
CHD5	0	-0.351975	0.007	0.152	0	0	CHD5
ANO10	0	-0.35236	0.213	0.398	0	0	ANO10
LAMA4	0	-0.352583	0.007	0.135	0	0	LAMA4
YAF2	0	-0.353139	0.251	0.433	0	0	YAF2
COL27A1	0	-0.353656	0.015	0.171	0	0	COL27A1
PAPLN	0	-0.353657	0.002	0.119	0	0	PAPLN
RHOT1	0	-0.354256	0.393	0.541	0	0	RHOT1
PPARG	0	-0.354741	0.004	0.132	0	0	PPARG
CRMP1	0	-0.355828	0.013	0.203	0	0	CRMP1
SOX9-AS1	0	-0.355962	0.032	0.146	0	0	SOX9-AS1
GLRB	0	-0.356054	0.022	0.179	0	0	GLRB
GRK5	0	-0.356456	0.044	0.204	0	0	GRK5
FRRS1L	0	-0.356528	0.105	0.231	0	0	FRRS1L
ST8SIA5	0	-0.356835	0.063	0.198	0	0	ST8SIA5
TBC1D9	0	-0.357228	0.01	0.182	0	0	TBC1D9
MAMLD1	0	-0.357228	0.046	0.196	0	0	MAMLD1
FBXO16	0	-0.35771	0.011	0.171	0	0	FBXO16
PLAGL1	0	-0.35773	0.01	0.162	0	0	PLAGL1
GFOD1	0	-0.357847	0.16	0.308	0	0	GFOD1
PRKG2	0	-0.358006	0.004	0.115	0	0	PRKG2
LNX1	0	-0.358322	0.007	0.145	0	0	LNX1
TPM1	0	-0.35852	0.061	0.251	0	0	TPM1
MTMR1	0	-0.359073	0.155	0.331	0	0	MTMR1
BX664727.3	0	-0.359468	0.025	0.177	0	0	BX664727.3
DPY19L3	0	-0.359472	0.148	0.306	0	0	DPY19L3
AC010099.4	0	-0.359629	0.039	0.147	0	0	AC010099.4
AMMECR1	0	-0.35995	0.082	0.214	0	0	AMMECR1
MAGED1	0	-0.360885	0.199	0.371	0	0	MAGED1
REEP1	0	-0.360924	0.032	0.187	0	0	REEP1
PYGL	0	-0.36109	0.025	0.166	0	0	PYGL
RFTN1	0	-0.361108	0.013	0.151	0	0	RFTN1
ISPD	0	-0.362405	0.141	0.281	0	0	ISPD
APLP2	0	-0.362598	0.14	0.334	0	0	APLP2
SLC8A3	0	-0.362863	0.054	0.192	0	0	SLC8A3
SERGEF	0	-0.362941	0.227	0.407	0	0	SERGEF
COTL1	0	-0.363346	0.01	0.177	0	0	COTL1
GALNT11	0	-0.363891	0.131	0.318	0	0	GALNT11
GSAP	0	-0.36425	0.087	0.261	0	0	GSAP
VCL	0	-0.36489	0.019	0.201	0	0	VCL
SCLT1	0	-0.364951	0.288	0.444	0	0	SCLT1
AXL	0	-0.365043	0.005	0.174	0	0	AXL
DGCR9	0	-0.36553	0.005	0.137	0	0	DGCR9
ABAT	0	-0.366024	0.2	0.368	0	0	ABAT
NIPAL2	0	-0.366738	0.007	0.135	0	0	NIPAL2
PIK3CA	0	-0.366992	0.287	0.453	0	0	PIK3CA
KCNK13	0	-0.368494	0.008	0.111	0	0	KCNK13
EPB41L5	0	-0.36883	0.161	0.344	0	0	EPB41L5
HMGCLL1	0	-0.369276	0.015	0.16	0	0	HMGCLL1
PRKCH	0	-0.369426	0.014	0.118	0	0	PRKCH
PFKP	0	-0.369526	0.006	0.173	0	0	PFKP
NTN1	0	-0.369704	0.01	0.11	0	0	NTN1
SPATS2	0	-0.369849	0.151	0.328	0	0	SPATS2
PTCHD1	0	-0.369941	0.002	0.135	0	0	PTCHD1
IFNGR2	0	-0.370601	0.088	0.26	0	0	IFNGR2
KIFAP3	0	-0.371409	0.222	0.374	0	0	KIFAP3
GABRA1	0	-0.371853	0.013	0.142	0	0	GABRA1
PKM	0	-0.371882	0.117	0.312	0	0	PKM
ARMC2	0	-0.372094	0.094	0.263	0	0	ARMC2
TBC1D8	0	-0.372183	0.127	0.296	0	0	TBC1D8
ADD2	0	-0.373173	0.014	0.173	0	0	ADD2
PIAS1	0	-0.37347	0.508	0.651	0	0	PIAS1
IL6ST	0	-0.37387	0.269	0.425	0	0	IL6ST
CD74	0	-0.374181	0.012	0.12	0	0	CD74
SCN9A	0	-0.374468	0.006	0.123	0	0	SCN9A
GAN	0	-0.374676	0.184	0.327	0	0	GAN
GGA2	0	-0.375072	0.147	0.352	0	0	GGA2
AC124854.1	0	-0.375637	0.004	0.116	0	0	AC124854.1
PRKAA2	0	-0.375769	0.058	0.227	0	0	PRKAA2
LHFPL4	0	-0.37654	0.026	0.183	0	0	LHFPL4
CLYBL	0	-0.377223	0.068	0.226	0	0	CLYBL
SEPT6	0	-0.377246	0.018	0.204	0	0	SEPT6
ACTN1	0	-0.377818	0.008	0.166	0	0	ACTN1
RXRA	0	-0.378053	0.072	0.255	0	0	RXRA
ZEB1-AS1	0	-0.378531	0.003	0.13	0	0	ZEB1-AS1
NPTN	0	-0.378719	0.202	0.374	0	0	NPTN
FBXL2	0	-0.379529	0.081	0.231	0	0	FBXL2
RNF175	0	-0.380182	0.004	0.164	0	0	RNF175
GNB4	0	-0.380524	0.023	0.178	0	0	GNB4
RAVER2	0	-0.380637	0.005	0.185	0	0	RAVER2
MIR29B2CHG	0	-0.381416	0.308	0.491	0	0	MIR29B2CHG
GABRA4	0	-0.381856	0.006	0.155	0	0	GABRA4
KLHL23	0	-0.382278	0.117	0.298	0	0	KLHL23
ABCC8	0	-0.382986	0.017	0.195	0	0	ABCC8
AC110023.1	0	-0.383168	0.007	0.117	0	0	AC110023.1
GOLGA8B	0	-0.383194	0.075	0.253	0	0	GOLGA8B
SLIT1	0	-0.38333	0.014	0.157	0	0	SLIT1
AC139795.1	0	-0.383433	0.043	0.244	0	0	AC139795.1
TIAM2	0	-0.383648	0.405	0.561	0	0	TIAM2
HS2ST1	0	-0.3847	0.12	0.301	0	0	HS2ST1
TACC2	0	-0.385209	0.022	0.201	0	0	TACC2
SIDT1	0	-0.385249	0.008	0.141	0	0	SIDT1
NSG2	0	-0.385464	0.012	0.173	0	0	NSG2
ST6GAL2	0	-0.385646	0.003	0.138	0	0	ST6GAL2
ZDHHC21	0	-0.386111	0.375	0.526	0	0	ZDHHC21
ANK1	0	-0.387014	0.011	0.122	0	0	ANK1
CACNG8	0	-0.387603	0.009	0.179	0	0	CACNG8
GNG12	0	-0.388305	0.007	0.168	0	0	GNG12
HRH1	0	-0.388785	0.004	0.136	0	0	HRH1
KCNH5	0	-0.389497	0.009	0.111	0	0	KCNH5
MARCKS	0	-0.389972	0.029	0.207	0	0	MARCKS
SKI	0	-0.390314	0.194	0.377	0	0	SKI
GOLGA8A	0	-0.39082	0.125	0.317	0	0	GOLGA8A
SLC24A4	0	-0.39098	0.007	0.151	0	0	SLC24A4
CAMSAP2	0	-0.391174	0.532	0.659	0	0	CAMSAP2
MIR124-2HG	0	-0.391314	0.006	0.175	0	0	MIR124-2HG
DPY19L2	0	-0.391764	0.024	0.207	0	0	DPY19L2
PRKAR2B	0	-0.392315	0.038	0.188	0	0	PRKAR2B
ATP6V1H	0	-0.392379	0.239	0.412	0	0	ATP6V1H
INPP5F	0	-0.392681	0.171	0.363	0	0	INPP5F
NIN	0	-0.392718	0.365	0.509	0	0	NIN
MROH1	0	-0.393124	0.077	0.283	0	0	MROH1
KIAA1549	0	-0.393496	0.008	0.187	0	0	KIAA1549
UNC13A	0	-0.393863	0.01	0.181	0	0	UNC13A
JDP2	0	-0.394144	0.026	0.228	0	0	JDP2
ATP2C1	0	-0.394611	0.429	0.582	0	0	ATP2C1
AC241952.1	0	-0.396282	0.165	0.333	0	0	AC241952.1
FLG-AS1	0	-0.396503	0.021	0.181	0	0	FLG-AS1
MAP3K13	0	-0.397011	0.207	0.381	0	0	MAP3K13
PARP14	0	-0.397499	0.012	0.191	0	0	PARP14
BCR	0	-0.39782	0.133	0.301	0	0	BCR
C4orf19	0	-0.397837	0.01	0.155	0	0	C4orf19
COL21A1	0	-0.398468	0.009	0.125	0	0	COL21A1
NWD1	0	-0.398557	0.005	0.125	0	0	NWD1
GOLGB1	0	-0.398934	0.402	0.561	0	0	GOLGB1
ADK	0	-0.399207	0.463	0.617	0	0	ADK
MOK	0	-0.399388	0.028	0.217	0	0	MOK
RPH3A	0	-0.401712	0.017	0.134	0	0	RPH3A
PSD2	0	-0.40231	0.079	0.211	0	0	PSD2
NCEH1	0	-0.402629	0.01	0.197	0	0	NCEH1
TGFBR3	0	-0.4027	0.014	0.175	0	0	TGFBR3
F11-AS1	0	-0.403653	0.003	0.106	0	0	F11-AS1
RCSD1	0	-0.403844	0.005	0.127	0	0	RCSD1
CYTH3	0	-0.404115	0.075	0.262	0	0	CYTH3
PTEN	0	-0.404335	0.364	0.53	0	0	PTEN
MICAL2	0	-0.404558	0.066	0.198	0	0	MICAL2
EML5	0	-0.404699	0.13	0.314	0	0	EML5
NEK6	0	-0.404756	0.012	0.204	0	0	NEK6
SLC18B1	0	-0.404806	0.019	0.22	0	0	SLC18B1
PIK3AP1	0	-0.405241	0.005	0.116	0	0	PIK3AP1
ETV5	0	-0.405286	0.1	0.271	0	0	ETV5
AC023095.1	0	-0.40546	0.001	0.142	0	0	AC023095.1
XPR1	0	-0.405595	0.25	0.449	0	0	XPR1
KIAA1211L	0	-0.406823	0.009	0.12	0	0	KIAA1211L
ALPK1	0	-0.406892	0.006	0.14	0	0	ALPK1
FAM168A	0	-0.406899	0.515	0.668	0	0	FAM168A
NRIP1	0	-0.407302	0.119	0.31	0	0	NRIP1
ZMAT3	0	-0.408133	0.079	0.274	0	0	ZMAT3
EMX2OS	0	-0.408636	0.001	0.132	0	0	EMX2OS
HOMER1	0	-0.409427	0.052	0.218	0	0	HOMER1
SAMSN1	0	-0.409765	0.008	0.116	0	0	SAMSN1
FP236383.1	0	-0.409977	0.207	0.42	0	0	FP236383.1
PLEC	0	-0.41122	0.023	0.238	0	0	PLEC
ABCA1	0	-0.411308	0.111	0.281	0	0	ABCA1
CACNG4	0	-0.411374	0.004	0.141	0	0	CACNG4
ST3GAL1	0	-0.411984	0.055	0.252	0	0	ST3GAL1
TLE1	0	-0.41234	0.049	0.212	0	0	TLE1
RFX2	0	-0.415399	0.096	0.224	0	0	RFX2
IRAK1BP1	0	-0.415539	0.156	0.33	0	0	IRAK1BP1
WDFY4	0	-0.415945	0.005	0.129	0	0	WDFY4
PRKAR1B	0	-0.415999	0.029	0.224	0	0	PRKAR1B
C11orf49	0	-0.416611	0.358	0.52	0	0	C11orf49
MSRB3	0	-0.41692	0.008	0.191	0	0	MSRB3
STAU2	0	-0.417688	0.309	0.483	0	0	STAU2
RIMKLB	0	-0.418257	0.041	0.26	0	0	RIMKLB
TMEM164	0	-0.418627	0.057	0.237	0	0	TMEM164
ST7	0	-0.419039	0.09	0.279	0	0	ST7
NCOA2	0	-0.419286	0.596	0.733	0	0	NCOA2
PHACTR2	0	-0.419553	0.091	0.236	0	0	PHACTR2
EVL	0	-0.419992	0.322	0.502	0	0	EVL
SLC7A2	0	-0.421075	0.025	0.152	0	0	SLC7A2
CCDC171	0	-0.421324	0.193	0.358	0	0	CCDC171
NBPF19	0	-0.422444	0.016	0.213	0	0	NBPF19
F3	0	-0.424118	0.006	0.133	0	0	F3
FGD6	0	-0.425184	0.018	0.176	0	0	FGD6
ITGA9-AS1	0	-0.425526	0.085	0.28	0	0	ITGA9-AS1
TRAF3	0	-0.425724	0.172	0.372	0	0	TRAF3
BMT2	0	-0.425783	0.087	0.3	0	0	BMT2
USP25	0	-0.426861	0.283	0.464	0	0	USP25
MAP3K1	0	-0.427297	0.089	0.256	0	0	MAP3K1
ZFP36L2	0	-0.427562	0.126	0.259	0	0	ZFP36L2
ARHGAP20	0	-0.428272	0.017	0.196	0	0	ARHGAP20
DPYSL3	0	-0.428739	0.005	0.177	0	0	DPYSL3
HELZ	0	-0.428777	0.358	0.556	0	0	HELZ
ETNPPL	0	-0.429056	0.004	0.114	0	0	ETNPPL
NYAP2	0	-0.429499	0.005	0.13	0	0	NYAP2
DCAF6	0	-0.429501	0.273	0.45	0	0	DCAF6
MYT1	0	-0.429769	0.004	0.116	0	0	MYT1
GPR155	0	-0.430284	0.133	0.314	0	0	GPR155
CLVS1	0	-0.431603	0.116	0.261	0	0	CLVS1
PRODH	0	-0.432195	0.048	0.172	0	0	PRODH
EML4	0	-0.432518	0.132	0.323	0	0	EML4
KNDC1	0	-0.4332	0.005	0.21	0	0	KNDC1
ALOX5	0	-0.433308	0.012	0.136	0	0	ALOX5
LPIN2	0	-0.433533	0.126	0.335	0	0	LPIN2
AC091826.2	0	-0.433734	0.039	0.147	0	0	AC091826.2
ARMC9	0	-0.433957	0.044	0.227	0	0	ARMC9
CABP1	0	-0.434235	0.008	0.153	0	0	CABP1
PLPPR4	0	-0.435964	0.008	0.184	0	0	PLPPR4
KIF9-AS1	0	-0.435988	0.241	0.426	0	0	KIF9-AS1
APOE	0	-0.436779	0.034	0.192	0	0	APOE
ARHGAP25	0	-0.437049	0.006	0.132	0	0	ARHGAP25
STOX1	0	-0.437551	0.01	0.16	0	0	STOX1
SUCLG2-AS1	0	-0.437904	0.066	0.203	0	0	SUCLG2-AS1
DMXL2	0	-0.437923	0.192	0.401	0	0	DMXL2
SIMC1	0	-0.437955	0.032	0.247	0	0	SIMC1
CNTNAP3B	0	-0.438134	0.013	0.154	0	0	CNTNAP3B
TCF7L1	0	-0.438236	0.005	0.146	0	0	TCF7L1
TRMT9B	0	-0.438762	0.005	0.173	0	0	TRMT9B
ELMOD1	0	-0.438769	0.009	0.196	0	0	ELMOD1
SUZ12P1	0	-0.438913	0.646	0.755	0	0	SUZ12P1
TPK1	0	-0.439108	0.134	0.311	0	0	TPK1
TRANK1	0	-0.439349	0.019	0.232	0	0	TRANK1
KBTBD12	0	-0.439362	0.005	0.182	0	0	KBTBD12
LRRN2	0	-0.439937	0.005	0.214	0	0	LRRN2
TSHZ3	0	-0.440172	0.008	0.169	0	0	TSHZ3
RAMP1	0	-0.441035	0.059	0.254	0	0	RAMP1
ACSBG1	0	-0.441343	0.057	0.169	0	0	ACSBG1
BCAN	0	-0.441647	0.036	0.2	0	0	BCAN
ABHD3	0	-0.442414	0.082	0.274	0	0	ABHD3
IRAK3	0	-0.443567	0.007	0.133	0	0	IRAK3
BCL11A	0	-0.444231	0.019	0.135	0	0	BCL11A
BLNK	0	-0.444915	0.006	0.123	0	0	BLNK
PELI2	0	-0.446142	0.249	0.427	0	0	PELI2
ALOX12P2	0	-0.446342	0.081	0.221	0	0	ALOX12P2
RAPH1	0	-0.446541	0.068	0.282	0	0	RAPH1
SLC15A2	0	-0.446559	0.023	0.207	0	0	SLC15A2
LONRF2	0	-0.446989	0.101	0.294	0	0	LONRF2
AAK1	0	-0.447691	0.543	0.676	0	0	AAK1
ELAVL2	0	-0.447693	0.008	0.132	0	0	ELAVL2
RB1	0	-0.448162	0.387	0.561	0	0	RB1
DENND5B	0	-0.448746	0.46	0.599	0	0	DENND5B
GNA12	0	-0.448998	0.211	0.384	0	0	GNA12
ST8SIA4	0	-0.449884	0.006	0.145	0	0	ST8SIA4
FGF2	0	-0.451111	0.028	0.187	0	0	FGF2
LIN7A	0	-0.451195	0.008	0.155	0	0	LIN7A
FP700111.1	0	-0.45171	0.103	0.249	0	0	FP700111.1
PDXK	0	-0.451754	0.101	0.343	0	0	PDXK
STAMBPL1	0	-0.45246	0.005	0.213	0	0	STAMBPL1
MAN1C1	0	-0.452483	0.128	0.297	0	0	MAN1C1
TSC22D1	0	-0.453198	0.348	0.503	0	0	TSC22D1
CEP126	0	-0.453932	0.144	0.322	0	0	CEP126
SLC25A37	0	-0.453968	0.189	0.357	0	0	SLC25A37
PPP4R4	0	-0.454102	0.035	0.224	0	0	PPP4R4
E2F3	0	-0.45488	0.007	0.214	0	0	E2F3
ADCY9	0	-0.455815	0.176	0.383	0	0	ADCY9
RHOJ	0	-0.456314	0.003	0.152	0	0	RHOJ
NXN	0	-0.456794	0.026	0.207	0	0	NXN
KCNQ2	0	-0.45751	0.006	0.216	0	0	KCNQ2
LINC01278	0	-0.458805	0.256	0.446	0	0	LINC01278
INTU	0	-0.458955	0.168	0.32	0	0	INTU
FAM182B	0	-0.459607	0.226	0.381	0	0	FAM182B
CTSB	0	-0.460024	0.062	0.231	0	0	CTSB
CRIM1	0	-0.460555	0.191	0.354	0	0	CRIM1
C11orf80	0	-0.460622	0.041	0.236	0	0	C11orf80
POU2F2	0	-0.461275	0.021	0.197	0	0	POU2F2
ZNF423	0	-0.461991	0.007	0.189	0	0	ZNF423
WASF3	0	-0.462513	0.165	0.332	0	0	WASF3
P4HA1	0	-0.464024	0.197	0.385	0	0	P4HA1
AF117829.1	0	-0.464425	0.207	0.397	0	0	AF117829.1
GNPTAB	0	-0.464495	0.11	0.327	0	0	GNPTAB
DPY19L1P1	0	-0.464661	0.245	0.407	0	0	DPY19L1P1
HIF1A	0	-0.466461	0.109	0.288	0	0	HIF1A
CLVS2	0	-0.467196	0.009	0.183	0	0	CLVS2
RUNX2	0	-0.468402	0.079	0.204	0	0	RUNX2
PVT1	0	-0.469234	0.01	0.192	0	0	PVT1
ANKS1A	0	-0.469274	0.42	0.566	0	0	ANKS1A
WDR60	0	-0.469362	0.347	0.514	0	0	WDR60
KCNN2	0	-0.470277	0.019	0.189	0	0	KCNN2
DYNC2H1	0	-0.470361	0.253	0.432	0	0	DYNC2H1
ARHGEF6	0	-0.471675	0.024	0.241	0	0	ARHGEF6
CST3	0	-0.471977	0.032	0.208	0	0	CST3
ZBTB7C	0	-0.472264	0.016	0.184	0	0	ZBTB7C
ARHGAP10	0	-0.472833	0.008	0.16	0	0	ARHGAP10
KLHL29	0	-0.47303	0.026	0.183	0	0	KLHL29
ANKRD6	0	-0.473215	0.034	0.24	0	0	ANKRD6
PLPPR5	0	-0.473926	0.006	0.186	0	0	PLPPR5
PACSIN2	0	-0.474449	0.124	0.339	0	0	PACSIN2
SEL1L3	0	-0.474833	0.005	0.191	0	0	SEL1L3
MAF	0	-0.476001	0.036	0.25	0	0	MAF
CDR2	0	-0.476465	0.104	0.309	0	0	CDR2
RIPOR2	0	-0.476935	0.009	0.192	0	0	RIPOR2
EFR3A	0	-0.477389	0.225	0.433	0	0	EFR3A
AC022639.1	0	-0.47778	0.02	0.139	0	0	AC022639.1
USP6NL	0	-0.477865	0.066	0.251	0	0	USP6NL
C3orf70	0	-0.478099	0.023	0.213	0	0	C3orf70
ARHGEF10L	0	-0.478147	0.084	0.292	0	0	ARHGEF10L
GNG2	0	-0.479038	0.007	0.194	0	0	GNG2
DOCK11	0	-0.479119	0.11	0.279	0	0	DOCK11
RGS7BP	0	-0.47956	0.005	0.185	0	0	RGS7BP
CACNG3	0	-0.479783	0.007	0.143	0	0	CACNG3
CELF1	0	-0.480135	0.43	0.631	0	0	CELF1
ICA1L	0	-0.481639	0.186	0.37	0	0	ICA1L
ATCAY	0	-0.481684	0.011	0.208	0	0	ATCAY
EXT1	0	-0.481777	0.326	0.503	0	0	EXT1
SOS1	0	-0.481954	0.462	0.655	0	0	SOS1
TRPM2	0	-0.48287	0.007	0.196	0	0	TRPM2
KIAA0825	0	-0.483348	0.14	0.313	0	0	KIAA0825
FAM171B	0	-0.483767	0.235	0.386	0	0	FAM171B
PDE4DIP	0	-0.483779	0.218	0.393	0	0	PDE4DIP
RNF24	0	-0.483783	0.164	0.381	0	0	RNF24
ETV1	0	-0.484275	0.004	0.173	0	0	ETV1
GPRIN3	0	-0.484456	0.006	0.186	0	0	GPRIN3
TLN2	0	-0.484809	0.42	0.558	0	0	TLN2
FZD3	0	-0.485153	0.047	0.272	0	0	FZD3
ZFYVE9	0	-0.485742	0.226	0.437	0	0	ZFYVE9
GALNT2	0	-0.486448	0.341	0.511	0	0	GALNT2
DPY19L2P1	0	-0.486749	0.01	0.162	0	0	DPY19L2P1
OSBPL8	0	-0.486822	0.342	0.522	0	0	OSBPL8
FBXW7	0	-0.487089	0.311	0.493	0	0	FBXW7
TIMP3	0	-0.487438	0.006	0.163	0	0	TIMP3
SBF2	0	-0.489081	0.658	0.792	0	0	SBF2
AFAP1	0	-0.48917	0.049	0.221	0	0	AFAP1
LINC01094	0	-0.490033	0.004	0.157	0	0	LINC01094
ULK4	0	-0.490562	0.128	0.344	0	0	ULK4
MIR3936HG	0	-0.490812	0.12	0.345	0	0	MIR3936HG
JAK2	0	-0.491021	0.211	0.427	0	0	JAK2
SLC11A1	0	-0.491176	0.009	0.11	0	0	SLC11A1
RARB	0	-0.491414	0.009	0.162	0	0	RARB
ACAP2	0	-0.491724	0.421	0.614	0	0	ACAP2
SLCO1C1	0	-0.493099	0.004	0.126	0	0	SLCO1C1
AC007388.1	0	-0.493189	0.092	0.3	0	0	AC007388.1
RAD9A	0	-0.493669	0.109	0.314	0	0	RAD9A
PLEKHA6	0	-0.494288	0.111	0.319	0	0	PLEKHA6
TRAF3IP2-AS1	0	-0.494458	0.474	0.616	0	0	TRAF3IP2-AS1
BMPR1A	0	-0.495001	0.331	0.524	0	0	BMPR1A
DENND1A	0	-0.495872	0.616	0.75	0	0	DENND1A
SLC41A2	0	-0.49589	0.037	0.245	0	0	SLC41A2
VGLL4	0	-0.496883	0.361	0.557	0	0	VGLL4
PAG1	0	-0.497054	0.264	0.427	0	0	PAG1
GABRG2	0	-0.497635	0.013	0.168	0	0	GABRG2
MCF2L	0	-0.497684	0.195	0.407	0	0	MCF2L
MOB1B	0	-0.497836	0.052	0.293	0	0	MOB1B
TTN-AS1	0	-0.498155	0.232	0.394	0	0	TTN-AS1
PLOD2	0	-0.498375	0.035	0.21	0	0	PLOD2
SLC39A12	0	-0.49843	0.004	0.122	0	0	SLC39A12
PATJ	0	-0.500985	0.168	0.35	0	0	PATJ
MYO1F	0	-0.502341	0.026	0.161	0	0	MYO1F
PIK3R5	0	-0.503252	0.005	0.133	0	0	PIK3R5
ELAVL4	0	-0.504613	0.008	0.211	0	0	ELAVL4
CACNB4	0	-0.505352	0.049	0.196	0	0	CACNB4
CAP2	0	-0.506052	0.022	0.209	0	0	CAP2
IRS2	0	-0.506164	0.262	0.444	0	0	IRS2
SULF2	0	-0.507432	0.005	0.133	0	0	SULF2
EPHA7	0	-0.508009	0.018	0.159	0	0	EPHA7
GPD2	0	-0.508423	0.19	0.391	0	0	GPD2
LYST	0	-0.511508	0.373	0.576	0	0	LYST
DENND1B	0	-0.511945	0.015	0.249	0	0	DENND1B
EYA1	0	-0.512349	0.004	0.129	0	0	EYA1
PKIA	0	-0.512983	0.041	0.245	0	0	PKIA
SLC6A11	0	-0.513029	0.003	0.188	0	0	SLC6A11
PPARGC1A	0	-0.513824	0.009	0.21	0	0	PPARGC1A
PLEKHA2	0	-0.514225	0.027	0.265	0	0	PLEKHA2
MRAS	0	-0.516016	0.078	0.249	0	0	MRAS
ARHGAP12	0	-0.516024	0.178	0.418	0	0	ARHGAP12
GHR	0	-0.516216	0.018	0.159	0	0	GHR
GAD1	0	-0.517061	0.009	0.176	0	0	GAD1
SPRED1	0	-0.517284	0.404	0.571	0	0	SPRED1
NMD3	0	-0.517956	0.082	0.272	0	0	NMD3
HECTD2	0	-0.518223	0.091	0.348	0	0	HECTD2
PPP1R12A	0	-0.518422	0.486	0.654	0	0	PPP1R12A
RGMA	0	-0.519835	0.004	0.177	0	0	RGMA
LPIN1	0	-0.519874	0.252	0.404	0	0	LPIN1
SPRY4-AS1	0	-0.522183	0.059	0.208	0	0	SPRY4-AS1
TUSC3	0	-0.52263	0.008	0.217	0	0	TUSC3
MAOB	0	-0.523288	0.004	0.174	0	0	MAOB
BABAM2	0	-0.524956	0.418	0.611	0	0	BABAM2
SP100	0	-0.524958	0.02	0.159	0	0	SP100
CAMK2A	0	-0.525479	0.057	0.199	0	0	CAMK2A
EEF2K	0	-0.525823	0.106	0.315	0	0	EEF2K
ENTPD1	0	-0.52593	0.011	0.178	0	0	ENTPD1
ME1	0	-0.5263	0.108	0.302	0	0	ME1
NETO2	0	-0.527527	0.014	0.201	0	0	NETO2
FP671120.1	0	-0.528927	0.322	0.558	0	0	FP671120.1
PDE3A	0	-0.52895	0.008	0.139	0	0	PDE3A
NCAN	0	-0.528957	0.007	0.192	0	0	NCAN
TTC39C	0	-0.530434	0.008	0.219	0	0	TTC39C
HK1	0	-0.530773	0.02	0.294	0	0	HK1
GSE1	0	-0.531079	0.037	0.283	0	0	GSE1
GRIK3	0	-0.53296	0.011	0.153	0	0	GRIK3
AC079781.5	0	-0.534671	0.165	0.405	0	0	AC079781.5
MRVI1	0	-0.535221	0.003	0.133	0	0	MRVI1
GOLIM4	0	-0.5369	0.1	0.301	0	0	GOLIM4
YAP1	0	-0.537494	0.004	0.151	0	0	YAP1
ATP1B2	0	-0.538096	0.012	0.215	0	0	ATP1B2
PTPRM	0	-0.53836	0.361	0.555	0	0	PTPRM
STXBP1	0	-0.539225	0.155	0.342	0	0	STXBP1
GSG1L	0	-0.539719	0.013	0.15	0	0	GSG1L
ICA1	0	-0.539982	0.006	0.224	0	0	ICA1
REPS1	0	-0.540691	0.312	0.49	0	0	REPS1
LINC01250	0	-0.541473	0.013	0.142	0	0	LINC01250
PDLIM5	0	-0.542411	0.215	0.375	0	0	PDLIM5
FAM149A	0	-0.54343	0.008	0.172	0	0	FAM149A
JPH4	0	-0.543908	0.006	0.217	0	0	JPH4
LY86	0	-0.54586	0.004	0.133	0	0	LY86
GMDS	0	-0.546185	0.199	0.432	0	0	GMDS
NFATC2	0	-0.546935	0.01	0.169	0	0	NFATC2
ADCY1	0	-0.548823	0.014	0.205	0	0	ADCY1
P2RY12	0	-0.549919	0.015	0.138	0	0	P2RY12
EPB41	0	-0.550416	0.039	0.258	0	0	EPB41
HTR1E	0	-0.550749	0.003	0.13	0	0	HTR1E
SLC1A1	0	-0.55099	0.008	0.181	0	0	SLC1A1
FGFR3	0	-0.55112	0.006	0.167	0	0	FGFR3
CA8	0	-0.551299	0.003	0.193	0	0	CA8
CCDC50	0	-0.55224	0.105	0.294	0	0	CCDC50
PITPNM2	0	-0.552796	0.01	0.269	0	0	PITPNM2
TLK1	0	-0.552989	0.244	0.479	0	0	TLK1
AC099792.1	0	-0.553033	0.003	0.154	0	0	AC099792.1
EMID1	0	-0.553852	0.005	0.231	0	0	EMID1
NEK10	0	-0.554889	0.022	0.208	0	0	NEK10
TGFB2	0	-0.555802	0.01	0.169	0	0	TGFB2
PHF21B	0	-0.557045	0.089	0.261	0	0	PHF21B
SLC44A3-AS1	0	-0.557435	0.017	0.168	0	0	SLC44A3-AS1
BCAR3	0	-0.558882	0.044	0.259	0	0	BCAR3
GJA1	0	-0.560333	0.012	0.141	0	0	GJA1
CSF1R	0	-0.561081	0.006	0.148	0	0	CSF1R
RREB1	0	-0.561089	0.011	0.214	0	0	RREB1
ATF7IP2	0	-0.562054	0.015	0.257	0	0	ATF7IP2
ANOS1	0	-0.562807	0.01	0.215	0	0	ANOS1
OGFRL1	0	-0.563032	0.038	0.28	0	0	OGFRL1
FAM135B	0	-0.563391	0.111	0.309	0	0	FAM135B
STXBP5-AS1	0	-0.564056	0.051	0.188	0	0	STXBP5-AS1
FER	0	-0.56415	0.558	0.735	0	0	FER
MGST1	0	-0.564475	0.006	0.157	0	0	MGST1
BMPER	0	-0.564942	0.027	0.195	0	0	BMPER
AFF1	0	-0.566384	0.352	0.527	0	0	AFF1
MIR137HG	0	-0.567677	0.016	0.14	0	0	MIR137HG
TLR2	0	-0.569449	0.007	0.126	0	0	TLR2
BICC1	0	-0.569978	0.018	0.174	0	0	BICC1
STK32B	0	-0.570042	0.008	0.167	0	0	STK32B
DOK5	0	-0.572873	0.006	0.228	0	0	DOK5
PLCH1	0	-0.572973	0.025	0.178	0	0	PLCH1
STK32A	0	-0.575018	0.005	0.127	0	0	STK32A
SLC38A1	0	-0.577186	0.107	0.327	0	0	SLC38A1
LUZP1	0	-0.578798	0.025	0.305	0	0	LUZP1
RIMBP2	0	-0.580035	0.011	0.2	0	0	RIMBP2
LRFN2	0	-0.580121	0.005	0.213	0	0	LRFN2
VSNL1	0	-0.580138	0.025	0.177	0	0	VSNL1
NOTCH2	0	-0.58106	0.008	0.256	0	0	NOTCH2
CAMK2D	0	-0.581175	0.449	0.631	0	0	CAMK2D
CMYA5	0	-0.581499	0.016	0.236	0	0	CMYA5
AC008691.1	0	-0.583272	0.014	0.117	0	0	AC008691.1
ANKFN1	0	-0.58344	0.011	0.199	0	0	ANKFN1
SMAD3	0	-0.583737	0.006	0.256	0	0	SMAD3
BASP1-AS1	0	-0.584503	0.008	0.177	0	0	BASP1-AS1
TGFBR1	0	-0.584724	0.084	0.225	0	0	TGFBR1
MPZL1	0	-0.584969	0.032	0.279	0	0	MPZL1
BACH1	0	-0.584982	0.22	0.375	0	0	BACH1
GABBR1	0	-0.586183	0.128	0.346	0	0	GABBR1
TANC2	0	-0.586703	0.616	0.726	0	0	TANC2
NFAT5	0	-0.587802	0.584	0.721	0	0	NFAT5
NRG2	0	-0.58846	0.143	0.382	0	0	NRG2
PSMA1	0	-0.589105	0.01	0.227	0	0	PSMA1
RNF19A	0	-0.590944	0.206	0.413	0	0	RNF19A
TNRC18	0	-0.590988	0.236	0.498	0	0	TNRC18
MIR646HG	0	-0.591836	0.077	0.231	0	0	MIR646HG
SLC4A7	0	-0.591959	0.112	0.334	0	0	SLC4A7
FAM189A1	0	-0.59237	0.02	0.211	0	0	FAM189A1
FNBP1L	0	-0.592392	0.023	0.286	0	0	FNBP1L
SYK	0	-0.593468	0.007	0.143	0	0	SYK
IKZF1	0	-0.595842	0.005	0.136	0	0	IKZF1
PLSCR4	0	-0.59708	0.003	0.184	0	0	PLSCR4
SPAG16	0	-0.59733	0.194	0.359	0	0	SPAG16
SRGAP3	0	-0.59764	0.448	0.613	0	0	SRGAP3
MKNK1	0	-0.597692	0.055	0.321	0	0	MKNK1
UPP2	0	-0.599055	0.055	0.265	0	0	UPP2
CDH2	0	-0.599238	0.326	0.5	0	0	CDH2
ST5	0	-0.599297	0.055	0.307	0	0	ST5
CELF5	0	-0.599997	0.018	0.229	0	0	CELF5
PTPRR	0	-0.600098	0.01	0.162	0	0	PTPRR
AC136759.1	0	-0.600117	0.012	0.156	0	0	AC136759.1
CPED1	0	-0.600307	0.007	0.158	0	0	CPED1
CHST15	0	-0.600746	0.006	0.247	0	0	CHST15
MIPOL1	0	-0.60328	0.108	0.343	0	0	MIPOL1
EPHA5	0	-0.604361	0.018	0.178	0	0	EPHA5
RUNDC3B	0	-0.606682	0.015	0.199	0	0	RUNDC3B
SYBU	0	-0.608041	0.01	0.22	0	0	SYBU
CDC14A	0	-0.608555	0.032	0.241	0	0	CDC14A
CACNG2	0	-0.608764	0.006	0.211	0	0	CACNG2
DLGAP4	0	-0.608791	0.102	0.351	0	0	DLGAP4
ZFYVE28	0	-0.608849	0.172	0.38	0	0	ZFYVE28
SIPA1L2	0	-0.610262	0.102	0.331	0	0	SIPA1L2
DNM1	0	-0.610271	0.053	0.278	0	0	DNM1
U91319.1	0	-0.610932	0.009	0.168	0	0	U91319.1
KIAA1671	0	-0.611106	0.015	0.25	0	0	KIAA1671
CIT	0	-0.611417	0.071	0.257	0	0	CIT
PRR16	0	-0.612518	0.008	0.134	0	0	PRR16
ROCK2	0	-0.612902	0.275	0.514	0	0	ROCK2
ANO6	0	-0.613011	0.018	0.275	0	0	ANO6
NRP1	0	-0.613277	0.006	0.187	0	0	NRP1
BICD1	0	-0.614754	0.553	0.681	0	0	BICD1
MYH10	0	-0.615161	0.057	0.304	0	0	MYH10
LRRN1	0	-0.615337	0.045	0.248	0	0	LRRN1
C3	0	-0.615993	0.01	0.156	0	0	C3
AKAP12	0	-0.618768	0.015	0.248	0	0	AKAP12
CPNE8	0	-0.618926	0.009	0.222	0	0	CPNE8
SKAP2	0	-0.619049	0.076	0.236	0	0	SKAP2
SERPINE2	0	-0.621737	0.033	0.245	0	0	SERPINE2
LINC02232	0	-0.622182	0.007	0.136	0	0	LINC02232
USP53	0	-0.622229	0.064	0.28	0	0	USP53
PRKCE	0	-0.623433	0.498	0.658	0	0	PRKCE
CYFIP2	0	-0.623474	0.185	0.422	0	0	CYFIP2
VOPP1	0	-0.623599	0.08	0.356	0	0	VOPP1
RHBDF2	0	-0.624359	0.009	0.159	0	0	RHBDF2
PAK5	0	-0.624798	0.053	0.248	0	0	PAK5
STIM1	0	-0.625539	0.048	0.339	0	0	STIM1
FGFR1	0	-0.626967	0.058	0.274	0	0	FGFR1
CPEB3	0	-0.627417	0.448	0.667	0	0	CPEB3
CASK	0	-0.628128	0.339	0.54	0	0	CASK
ADGRG1	0	-0.630043	0.021	0.284	0	0	ADGRG1
CACNA1E	0	-0.630256	0.069	0.233	0	0	CACNA1E
RAP1GAP2	0	-0.630624	0.018	0.267	0	0	RAP1GAP2
KIAA0319	0	-0.631271	0.009	0.235	0	0	KIAA0319
VPS13A	0	-0.631486	0.07	0.338	0	0	VPS13A
AC008014.1	0	-0.632071	0.051	0.228	0	0	AC008014.1
DZIP1	0	-0.633181	0.01	0.299	0	0	DZIP1
SRGAP1	0	-0.633684	0.415	0.555	0	0	SRGAP1
BTBD11	0	-0.633946	0.008	0.148	0	0	BTBD11
SESN3	0	-0.634754	0.06	0.331	0	0	SESN3
SLC25A18	0	-0.635437	0.068	0.21	0	0	SLC25A18
AC007389.1	0	-0.637086	0.047	0.221	0	0	AC007389.1
LRRK1	0	-0.638011	0.01	0.195	0	0	LRRK1
NHS	0	-0.63844	0.025	0.224	0	0	NHS
IGFBP7	0	-0.638817	0.005	0.141	0	0	IGFBP7
AF279873.3	0	-0.640353	0.015	0.142	0	0	AF279873.3
KCNJ6	0	-0.640875	0.012	0.2	0	0	KCNJ6
AP001347.1	0	-0.641509	0.078	0.27	0	0	AP001347.1
LINC01748	0	-0.642438	0.014	0.173	0	0	LINC01748
MFHAS1	0	-0.642577	0.043	0.279	0	0	MFHAS1
ACSS3	0	-0.643439	0.007	0.169	0	0	ACSS3
SUSD4	0	-0.643858	0.007	0.237	0	0	SUSD4
EFEMP1	0	-0.644477	0.008	0.147	0	0	EFEMP1
ENSA	0	-0.645887	0.24	0.503	0	0	ENSA
VAV3	0	-0.646162	0.006	0.167	0	0	VAV3
WDR17	0	-0.646988	0.101	0.345	0	0	WDR17
CLSTN2	0	-0.647171	0.067	0.178	0	0	CLSTN2
RNF180	0	-0.647569	0.051	0.309	0	0	RNF180
FOCAD	0	-0.647758	0.2	0.433	0	0	FOCAD
EPHA4	0	-0.64816	0.012	0.199	0	0	EPHA4
MIAT	0	-0.648537	0.006	0.254	0	0	MIAT
ITGA9	0	-0.649274	0.02	0.268	0	0	ITGA9
CMAHP	0	-0.649284	0.012	0.19	0	0	CMAHP
RERG	0	-0.649435	0.006	0.154	0	0	RERG
STRBP	0	-0.649699	0.177	0.442	0	0	STRBP
CHD9	0	-0.651053	0.72	0.847	0	0	CHD9
ITGA8	0	-0.652409	0.008	0.133	0	0	ITGA8
ANKDD1A	0	-0.652418	0.086	0.295	0	0	ANKDD1A
ADGRA3	0	-0.652606	0.031	0.24	0	0	ADGRA3
MPP6	0	-0.65323	0.017	0.272	0	0	MPP6
SPRED2	0	-0.653549	0.117	0.389	0	0	SPRED2
RYR1	0	-0.654546	0.013	0.285	0	0	RYR1
ME3	0	-0.658582	0.012	0.279	0	0	ME3
BCL6	0	-0.658817	0.233	0.404	0	0	BCL6
DKK3	0	-0.659264	0.03	0.285	0	0	DKK3
MTSS1L	0	-0.660373	0.089	0.308	0	0	MTSS1L
GNAL	0	-0.661687	0.022	0.221	0	0	GNAL
ZNF516	0	-0.66256	0.006	0.308	0	0	ZNF516
STK33	0	-0.663483	0.016	0.196	0	0	STK33
PLCE1	0	-0.663652	0.013	0.217	0	0	PLCE1
TBC1D4	0	-0.665286	0.019	0.283	0	0	TBC1D4
GRM1	0	-0.666056	0.018	0.154	0	0	GRM1
SMAP2	0	-0.666474	0.138	0.36	0	0	SMAP2
BAALC	0	-0.667599	0.173	0.365	0	0	BAALC
NEXMIF	0	-0.669126	0.013	0.258	0	0	NEXMIF
MARK1	0	-0.669381	0.108	0.371	0	0	MARK1
RAPGEF1	0	-0.670312	0.237	0.47	0	0	RAPGEF1
GPR75-ASB3	0	-0.673857	0.254	0.458	0	0	GPR75-ASB3
PTPRC	0	-0.674182	0.01	0.149	0	0	PTPRC
TAB2	0	-0.674808	0.332	0.559	0	0	TAB2
ADAM23	0	-0.675781	0.127	0.333	0	0	ADAM23
ARNT2	0	-0.675829	0.477	0.581	0	0	ARNT2
RASSF8	0	-0.675986	0.228	0.419	0	0	RASSF8
RBMS3	0	-0.676537	0.007	0.209	0	0	RBMS3
SEPT11	0	-0.678599	0.081	0.355	0	0	SEPT11
ARHGAP6	0	-0.680194	0.016	0.223	0	0	ARHGAP6
FNDC3B	0	-0.681569	0.194	0.445	0	0	FNDC3B
FLI1	0	-0.681645	0.006	0.153	0	0	FLI1
GLI3	0	-0.68178	0.007	0.162	0	0	GLI3
FRY	0	-0.681791	0.225	0.411	0	0	FRY
ARHGEF26-AS1	0	-0.684787	0.007	0.212	0	0	ARHGEF26-AS1
ARHGAP44	0	-0.684827	0.046	0.277	0	0	ARHGAP44
MAN1A1	0	-0.686487	0.013	0.227	0	0	MAN1A1
SNED1	0	-0.687466	0.027	0.206	0	0	SNED1
WNK2	0	-0.688507	0.006	0.274	0	0	WNK2
PRICKLE1	0	-0.689185	0.01	0.2	0	0	PRICKLE1
RBFOX2	0	-0.692067	0.436	0.592	0	0	RBFOX2
FGF13	0	-0.692131	0.013	0.119	0	0	FGF13
ZNF804B	0	-0.692729	0.014	0.125	0	0	ZNF804B
RALGPS2	0	-0.694467	0.019	0.307	0	0	RALGPS2
LYN	0	-0.694579	0.012	0.206	0	0	LYN
DIRC3	0	-0.69581	0.031	0.228	0	0	DIRC3
BASP1	0	-0.697089	0.028	0.284	0	0	BASP1
SH3BGRL	0	-0.697198	0.17	0.464	0	0	SH3BGRL
BRINP2	0	-0.697336	0.051	0.287	0	0	BRINP2
NDST3	0	-0.698008	0.047	0.159	0	0	NDST3
ANKRD26	0	-0.698365	0.286	0.533	0	0	ANKRD26
SH3GL2	0	-0.699062	0.015	0.178	0	0	SH3GL2
KCNB1	0	-0.700595	0.014	0.25	0	0	KCNB1
SMARCA2	0	-0.701344	0.425	0.668	0	0	SMARCA2
PRRX1	0	-0.701756	0.005	0.199	0	0	PRRX1
PLCB4	0	-0.702624	0.008	0.236	0	0	PLCB4
LINC01138	0	-0.70278	0.217	0.465	0	0	LINC01138
SHC3	0	-0.703266	0.052	0.28	0	0	SHC3
MGLL	0	-0.704058	0.114	0.371	0	0	MGLL
SHANK2	0	-0.705031	0.078	0.272	0	0	SHANK2
GRAMD1C	0	-0.705565	0.011	0.221	0	0	GRAMD1C
PRDM16	0	-0.705772	0.014	0.167	0	0	PRDM16
RIN3	0	-0.706871	0.011	0.215	0	0	RIN3
RBMS1	0	-0.706951	0.025	0.285	0	0	RBMS1
FAM49A	0	-0.707536	0.097	0.409	0	0	FAM49A
FSTL4	0	-0.708494	0.009	0.142	0	0	FSTL4
PDGFC	0	-0.71064	0.012	0.275	0	0	PDGFC
PAMR1	0	-0.711113	0.004	0.16	0	0	PAMR1
SPTAN1	0	-0.712711	0.112	0.421	0	0	SPTAN1
SRRM3	0	-0.712801	0.01	0.225	0	0	SRRM3
SLC14A1	0	-0.712888	0.005	0.134	0	0	SLC14A1
ECHDC2	0	-0.713043	0.028	0.317	0	0	ECHDC2
PIP5K1B	0	-0.713142	0.022	0.274	0	0	PIP5K1B
GRIN1	0	-0.7161	0.018	0.218	0	0	GRIN1
PPM1L	0	-0.717387	0.186	0.449	0	0	PPM1L
MARCH3	0	-0.718705	0.051	0.267	0	0	MARCH3
LRRC3B	0	-0.719222	0.004	0.195	0	0	LRRC3B
ADAM28	0	-0.719496	0.009	0.149	0	0	ADAM28
FAM184A	0	-0.72148	0.066	0.309	0	0	FAM184A
TTC28	0	-0.723222	0.443	0.664	0	0	TTC28
PNISR	0	-0.724796	0.791	0.902	0	0	PNISR
LRRK2	0	-0.725244	0.01	0.275	0	0	LRRK2
SATB1-AS1	0	-0.726171	0.009	0.175	0	0	SATB1-AS1
RPS6KA3	0	-0.726657	0.141	0.442	0	0	RPS6KA3
ABI1	0	-0.727563	0.186	0.48	0	0	ABI1
SAT1	0	-0.730631	0.056	0.325	0	0	SAT1
CAMK2B	0	-0.730916	0.024	0.317	0	0	CAMK2B
ALDH1L1	0	-0.731221	0.003	0.197	0	0	ALDH1L1
IL1RAP	0	-0.733189	0.009	0.238	0	0	IL1RAP
CLIP1	0	-0.73388	0.226	0.499	0	0	CLIP1
FAM107A	0	-0.735879	0.012	0.188	0	0	FAM107A
AC007563.2	0	-0.735891	0.006	0.181	0	0	AC007563.2
PTCHD4	0	-0.737794	0.01	0.164	0	0	PTCHD4
PLCL2	0	-0.740278	0.07	0.358	0	0	PLCL2
TRHDE	0	-0.7415	0.03	0.163	0	0	TRHDE
SCN8A	0	-0.743243	0.085	0.328	0	0	SCN8A
NPL	0	-0.745621	0.079	0.32	0	0	NPL
SCMH1	0	-0.74672	0.264	0.547	0	0	SCMH1
ARHGEF26	0	-0.748671	0.008	0.205	0	0	ARHGEF26
CNTN3	0	-0.750097	0.119	0.262	0	0	CNTN3
GLCCI1	0	-0.750847	0.195	0.446	0	0	GLCCI1
LGI1	0	-0.751618	0.007	0.264	0	0	LGI1
IQCA1	0	-0.753197	0.012	0.225	0	0	IQCA1
AC068587.4	0	-0.754013	0.05	0.313	0	0	AC068587.4
MYCBP2	0	-0.754466	0.65	0.812	0	0	MYCBP2
VWC2	0	-0.754896	0.006	0.18	0	0	VWC2
GNAS	0	-0.755225	0.309	0.567	0	0	GNAS
C8orf34	0	-0.757632	0.039	0.158	0	0	C8orf34
DENND3	0	-0.758176	0.009	0.19	0	0	DENND3
ITPR1	0	-0.758263	0.083	0.321	0	0	ITPR1
NEDD4L	0	-0.761583	0.139	0.423	0	0	NEDD4L
TRERF1	0	-0.762416	0.015	0.331	0	0	TRERF1
FGD4	0	-0.762619	0.321	0.459	0	0	FGD4
DNAH7	0	-0.763728	0.009	0.193	0	0	DNAH7
RGS12	0	-0.764425	0.235	0.455	0	0	RGS12
FAR2	0	-0.765326	0.038	0.282	0	0	FAR2
UBASH3B	0	-0.765713	0.013	0.283	0	0	UBASH3B
RFX3	0	-0.765764	0.529	0.728	0	0	RFX3
LARGE1	0	-0.766127	0.45	0.633	0	0	LARGE1
KCNMB2-AS1	0	-0.766501	0.03	0.247	0	0	KCNMB2-AS1
ITSN1	0	-0.766574	0.362	0.578	0	0	ITSN1
IPCEF1	0	-0.766624	0.059	0.215	0	0	IPCEF1
PALD1	0	-0.766759	0.009	0.184	0	0	PALD1
MEG8	0	-0.771058	0.022	0.249	0	0	MEG8
ARL15	0	-0.771068	0.257	0.504	0	0	ARL15
ANO5	0	-0.771143	0.013	0.297	0	0	ANO5
SLC25A12	0	-0.771182	0.189	0.448	0	0	SLC25A12
MCC	0	-0.771291	0.028	0.248	0	0	MCC
ERC1	0	-0.772523	0.491	0.724	0	0	ERC1
WWC1	0	-0.772842	0.009	0.238	0	0	WWC1
SPIDR	0	-0.775288	0.447	0.7	0	0	SPIDR
RORB	0	-0.775925	0.091	0.216	0	0	RORB
STON2	0	-0.778177	0.018	0.19	0	0	STON2
CLU	0	-0.778652	0.238	0.407	0	0	CLU
AMPH	0	-0.779345	0.014	0.258	0	0	AMPH
C1orf61	0	-0.779464	0.083	0.293	0	0	C1orf61
GPR158	0	-0.782332	0.037	0.251	0	0	GPR158
BMPR2	0	-0.78251	0.259	0.574	0	0	BMPR2
TBC1D1	0	-0.782993	0.058	0.378	0	0	TBC1D1
INPP4A	0	-0.7835	0.121	0.467	0	0	INPP4A
ADRA1A	0	-0.785771	0.005	0.259	0	0	ADRA1A
EPHB1	0	-0.786281	0.056	0.296	0	0	EPHB1
BNC2	0	-0.786926	0.019	0.194	0	0	BNC2
TCF7L2	0	-0.788165	0.257	0.439	0	0	TCF7L2
HIVEP3	0	-0.789462	0.277	0.555	0	0	HIVEP3
SNRPN	0	-0.789481	0.035	0.209	0	0	SNRPN
ANTXR1	0	-0.791504	0.006	0.302	0	0	ANTXR1
HDAC9	0	-0.791625	0.447	0.557	0	0	HDAC9
CCND3	0	-0.792368	0.048	0.345	0	0	CCND3
AHCYL1	0	-0.792751	0.281	0.424	0	0	AHCYL1
FAM189A2	0	-0.7934	0.014	0.166	0	0	FAM189A2
ABCC4	0	-0.794075	0.019	0.236	0	0	ABCC4
EHBP1	0	-0.79538	0.407	0.661	0	0	EHBP1
SLC35F3	0	-0.796105	0.106	0.263	0	0	SLC35F3
PLXNA2	0	-0.798848	0.007	0.315	0	0	PLXNA2
AC090578.1	0	-0.799441	0.017	0.175	0	0	AC090578.1
FOXP2	0	-0.799526	0.02	0.165	0	0	FOXP2
AQP4	0	-0.800841	0.019	0.175	0	0	AQP4
RBM47	0	-0.802858	0.014	0.156	0	0	RBM47
TMTC1	0	-0.8032	0.036	0.274	0	0	TMTC1
DOCK2	0	-0.803391	0.063	0.186	0	0	DOCK2
SRRM4	0	-0.803961	0.011	0.21	0	0	SRRM4
NCK2	0	-0.804385	0.062	0.32	0	0	NCK2
TPST1	0	-0.805622	0.233	0.436	0	0	TPST1
UNC13C	0	-0.806547	0.01	0.143	0	0	UNC13C
WLS	0	-0.806958	0.019	0.294	0	0	WLS
ESRRG	0	-0.811568	0.233	0.492	0	0	ESRRG
ARHGEF12	0	-0.815306	0.309	0.574	0	0	ARHGEF12
CYFIP1	0	-0.81729	0.109	0.357	0	0	CYFIP1
NETO1	0	-0.818591	0.017	0.214	0	0	NETO1
LHFPL6	0	-0.820893	0.212	0.385	0	0	LHFPL6
ARHGAP42	0	-0.822023	0.015	0.267	0	0	ARHGAP42
CTDSPL	0	-0.822654	0.155	0.419	0	0	CTDSPL
ARHGAP32	0	-0.822702	0.405	0.641	0	0	ARHGAP32
KCNN3	0	-0.82546	0.055	0.246	0	0	KCNN3
SHISA6	0	-0.826771	0.019	0.199	0	0	SHISA6
LINC00299	0	-0.827729	0.002	0.179	0	0	LINC00299
CDHR3	0	-0.828071	0.026	0.245	0	0	CDHR3
PKNOX2	0	-0.828394	0.021	0.304	0	0	PKNOX2
TENM3	0	-0.829986	0.113	0.268	0	0	TENM3
OLFM2	0	-0.831595	0.011	0.296	0	0	OLFM2
COL11A1	0	-0.831952	0.03	0.223	0	0	COL11A1
RGS20	0	-0.831979	0.005	0.17	0	0	RGS20
CMIP	0	-0.834572	0.288	0.594	0	0	CMIP
MYRIP	0	-0.836221	0.217	0.384	0	0	MYRIP
PRKD1	0	-0.840588	0.272	0.519	0	0	PRKD1
ATP13A4	0	-0.841219	0.113	0.287	0	0	ATP13A4
SYT16	0	-0.84295	0.053	0.278	0	0	SYT16
FBXL17	0	-0.844957	0.44	0.673	0	0	FBXL17
DANT2	0	-0.845943	0.386	0.556	0	0	DANT2
GRK3	0	-0.848835	0.183	0.47	0	0	GRK3
CRB1	0	-0.850077	0.258	0.428	0	0	CRB1
OSBPL3	0	-0.853957	0.014	0.344	0	0	OSBPL3
SLC7A11	0	-0.854313	0.037	0.179	0	0	SLC7A11
EYA2	0	-0.858807	0.007	0.226	0	0	EYA2
GNA14	0	-0.858955	0.047	0.181	0	0	GNA14
CEP112	0	-0.860068	0.025	0.307	0	0	CEP112
RAB3C	0	-0.860254	0.015	0.228	0	0	RAB3C
CDH4	0	-0.861377	0.114	0.337	0	0	CDH4
PTPRE	0	-0.861614	0.323	0.529	0	0	PTPRE
ACOT11	0	-0.861746	0.05	0.296	0	0	ACOT11
GABRA2	0	-0.86227	0.013	0.259	0	0	GABRA2
ATP2B1	0	-0.863118	0.269	0.491	0	0	ATP2B1
ST8SIA1	0	-0.864983	0.027	0.326	0	0	ST8SIA1
FUT9	0	-0.867589	0.405	0.568	0	0	FUT9
GRIA3	0	-0.868965	0.205	0.329	0	0	GRIA3
AC092683.1	0	-0.871329	0.195	0.428	0	0	AC092683.1
ABHD2	0	-0.87316	0.199	0.484	0	0	ABHD2
LPP	0	-0.87368	0.575	0.723	0	0	LPP
CAMK4	0	-0.87786	0.017	0.274	0	0	CAMK4
PACRG	0	-0.877908	0.096	0.318	0	0	PACRG
KCNB2	0	-0.879697	0.013	0.169	0	0	KCNB2
PPM1E	0	-0.879831	0.054	0.301	0	0	PPM1E
SPTBN4	0	-0.883241	0.117	0.395	0	0	SPTBN4
STXBP5	0	-0.88404	0.468	0.654	0	0	STXBP5
PARP8	0	-0.884056	0.028	0.363	0	0	PARP8
TENM1	0	-0.884208	0.017	0.233	0	0	TENM1
FHOD3	0	-0.884514	0.02	0.333	0	0	FHOD3
DAPK1	0	-0.885382	0.023	0.317	0	0	DAPK1
LRP1	0	-0.88601	0.036	0.42	0	0	LRP1
SORL1	0	-0.886076	0.313	0.515	0	0	SORL1
SLCO2B1	0	-0.886749	0.011	0.165	0	0	SLCO2B1
FAM110B	0	-0.888194	0.023	0.309	0	0	FAM110B
KIAA1549L	0	-0.888633	0.014	0.257	0	0	KIAA1549L
FOXN3	0	-0.888955	0.314	0.607	0	0	FOXN3
GUCY1A2	0	-0.889449	0.064	0.306	0	0	GUCY1A2
PLXNA4	0	-0.891942	0.011	0.227	0	0	PLXNA4
HS3ST4	0	-0.893089	0.021	0.202	0	0	HS3ST4
CHN1	0	-0.893133	0.141	0.385	0	0	CHN1
ATP8B4	0	-0.893387	0.019	0.197	0	0	ATP8B4
SRGAP2B	0	-0.89837	0.075	0.294	0	0	SRGAP2B
LRCH1	0	-0.899593	0.014	0.359	0	0	LRCH1
EML6	0	-0.901337	0.069	0.345	0	0	EML6
PCSK5	0	-0.904125	0.058	0.336	0	0	PCSK5
FGF7P3	0	-0.904435	0.203	0.448	0	0	FGF7P3
LINC00461	0	-0.906684	0.311	0.533	0	0	LINC00461
FAM13A	0	-0.906898	0.074	0.417	0	0	FAM13A
NR3C2	0	-0.908561	0.308	0.565	0	0	NR3C2
NMNAT2	0	-0.908695	0.023	0.271	0	0	NMNAT2
PACS1	0	-0.909065	0.216	0.567	0	0	PACS1
SHROOM3	0	-0.9093	0.008	0.191	0	0	SHROOM3
AL445250.1	0	-0.909338	0.095	0.261	0	0	AL445250.1
RBFOX3	0	-0.911716	0.015	0.206	0	0	RBFOX3
SPON1	0	-0.913431	0.007	0.208	0	0	SPON1
UST	0	-0.915169	0.033	0.305	0	0	UST
PCNX2	0	-0.915551	0.199	0.512	0	0	PCNX2
TMEM163	0	-0.916303	0.024	0.202	0	0	TMEM163
GRAMD1B	0	-0.916489	0.021	0.4	0	0	GRAMD1B
REV3L	0	-0.917184	0.468	0.668	0	0	REV3L
NTNG1	0	-0.917754	0.009	0.176	0	0	NTNG1
CSRNP3	0	-0.919495	0.186	0.433	0	0	CSRNP3
AC244021.1	0	-0.919956	0.074	0.321	0	0	AC244021.1
TRAK1	0	-0.920425	0.206	0.511	0	0	TRAK1
NPAS2	0	-0.921074	0.01	0.313	0	0	NPAS2
KIAA1211	0	-0.923432	0.031	0.298	0	0	KIAA1211
KCNT2	0	-0.924099	0.013	0.209	0	0	KCNT2
LMO3	0	-0.925122	0.013	0.301	0	0	LMO3
MTHFD1L	0	-0.926573	0.083	0.412	0	0	MTHFD1L
IGSF21	0	-0.93079	0.01	0.294	0	0	IGSF21
MYO16	0	-0.931781	0.019	0.186	0	0	MYO16
KCND3	0	-0.933032	0.047	0.335	0	0	KCND3
PCDH11X	0	-0.937753	0.037	0.193	0	0	PCDH11X
SYT17	0	-0.943136	0.008	0.368	0	0	SYT17
INPP5D	0	-0.943591	0.01	0.18	0	0	INPP5D
ASAP1	0	-0.946854	0.441	0.679	0	0	ASAP1
MRTFB	0	-0.947577	0.095	0.396	0	0	MRTFB
PRICKLE2	0	-0.94773	0.068	0.383	0	0	PRICKLE2
TMEM232	0	-0.951205	0.14	0.382	0	0	TMEM232
CELF4	0	-0.952484	0.025	0.242	0	0	CELF4
PTPRO	0	-0.95456	0.02	0.257	0	0	PTPRO
ZMAT4	0	-0.954671	0.014	0.174	0	0	ZMAT4
ZFP36L1	0	-0.956216	0.014	0.312	0	0	ZFP36L1
CACHD1	0	-0.957836	0.008	0.239	0	0	CACHD1
ADCY8	0	-0.959092	0.007	0.293	0	0	ADCY8
GALNT18	0	-0.960235	0.083	0.334	0	0	GALNT18
POU6F2	0	-0.961074	0.011	0.203	0	0	POU6F2
SCN3A	0	-0.965165	0.016	0.283	0	0	SCN3A
PCSK2	0	-0.96762	0.015	0.219	0	0	PCSK2
DOK6	0	-0.967711	0.025	0.251	0	0	DOK6
COL5A3	0	-0.967926	0.007	0.191	0	0	COL5A3
SFXN5	0	-0.967987	0.197	0.387	0	0	SFXN5
ASPH	0	-0.977338	0.247	0.514	0	0	ASPH
NAV2	0	-0.978802	0.577	0.721	0	0	NAV2
NCALD	0	-0.982358	0.073	0.282	0	0	NCALD
DOCK7	0	-0.985227	0.13	0.446	0	0	DOCK7
TNS3	0	-0.987151	0.04	0.344	0	0	TNS3
RUNX1T1	0	-0.987192	0.096	0.397	0	0	RUNX1T1
CDH9	0	-0.988915	0.015	0.167	0	0	CDH9
MMD2	0	-0.992241	0.017	0.283	0	0	MMD2
DDAH1	0	-0.992743	0.012	0.283	0	0	DDAH1
ARHGAP31	0	-0.993428	0.02	0.318	0	0	ARHGAP31
FYB1	0	-0.994249	0.017	0.164	0	0	FYB1
PRKAG2	0	-0.99429	0.024	0.388	0	0	PRKAG2
MERTK	0	-0.996876	0.009	0.28	0	0	MERTK
MAGI3	0	-0.999302	0.058	0.403	0	0	MAGI3
BMP2K	0	-0.999639	0.247	0.472	0	0	BMP2K
LDLRAD4	0	-0.999823	0.602	0.726	0	0	LDLRAD4
ZNF98	0	-1.00147	0.031	0.16	0	0	ZNF98
ANKRD30BL	0	-1.0043	0.015	0.247	0	0	ANKRD30BL
AC002429.2	0	-1.00505	0.043	0.15	0	0	AC002429.2
AQP4-AS1	0	-1.0068	0.041	0.227	0	0	AQP4-AS1
ADAMTS17	0	-1.00755	0.06	0.299	0	0	ADAMTS17
OLFM3	0	-1.02494	0.017	0.156	0	0	OLFM3
LNCAROD	0	-1.02515	0.015	0.142	0	0	LNCAROD
KIF26B	0	-1.02805	0.063	0.295	0	0	KIF26B
AFF3	0	-1.03085	0.129	0.342	0	0	AFF3
TBXAS1	0	-1.03356	0.053	0.197	0	0	TBXAS1
MPPED2	0	-1.03393	0.009	0.286	0	0	MPPED2
KSR2	0	-1.03588	0.023	0.297	0	0	KSR2
CAMK2G	0	-1.03688	0.14	0.427	0	0	CAMK2G
CADPS2	0	-1.03731	0.023	0.284	0	0	CADPS2
UTRN	0	-1.03879	0.015	0.352	0	0	UTRN
UNC80	0	-1.03886	0.023	0.338	0	0	UNC80
PALLD	0	-1.05253	0.024	0.348	0	0	PALLD
LRRFIP1	0	-1.05293	0.043	0.462	0	0	LRRFIP1
SNAP91	0	-1.05673	0.117	0.412	0	0	SNAP91
LHFPL2	0	-1.0588	0.068	0.365	0	0	LHFPL2
CHPT1	0	-1.06886	0.117	0.473	0	0	CHPT1
RAB31	0	-1.0695	0.091	0.391	0	0	RAB31
TSHZ2	0	-1.07115	0.019	0.149	0	0	TSHZ2
AHCYL2	0	-1.07401	0.299	0.532	0	0	AHCYL2
MIR4300HG	0	-1.07909	0.073	0.213	0	0	MIR4300HG
RANBP3L	0	-1.08209	0.014	0.167	0	0	RANBP3L
ARHGAP15	0	-1.08292	0.024	0.187	0	0	ARHGAP15
NELL1	0	-1.09375	0.017	0.202	0	0	NELL1
ATP2B2	0	-1.0947	0.013	0.376	0	0	ATP2B2
BRINP1	0	-1.09787	0.01	0.352	0	0	BRINP1
MAPK4	0	-1.09937	0.006	0.267	0	0	MAPK4
RASAL2	0	-1.10235	0.185	0.519	0	0	RASAL2
PAK3	0	-1.10345	0.021	0.279	0	0	PAK3
ARPP21	0	-1.10745	0.179	0.358	0	0	ARPP21
TNIK	0	-1.11465	0.553	0.654	0	0	TNIK
FAT3	0	-1.11531	0.02	0.288	0	0	FAT3
GABBR2	0	-1.11863	0.022	0.254	0	0	GABBR2
ZFHX3	0	-1.12004	0.148	0.461	0	0	ZFHX3
PPP3CA	0	-1.12069	0.449	0.72	0	0	PPP3CA
SETBP1	0	-1.12464	0.108	0.429	0	0	SETBP1
SORCS3	0	-1.12633	0.014	0.228	0	0	SORCS3
XKR6	0	-1.12708	0.136	0.486	0	0	XKR6
ETV6	0	-1.12925	0.19	0.503	0	0	ETV6
KHDRBS3	0	-1.1303	0.282	0.455	0	0	KHDRBS3
GRIA2	0	-1.13487	0.499	0.613	0	0	GRIA2
BMPR1B	0	-1.13802	0.012	0.19	0	0	BMPR1B
ATP8A2	0	-1.13939	0.164	0.33	0	0	ATP8A2
NR2F1-AS1	0	-1.14642	0.016	0.369	0	0	NR2F1-AS1
DAAM1	0	-1.15283	0.137	0.498	0	0	DAAM1
EGFR	0	-1.15525	0.007	0.296	0	0	EGFR
NELL2	0	-1.15624	0.032	0.238	0	0	NELL2
SCN2A	0	-1.15695	0.026	0.316	0	0	SCN2A
ALK	0	-1.15745	0.065	0.272	0	0	ALK
AC004852.2	0	-1.15941	0.004	0.109	0	0	AC004852.2
NLGN4X	0	-1.15964	0.118	0.403	0	0	NLGN4X
LINC00499	0	-1.16339	0.01	0.13	0	0	LINC00499
GFAP	0	-1.16341	0.033	0.204	0	0	GFAP
OSBPL6	0	-1.16531	0.025	0.427	0	0	OSBPL6
CACNA1D	0	-1.1711	0.062	0.408	0	0	CACNA1D
CHSY3	0	-1.18519	0.105	0.351	0	0	CHSY3
MAST4	0	-1.19293	0.228	0.506	0	0	MAST4
RAPGEF4	0	-1.19309	0.066	0.371	0	0	RAPGEF4
KCNJ3	0	-1.19433	0.016	0.261	0	0	KCNJ3
PID1	0	-1.19654	0.012	0.286	0	0	PID1
ZNF385B	0	-1.19941	0.025	0.201	0	0	ZNF385B
KCNH7	0	-1.20031	0.026	0.183	0	0	KCNH7
ARHGEF4	0	-1.20169	0.092	0.38	0	0	ARHGEF4
MSI2	0	-1.20455	0.567	0.731	0	0	MSI2
RNF150	0	-1.20632	0.022	0.405	0	0	RNF150
CNKSR2	0	-1.20894	0.028	0.333	0	0	CNKSR2
MCTP1	0	-1.20932	0.028	0.299	0	0	MCTP1
GABRB3	0	-1.21171	0.032	0.313	0	0	GABRB3
GABRG3	0	-1.21197	0.018	0.193	0	0	GABRG3
NOL4	0	-1.21334	0.016	0.385	0	0	NOL4
MEGF11	0	-1.21696	0.025	0.16	0	0	MEGF11
PAM	0	-1.22149	0.021	0.364	0	0	PAM
ERC2	0	-1.22407	0.232	0.458	0	0	ERC2
SLC44A5	0	-1.22494	0.037	0.276	0	0	SLC44A5
LINC01322	0	-1.22642	0.047	0.276	0	0	LINC01322
RUNX1	0	-1.22659	0.075	0.243	0	0	RUNX1
AKAP13	0	-1.22838	0.038	0.404	0	0	AKAP13
DIAPH2	0	-1.23702	0.104	0.437	0	0	DIAPH2
ASTN1	0	-1.23923	0.083	0.465	0	0	ASTN1
INPP4B	0	-1.2427	0.132	0.373	0	0	INPP4B
C1orf21	0	-1.24334	0.028	0.406	0	0	C1orf21
PTCHD1-AS	0	-1.24529	0.018	0.232	0	0	PTCHD1-AS
APBB1IP	0	-1.24911	0.017	0.169	0	0	APBB1IP
HCN1	0	-1.25371	0.025	0.237	0	0	HCN1
PDZRN4	0	-1.25433	0.063	0.226	0	0	PDZRN4
CERS6	0	-1.26	0.022	0.459	0	0	CERS6
NBEA	0	-1.26182	0.559	0.728	0	0	NBEA
AL163541.1	0	-1.26674	0.015	0.125	0	0	AL163541.1
RPS6KA2	0	-1.26876	0.537	0.723	0	0	RPS6KA2
SYNPR	0	-1.26923	0.017	0.16	0	0	SYNPR
TPD52L1	0	-1.26987	0.028	0.226	0	0	TPD52L1
FSTL5	0	-1.27002	0.04	0.192	0	0	FSTL5
HECW1	0	-1.27903	0.017	0.287	0	0	HECW1
ZNRF3	0	-1.2826	0.093	0.342	0	0	ZNRF3
FMN1	0	-1.28856	0.064	0.316	0	0	FMN1
FARP1	0	-1.29108	0.018	0.455	0	0	FARP1
ST6GALNAC5	0	-1.29808	0.018	0.213	0	0	ST6GALNAC5
SNAP25	0	-1.29993	0.098	0.378	0	0	SNAP25
PHACTR1	0	-1.30356	0.369	0.59	0	0	PHACTR1
FAM19A1	0	-1.30999	0.027	0.233	0	0	FAM19A1
SORBS2	0	-1.31181	0.021	0.3	0	0	SORBS2
ATP1A2	0	-1.32101	0.014	0.265	0	0	ATP1A2
CDH10	0	-1.32854	0.017	0.359	0	0	CDH10
CDK14	0	-1.33238	0.103	0.476	0	0	CDK14
RFX4	0	-1.33674	0.008	0.223	0	0	RFX4
SLC4A10	0	-1.33814	0.034	0.288	0	0	SLC4A10
CABLES1	0	-1.3389	0.008	0.302	0	0	CABLES1
SCN1A	0	-1.34005	0.023	0.314	0	0	SCN1A
DOCK8	0	-1.34314	0.018	0.176	0	0	DOCK8
RIMS1	0	-1.34468	0.106	0.383	0	0	RIMS1
SORCS1	0	-1.35072	0.037	0.246	0	0	SORCS1
HPSE2	0	-1.3548	0.018	0.171	0	0	HPSE2
SYN2	0	-1.35752	0.023	0.283	0	0	SYN2
PDE3B	0	-1.36208	0.03	0.436	0	0	PDE3B
KLF12	0	-1.37026	0.023	0.411	0	0	KLF12
ADAMTS9-AS2	0	-1.3705	0.014	0.264	0	0	ADAMTS9-AS2
SLC2A13	0	-1.37159	0.067	0.433	0	0	SLC2A13
CPE	0	-1.37458	0.043	0.387	0	0	CPE
TRIO	0	-1.38051	0.427	0.757	0	0	TRIO
SMYD3	0	-1.3833	0.297	0.678	0	0	SMYD3
GALNT17	0	-1.38672	0.036	0.241	0	0	GALNT17
GABRB2	0	-1.39562	0.028	0.246	0	0	GABRB2
PRKCA	0	-1.39686	0.538	0.766	0	0	PRKCA
KCNC2	0	-1.39777	0.023	0.222	0	0	KCNC2
MSRA	0	-1.39895	0.131	0.526	0	0	MSRA
TENM4	0	-1.4026	0.056	0.454	0	0	TENM4
NHSL1	0	-1.40857	0.016	0.304	0	0	NHSL1
SAMD4A	0	-1.41447	0.142	0.463	0	0	SAMD4A
SLC24A3	0	-1.42214	0.012	0.319	0	0	SLC24A3
TMEM178B	0	-1.42957	0.125	0.469	0	0	TMEM178B
PLEKHA5	0	-1.43033	0.202	0.533	0	0	PLEKHA5
CDH12	0	-1.43257	0.103	0.218	0	0	CDH12
PDE7B	0	-1.43609	0.018	0.346	0	0	PDE7B
MED12L	0	-1.43996	0.026	0.415	0	0	MED12L
RGS6	0	-1.444	0.024	0.219	0	0	RGS6
KCNIP1	0	-1.44492	0.017	0.358	0	0	KCNIP1
PDZRN3	0	-1.44758	0.014	0.332	0	0	PDZRN3
DCLK2	0	-1.45103	0.073	0.445	0	0	DCLK2
CACNA1B	0	-1.45863	0.028	0.302	0	0	CACNA1B
ZNF804A	0	-1.4658	0.018	0.247	0	0	ZNF804A
DPP6	0	-1.47002	0.465	0.585	0	0	DPP6
ADGRL2	0	-1.47775	0.025	0.222	0	0	ADGRL2
TMEM132B	0	-1.47829	0.096	0.445	0	0	TMEM132B
NEGR1	0	-1.47841	0.432	0.543	0	0	NEGR1
EFNA5	0	-1.48015	0.016	0.318	0	0	EFNA5
PDE4D	0	-1.48016	0.471	0.629	0	0	PDE4D
HIF3A	0	-1.4811	0.016	0.289	0	0	HIF3A
CARMIL1	0	-1.48274	0.016	0.341	0	0	CARMIL1
SYNE1	0	-1.4847	0.394	0.636	0	0	SYNE1
PCLO	0	-1.48602	0.071	0.359	0	0	PCLO
SDK1	0	-1.48788	0.066	0.383	0	0	SDK1
SHISA9	0	-1.49327	0.018	0.265	0	0	SHISA9
MAML2	0	-1.49361	0.345	0.628	0	0	MAML2
SYN3	0	-1.49772	0.039	0.276	0	0	SYN3
GRIN2B	0	-1.51379	0.021	0.304	0	0	GRIN2B
LINC00511	0	-1.51601	0.051	0.311	0	0	LINC00511
MEF2C-AS1	0	-1.51859	0.022	0.463	0	0	MEF2C-AS1
THSD7A	0	-1.52072	0.02	0.354	0	0	THSD7A
OPHN1	0	-1.53244	0.203	0.487	0	0	OPHN1
KCTD16	0	-1.53526	0.068	0.322	0	0	KCTD16
TOX	0	-1.53769	0.015	0.322	0	0	TOX
GRIA1	0	-1.53938	0.02	0.291	0	0	GRIA1
PTPRT	0	-1.5458	0.034	0.236	0	0	PTPRT
SEZ6L	0	-1.55223	0.013	0.282	0	0	SEZ6L
SH3RF3	0	-1.55315	0.033	0.425	0	0	SH3RF3
SLC4A4	0	-1.56187	0.019	0.288	0	0	SLC4A4
PTPRN2	0	-1.5619	0.048	0.389	0	0	PTPRN2
UNC5D	0	-1.56612	0.025	0.269	0	0	UNC5D
NTRK2	0	-1.57803	0.455	0.685	0	0	NTRK2
TMEM108	0	-1.58545	0.075	0.432	0	0	TMEM108
MAPK10	0	-1.5915	0.501	0.697	0	0	MAPK10
GPC6	0	-1.59468	0.029	0.256	0	0	GPC6
KHDRBS2	0	-1.60197	0.151	0.342	0	0	KHDRBS2
TMEM132D	0	-1.60227	0.041	0.281	0	0	TMEM132D
CDH18	0	-1.62157	0.036	0.263	0	0	CDH18
CAMK1D	0	-1.6322	0.035	0.532	0	0	CAMK1D
MTUS2	0	-1.64076	0.032	0.241	0	0	MTUS2
AC073050.1	0	-1.64147	0.061	0.4	0	0	AC073050.1
ASIC2	0	-1.6429	0.024	0.272	0	0	ASIC2
DCLK1	0	-1.64649	0.039	0.293	0	0	DCLK1
ABR	0	-1.64661	0.031	0.539	0	0	ABR
MACROD2	0	-1.65448	0.217	0.557	0	0	MACROD2
KALRN	0	-1.6796	0.169	0.484	0	0	KALRN
MAP3K5	0	-1.6806	0.027	0.521	0	0	MAP3K5
RNF219-AS1	0	-1.69024	0.013	0.179	0	0	RNF219-AS1
LUZP2	0	-1.69574	0.033	0.21	0	0	LUZP2
SPARCL1	0	-1.69739	0.073	0.417	0	0	SPARCL1
LRFN5	0	-1.70829	0.028	0.309	0	0	LRFN5
BRINP3	0	-1.72043	0.02	0.312	0	0	BRINP3
CA10	0	-1.72575	0.013	0.177	0	0	CA10
CACNA1C	0	-1.73124	0.089	0.466	0	0	CACNA1C
CADPS	0	-1.74122	0.047	0.384	0	0	CADPS
ADGRL3	0	-1.74832	0.469	0.755	0	0	ADGRL3
CHRM3	0	-1.7537	0.043	0.226	0	0	CHRM3
DGKB	0	-1.75388	0.048	0.334	0	0	DGKB
CNTN4	0	-1.75705	0.042	0.298	0	0	CNTN4
CHL1	0	-1.75751	0.024	0.409	0	0	CHL1
ZEB1	0	-1.75776	0.024	0.488	0	0	ZEB1
FLRT2	0	-1.7622	0.014	0.401	0	0	FLRT2
ABLIM1	0	-1.76234	0.021	0.428	0	0	ABLIM1
CACNA1A	0	-1.76622	0.075	0.458	0	0	CACNA1A
ST6GAL1	0	-1.77408	0.016	0.34	0	0	ST6GAL1
ZFPM2	0	-1.77526	0.09	0.404	0	0	ZFPM2
FRMPD4	0	-1.77558	0.029	0.271	0	0	FRMPD4
FAM19A2	0	-1.77785	0.081	0.329	0	0	FAM19A2
VCAN	0	-1.78904	0.019	0.21	0	0	VCAN
THRB	0	-1.79652	0.035	0.464	0	0	THRB
LINGO2	0	-1.827	0.035	0.204	0	0	LINGO2
DLGAP2	0	-1.85815	0.037	0.275	0	0	DLGAP2
MAP2	0	-1.86828	0.075	0.448	0	0	MAP2
SGCZ	0	-1.86996	0.077	0.241	0	0	SGCZ
OXR1	0	-1.88152	0.179	0.572	0	0	OXR1
MYT1L	0	-1.90455	0.026	0.321	0	0	MYT1L
EPHA6	0	-1.90582	0.035	0.327	0	0	EPHA6
XKR4	0	-1.90658	0.036	0.323	0	0	XKR4
DAB1	0	-1.92071	0.248	0.484	0	0	DAB1
ZNF385D	0	-1.92131	0.032	0.244	0	0	ZNF385D
GLIS3	0	-1.92149	0.017	0.288	0	0	GLIS3
MMP16	0	-1.94736	0.022	0.293	0	0	MMP16
ITPR2	0	-1.94903	0.2	0.637	0	0	ITPR2
MGAT4C	0	-1.95103	0.027	0.334	0	0	MGAT4C
KIAA1217	0	-1.95744	0.033	0.292	0	0	KIAA1217
DGKG	0	-1.95799	0.036	0.402	0	0	DGKG
KCNQ3	0	-1.96135	0.077	0.508	0	0	KCNQ3
NTRK3	0	-1.97149	0.028	0.472	0	0	NTRK3
CACNA2D3	0	-1.97309	0.032	0.407	0	0	CACNA2D3
ARHGAP24	0	-1.97519	0.063	0.356	0	0	ARHGAP24
AGBL4	0	-2.00019	0.056	0.41	0	0	AGBL4
GRM5	0	-2.03254	0.048	0.328	0	0	GRM5
CSGALNACT1	0	-2.0461	0.02	0.507	0	0	CSGALNACT1
TRPM3	0	-2.04996	0.028	0.296	0	0	TRPM3
SOX6	0	-2.06907	0.072	0.365	0	0	SOX6
RGS7	0	-2.07579	0.121	0.488	0	0	RGS7
[truncated: 36,692 more rows]

## Sheet: Morabito_ATAC_Dataset_FAM
	p_val	avg_log2FC	pct.1	pct.2	p_val_adj	cluster	gene
chr1-205037473-205060117	0	0.565285	0.246	0.072	0	0	chr1-205037473-205060117
chr9-137020669-137031107	0	0.55973	0.214	0.055	0	0	chr9-137020669-137031107
chr12-109620852-109629966	0	0.537853	0.137	0.014	0	0	chr12-109620852-109629966
chr2-158722042-158732586	0	0.531324	0.185	0.044	0	0	chr2-158722042-158732586
chr17-81108429-81136873	0	0.524994	0.265	0.097	0	0	chr17-81108429-81136873
chr5-668372-677917	0	0.517793	0.19	0.051	0	0	chr5-668372-677917
chr11-61743587-61770210	0	0.505464	0.231	0.078	0	0	chr11-61743587-61770210
chr3-133742000-133748622	0	0.503604	0.146	0.027	0	0	chr3-133742000-133748622
chr12-56078677-56084120	0	0.490077	0.139	0.025	0	0	chr12-56078677-56084120
chr10-86659170-86671524	0	0.489354	0.159	0.037	0	0	chr10-86659170-86671524
chr9-128388188-128395359	0	0.489284	0.126	0.017	0	0	chr9-128388188-128395359
chr6-41687843-41696404	0	0.484091	0.133	0.022	0	0	chr6-41687843-41696404
chr3-134361317-134377157	0	0.476574	0.236	0.091	0	0	chr3-134361317-134377157
chr1-205499937-205520460	0	0.476171	0.212	0.074	0	0	chr1-205499937-205520460
chr17-78230260-78239293	0	0.476041	0.119	0.015	0	0	chr17-78230260-78239293
chr6-166293827-166299264	0	0.475934	0.111	0.011	0	0	chr6-166293827-166299264
chr4-144643165-144651001	0	0.473768	0.139	0.029	0	0	chr4-144643165-144651001
chr1-177300385-177312252	0	0.470534	0.159	0.043	0	0	chr1-177300385-177312252
chr5-157454325-157464824	0	0.469551	0.142	0.031	0	0	chr5-157454325-157464824
chr2-157318721-157328534	0	0.467448	0.136	0.028	0	0	chr2-157318721-157328534
chr6-157993748-158004139	0	0.462127	0.135	0.028	0	0	chr6-157993748-158004139
chr10-71962487-71987885	0	0.461356	0.241	0.097	0	0	chr10-71962487-71987885
chr3-50256942-50274932	0	0.458803	0.226	0.089	0	0	chr3-50256942-50274932
chr5-8837965-8845628	0	0.455233	0.124	0.024	0	0	chr5-8837965-8845628
chr22-37977530-37987926	0	0.449595	0.132	0.027	0	0	chr22-37977530-37987926
chr8-142088832-142096493	0	0.447295	0.11	0.015	0	0	chr8-142088832-142096493
chr20-21503267-21519894	0	0.443119	0.21	0.082	0	0	chr20-21503267-21519894
chr2-95055531-95064013	0	0.440795	0.135	0.032	0	0	chr2-95055531-95064013
chr8-22153927-22161923	0	0.439544	0.148	0.042	0	0	chr8-22153927-22161923
chr11-2727701-2734100	0	0.439309	0.109	0.016	0	0	chr11-2727701-2734100
chr22-38024498-38043885	0	0.439111	0.216	0.087	0	0	chr22-38024498-38043885
chr3-170417758-170426737	0	0.437553	0.137	0.035	0	0	chr3-170417758-170426737
chr1-182277636-182282587	0	0.436105	0.113	0.019	0	0	chr1-182277636-182282587
chr3-123439587-123451517	0	0.435632	0.183	0.065	0	0	chr3-123439587-123451517
chr3-52043477-52049912	0	0.435441	0.119	0.024	0	0	chr3-52043477-52049912
chr20-48652661-48658842	0	0.430457	0.11	0.019	0	0	chr20-48652661-48658842
chr9-37982936-38007426	0	0.426737	0.211	0.087	0	0	chr9-37982936-38007426
chr10-617216-631165	0	0.423471	0.164	0.055	0	0	chr10-617216-631165
chr7-906714-916935	0	0.421872	0.134	0.035	0	0	chr7-906714-916935
chr2-21253056-21272487	0	0.420877	0.2	0.079	0	0	chr2-21253056-21272487
chrX-103772890-103784740	0	0.419915	0.145	0.045	0	0	chrX-103772890-103784740
chr12-131617984-131625399	0	0.417826	0.112	0.023	0	0	chr12-131617984-131625399
chr17-58526267-58534480	0	0.41586	0.136	0.038	0	0	chr17-58526267-58534480
chr1-160055696-160071165	0	0.411673	0.227	0.103	0	0	chr1-160055696-160071165
chr16-57262606-57272704	0	0.409412	0.114	0.024	0	0	chr16-57262606-57272704
chr2-71591453-71598363	0	0.4089	0.107	0.021	0	0	chr2-71591453-71598363
chr11-7568938-7594026	0	0.408431	0.21	0.091	0	0	chr11-7568938-7594026
chr2-231679044-231689866	0	0.407778	0.187	0.076	0	0	chr2-231679044-231689866
chr3-42727966-42736688	0	0.405975	0.144	0.046	0	0	chr3-42727966-42736688
chr12-122834254-122854119	0	0.40516	0.214	0.095	0	0	chr12-122834254-122854119
chr16-1043781-1049557	0	0.403676	0.1	0.017	0	0	chr16-1043781-1049557
chr10-86256685-86268713	0	0.402079	0.142	0.045	0	0	chr10-86256685-86268713
chr9-76886395-76899301	0	0.400713	0.121	0.031	0	0	chr9-76886395-76899301
chr8-135232571-135237451	0	0.399841	0.102	0.021	0	0	chr8-135232571-135237451
chr9-95075658-95087051	0	0.399296	0.126	0.034	0	0	chr9-95075658-95087051
chr9-126372792-126380850	0	0.398056	0.117	0.029	0	0	chr9-126372792-126380850
chr2-95016689-95028003	0	0.397995	0.151	0.051	0	0	chr2-95016689-95028003
chr18-5413359-5423582	0	0.396441	0.134	0.043	0	0	chr18-5413359-5423582
chr10-103705932-103718160	0	0.396423	0.147	0.049	0	0	chr10-103705932-103718160
chr17-38565769-38574137	0	0.392701	0.112	0.026	0	0	chr17-38565769-38574137
chr9-1047268-1053649	0	0.391236	0.106	0.024	0	0	chr9-1047268-1053649
chr10-132733806-132740181	0	0.390662	0.115	0.029	0	0	chr10-132733806-132740181
chr10-79396405-79420491	0	0.389675	0.214	0.097	0	0	chr10-79396405-79420491
chr8-17604840-17612467	0	0.389436	0.117	0.03	0	0	chr8-17604840-17612467
chr22-23106222-23123471	0	0.382444	0.142	0.048	0	0	chr22-23106222-23123471
chr5-139657328-139694870	0	0.382299	0.329	0.193	0	0	chr5-139657328-139694870
chr11-117667856-117681083	0	0.38224	0.133	0.042	0	0	chr11-117667856-117681083
chr5-109611265-109621038	0	0.380737	0.114	0.031	0	0	chr5-109611265-109621038
chr3-51954907-51970344	0	0.378234	0.157	0.061	0	0	chr3-51954907-51970344
chr7-124760680-124767519	0	0.377987	0.141	0.051	0	0	chr7-124760680-124767519
chrX-153763700-153768800	0	0.37745	0.108	0.029	0	0	chrX-153763700-153768800
chr4-648613-657298	0	0.375831	0.101	0.023	0	0	chr4-648613-657298
chr10-101006269-101016977	0	0.37433	0.136	0.047	0	0	chr10-101006269-101016977
chr1-211734328-211741456	0	0.369999	0.114	0.033	0	0	chr1-211734328-211741456
chr6-170289109-170298445	0	0.368252	0.134	0.046	0	0	chr6-170289109-170298445
chr3-188047428-188054917	0	0.366903	0.149	0.06	0	0	chr3-188047428-188054917
chr1-230819857-230828632	0	0.365988	0.108	0.028	0	0	chr1-230819857-230828632
chr14-20797176-20804991	0	0.36424	0.128	0.042	0	0	chr14-20797176-20804991
chr11-67400470-67413747	0	0.363736	0.162	0.068	0	0	chr11-67400470-67413747
chr9-137188174-137201609	0	0.359303	0.171	0.075	0	0	chr9-137188174-137201609
chr22-39460915-39473483	0	0.358467	0.119	0.037	0	0	chr22-39460915-39473483
chr17-38427315-38436884	0	0.358339	0.129	0.045	0	0	chr17-38427315-38436884
chr13-40187587-40194967	0	0.356016	0.126	0.044	0	0	chr13-40187587-40194967
chr2-196589241-196595323	0	0.355538	0.124	0.042	0	0	chr2-196589241-196595323
chr9-89439845-89463450	0	0.35527	0.192	0.091	0	0	chr9-89439845-89463450
chr14-23375167-23381362	0	0.354608	0.116	0.037	0	0	chr14-23375167-23381362
chr3-157127545-157138360	0	0.353837	0.156	0.066	0	0	chr3-157127545-157138360
chr4-114597669-114604248	0	0.351794	0.113	0.036	0	0	chr4-114597669-114604248
chr1-44010476-44018136	0	0.350738	0.117	0.038	0	0	chr1-44010476-44018136
chr16-969734-992522	0	0.348057	0.213	0.11	0	0	chr16-969734-992522
chr12-6228049-6236037	0	0.347823	0.121	0.043	0	0	chr12-6228049-6236037
chr8-139833283-139843229	0	0.347672	0.108	0.034	0	0	chr8-139833283-139843229
chr1-225874490-225884010	0	0.347214	0.144	0.058	0	0	chr1-225874490-225884010
chr7-22100046-22118312	0	0.34689	0.189	0.092	0	0	chr7-22100046-22118312
chr3-170465378-170477040	0	0.346799	0.123	0.043	0	0	chr3-170465378-170477040
chr17-75632450-75637987	0	0.346554	0.108	0.032	0	0	chr17-75632450-75637987
chr16-56255881-56271371	0	0.345706	0.155	0.067	0	0	chr16-56255881-56271371
chr11-131655100-131672675	0	0.345278	0.145	0.06	0	0	chr11-131655100-131672675
chr17-4532306-4542436	0	0.345041	0.13	0.049	0	0	chr17-4532306-4542436
chr13-41544727-41553226	0	0.344598	0.13	0.05	0	0	chr13-41544727-41553226
chr11-95079533-95086827	0	0.344431	0.1	0.029	0	0	chr11-95079533-95086827
chr10-69490954-69500170	0	0.342744	0.116	0.039	0	0	chr10-69490954-69500170
chr3-52035421-52042115	0	0.342638	0.113	0.038	0	0	chr3-52035421-52042115
chr9-127961765-127982008	0	0.342136	0.226	0.124	0	0	chr9-127961765-127982008
chr4-15143214-15151439	0	0.34124	0.121	0.044	0	0	chr4-15143214-15151439
chr7-51259341-51280880	0	0.338577	0.188	0.093	0	0	chr7-51259341-51280880
chr16-75242875-75255461	0	0.337572	0.182	0.09	0	0	chr16-75242875-75255461
chr6-41698076-41709273	0	0.336507	0.138	0.055	0	0	chr6-41698076-41709273
chr4-17508921-17519958	0	0.33505	0.154	0.069	0	0	chr4-17508921-17519958
chr1-161190723-161202969	0	0.334455	0.202	0.106	0	0	chr1-161190723-161202969
chr11-131579040-131586432	0	0.334055	0.116	0.042	0	0	chr11-131579040-131586432
chr18-13617885-13631265	0	0.333567	0.144	0.062	0	0	chr18-13617885-13631265
chr5-150496569-150512818	0	0.33248	0.159	0.074	0	0	chr5-150496569-150512818
chr7-29477537-29490519	0	0.331914	0.147	0.064	0	0	chr7-29477537-29490519
chr10-22615016-22624729	0	0.330821	0.116	0.042	0	0	chr10-22615016-22624729
chr7-2103605-2112761	0	0.330416	0.106	0.035	0	0	chr7-2103605-2112761
chr11-7665220-7674832	0	0.328291	0.105	0.034	0	0	chr11-7665220-7674832
chr1-1429679-1437224	0	0.327875	0.116	0.042	0	0	chr1-1429679-1437224
chr7-128829445-128838184	0	0.327323	0.122	0.047	0	0	chr7-128829445-128838184
chr18-13557833-13571509	0	0.326358	0.17	0.083	0	0	chr18-13557833-13571509
chr18-74452286-74464338	0	0.325051	0.157	0.075	0	0	chr18-74452286-74464338
chr20-32453841-32468345	0	0.324883	0.154	0.072	0	0	chr20-32453841-32468345
chr11-111445163-111455949	0	0.324174	0.111	0.039	0	0	chr11-111445163-111455949
chr2-192191578-192198912	0	0.323517	0.168	0.082	0	0	chr2-192191578-192198912
chr2-74439022-74442604	0	0.323506	0.107	0.037	0	0	chr2-74439022-74442604
chr8-76675692-76688729	0	0.322425	0.176	0.09	0	0	chr8-76675692-76688729
chr6-157980517-157991676	0	0.32028	0.114	0.042	0	0	chr6-157980517-157991676
chr4-125313316-125320109	0	0.318802	0.157	0.077	0	0	chr4-125313316-125320109
chr1-25558627-25573169	0	0.317514	0.124	0.05	0	0	chr1-25558627-25573169
chr1-205925007-205935926	0	0.316513	0.107	0.038	0	0	chr1-205925007-205935926
chr1-155965133-155980163	0	0.315705	0.2	0.109	0	0	chr1-155965133-155980163
chr7-150378073-150386958	0	0.315511	0.164	0.082	0	0	chr7-150378073-150386958
chr6-163340417-163357448	0	0.31229	0.175	0.09	0	0	chr6-163340417-163357448
chr3-183809280-183820493	0	0.310902	0.119	0.048	0	0	chr3-183809280-183820493
chr4-80182080-80190979	0	0.310844	0.132	0.059	0	0	chr4-80182080-80190979
chr21-33022456-33032742	0	0.310431	0.125	0.052	0	0	chr21-33022456-33032742
chr3-42695478-42705349	0	0.308445	0.11	0.042	0	0	chr3-42695478-42705349
chr5-37832112-37841242	0	0.307807	0.116	0.047	0	0	chr5-37832112-37841242
chr7-45084302-45090565	0	0.307728	0.137	0.063	0	0	chr7-45084302-45090565
chr14-64679798-64686350	0	0.306835	0.104	0.038	0	0	chr14-64679798-64686350
chr9-136972741-136986208	0	0.30665	0.175	0.093	0	0	chr9-136972741-136986208
chr5-9542694-9548310	0	0.305875	0.105	0.04	0	0	chr5-9542694-9548310
chr11-118604646-118611514	0	0.303985	0.115	0.046	0	0	chr11-118604646-118611514
chr10-103689547-103700778	0	0.300692	0.131	0.059	0	0	chr10-103689547-103700778
chr10-121522697-121533982	0	0.298771	0.122	0.053	0	0	chr10-121522697-121533982
chr2-231386680-231397799	0	0.298615	0.111	0.045	0	0	chr2-231386680-231397799
chr1-119729795-119745227	0	0.297286	0.145	0.072	0	0	chr1-119729795-119745227
chr10-47373718-47382552	0	0.295754	0.112	0.046	0	0	chr10-47373718-47382552
chr11-131529153-131539002	0	0.2956	0.103	0.04	0	0	chr11-131529153-131539002
chr5-180168770-180180767	0	0.294653	0.135	0.062	0	0	chr5-180168770-180180767
chr7-143283362-143289716	0	0.29443	0.133	0.064	0	0	chr7-143283362-143289716
chr5-127289645-127301391	0	0.292621	0.137	0.066	0	0	chr5-127289645-127301391
chr7-51286448-51311806	0	0.292159	0.218	0.131	0	0	chr7-51286448-51311806
chr8-52407496-52416375	0	0.291921	0.1	0.038	0	0	chr8-52407496-52416375
chr3-139530813-139542174	0	0.291628	0.127	0.059	0	0	chr3-139530813-139542174
chr11-64086248-64103966	0	0.29153	0.14	0.069	0	0	chr11-64086248-64103966
chr18-77000139-77018242	0	0.290825	0.167	0.091	0	0	chr18-77000139-77018242
chr9-127947452-127956228	0	0.289561	0.102	0.04	0	0	chr9-127947452-127956228
chr2-127063372-127099311	0	0.289015	0.269	0.175	0	0	chr2-127063372-127099311
chr13-57627546-57636310	0	0.288458	0.218	0.135	0	0	chr13-57627546-57636310
chr4-164381682-164385729	0	0.286625	0.12	0.055	0	0	chr4-164381682-164385729
chr2-104841384-104874614	0	0.286316	0.363	0.257	0	0	chr2-104841384-104874614
chr16-27716775-27726013	0	0.28595	0.101	0.04	0	0	chr16-27716775-27726013
chr17-78107556-78119602	0	0.285914	0.104	0.042	0	0	chr17-78107556-78119602
chr6-3384652-3395203	0	0.285209	0.126	0.059	0	0	chr6-3384652-3395203
chr3-12942468-12950153	0	0.284536	0.104	0.043	0	0	chr3-12942468-12950153
chr5-14724443-14733902	0	0.284104	0.104	0.043	0	0	chr5-14724443-14733902
chr3-48422864-48430909	0	0.283751	0.116	0.052	0	0	chr3-48422864-48430909
chr3-147391309-147398585	0	0.282733	0.113	0.051	0	0	chr3-147391309-147398585
chr15-31295548-31309517	0	0.282673	0.14	0.071	0	0	chr15-31295548-31309517
chr14-93002659-93021127	0	0.280746	0.169	0.096	0	0	chr14-93002659-93021127
chr11-111907652-111915151	0	0.279551	0.132	0.066	0	0	chr11-111907652-111915151
chr10-79439836-79447111	0	0.279393	0.138	0.07	0	0	chr10-79439836-79447111
chr8-119903188-119924344	0	0.278809	0.143	0.073	0	0	chr8-119903188-119924344
chr12-47731295-47746878	0	0.278689	0.156	0.085	0	0	chr12-47731295-47746878
chr2-127642931-127656003	0	0.277159	0.114	0.051	0	0	chr2-127642931-127656003
chr2-219277449-219292047	0	0.276653	0.188	0.113	0	0	chr2-219277449-219292047
chr1-212449916-212468494	0	0.275298	0.135	0.069	0	0	chr1-212449916-212468494
chr9-133136814-133146416	0	0.274575	0.11	0.05	0	0	chr9-133136814-133146416
chr12-1652584-1662412	0	0.27449	0.11	0.049	0	0	chr12-1652584-1662412
chr3-159786515-159798048	0	0.270813	0.1	0.042	0	0	chr3-159786515-159798048
chr9-62798742-62803159	0	-0.272212	0.048	0.118	0	0	chr9-62798742-62803159
chr3-93470149-93471020	0	-0.283856	0.064	0.149	0	0	chr3-93470149-93471020
chr2-230861218-230873285	0	-0.284186	0.035	0.105	0	0	chr2-230861218-230873285
chr7-128020676-128036568	0	-0.290102	0.057	0.14	0	0	chr7-128020676-128036568
chr2-16654931-16667647	0	-0.290724	0.046	0.125	0	0	chr2-16654931-16667647
chr9-33158183-33169338	0	-0.302594	0.036	0.11	0	0	chr9-33158183-33169338
chr13-74129413-74137159	0	-0.314199	0.033	0.11	0	0	chr13-74129413-74137159
chr13-21668605-21677782	0	-0.315669	0.028	0.1	0	0	chr13-21668605-21677782
chr12-89348710-89357673	0	-0.316691	0.054	0.145	0	0	chr12-89348710-89357673
chr11-17730148-17746717	0	-0.321534	0.026	0.1	0	0	chr11-17730148-17746717
chr14-23553758-23574139	0	-0.323419	0.066	0.164	0	0	chr14-23553758-23574139
chr18-37438291-37462573	0	-0.324548	0.041	0.127	0	0	chr18-37438291-37462573
chr8-47733476-47739448	0	-0.325809	0.035	0.117	0	0	chr8-47733476-47739448
chr18-76487709-76497368	0	-0.348179	0.027	0.109	0	0	chr18-76487709-76497368
chr3-138353482-138370657	0	-0.35474	0.028	0.115	0	0	chr3-138353482-138370657
chr8-22995316-23007044	0	-0.355168	0.025	0.11	0	0	chr8-22995316-23007044
chr18-37317429-37337809	0	-0.355899	0.028	0.115	0	0	chr18-37317429-37337809
chr1-218342834-218352997	0	-0.361258	0.026	0.113	0	0	chr1-218342834-218352997
chr5-93568792-93590577	0	-0.375528	0.07	0.194	0	0	chr5-93568792-93590577
chr8-127733715-127739903	0	-0.382152	0.026	0.12	0	0	chr8-127733715-127739903
chr12-4268522-4277528	0	-0.392539	0.021	0.112	0	0	chr12-4268522-4277528
chr11-8078595-8094587	0	-0.392628	0.021	0.114	0	0	chr11-8078595-8094587
chr18-37465590-37497198	0	-0.398573	0.041	0.15	0	0	chr18-37465590-37497198
chr12-16601836-16611768	0	-0.405657	0.021	0.119	0	0	chr12-16601836-16611768
chr1-156417006-156438054	0	-0.41033	0.044	0.161	0	0	chr1-156417006-156438054
chr15-89358284-89373245	0	-0.412431	0.025	0.127	0	0	chr15-89358284-89373245
chr14-85528449-85537221	0	-0.418801	0.016	0.112	0	0	chr14-85528449-85537221
chr3-4975532-4987521	0	-0.426483	0.037	0.155	0	0	chr3-4975532-4987521
chr7-44262246-44285369	0	-0.451481	0.013	0.118	0	0	chr7-44262246-44285369
chr14-68788468-68796547	0	-0.452832	0.015	0.119	0	0	chr14-68788468-68796547
chr14-28753482-28768874	0	-0.515512	0.03	0.176	0	0	chr14-28753482-28768874
chr14-93032478-93038133	9.69850862786367e-321	0.269555	0.104	0.046	2.06377474644899e-315	0	chr14-93032478-93038133
chr5-43039348-43043614	1.50309591434282e-319	0.272676	0.103	0.044	3.19848288900753e-314	0	chr5-43039348-43043614
chr1-201459546-201472254	3.98661569629302e-319	0.27145	0.14	0.073	8.4832391386128e-314	0	chr1-201459546-201472254
chr8-133265659-133276846	4.14857041499978e-319	0.269684	0.11	0.051	8.82786744319048e-314	0	chr8-133265659-133276846
chr11-134409095-134416347	1.04847646966554e-318	0.268805	0.11	0.051	2.2310845340954e-313	0	chr11-134409095-134416347
chr1-225842071-225853103	2.61056975090956e-317	0.268438	0.111	0.051	5.55510969005298e-312	0	chr1-225842071-225853103
chr1-156384458-156393238	4.52198523012659e-317	0.268854	0.118	0.058	9.62246803074328e-312	0	chr1-156384458-156393238
chr9-37429179-37435378	2.68112127480154e-313	0.267316	0.105	0.048	5.70524e-308	0	chr9-37429179-37435378
chr10-124667457-124679775	9.6778176565846e-313	0.267333	0.117	0.056	2.05937e-307	0	chr10-124667457-124679775
chr20-4819874-4824890	2.65451548494319e-310	0.265792	0.103	0.044	5.64862e-305	0	chr20-4819874-4824890
chr7-139650405-139663996	0	0.265363	0.109	0.051	2.19674e-304	0	chr7-139650405-139663996
chr18-13608980-13617216	0	0.267844	0.124	0.061	3.09188e-304	0	chr18-13608980-13617216
chr12-39440100-39445493	0	0.270315	0.141	0.078	2.51271e-303	0	chr12-39440100-39445493
chr12-10360633-10369071	4.46541e-305	0.268792	0.153	0.088	9.50207e-300	0	chr12-10360633-10369071
chr6-125093448-125104988	2.71499e-302	0.26442	0.107	0.049	5.77731e-297	0	chr6-125093448-125104988
chr12-27545300-27557692	1.96534e-301	0.265713	0.128	0.065	4.18211e-296	0	chr12-27545300-27557692
chr18-37465590-37497198.1	0	0.645452	0.238	0.047	0	1	chr18-37465590-37497198
chr7-44262246-44285369.1	0	0.613555	0.18	0.026	0	1	chr7-44262246-44285369
chr8-9896187-9907515	0	0.521073	0.125	0.015	0	1	chr8-9896187-9907515
chr18-37317429-37337809.1	0	0.510458	0.17	0.038	0	1	chr18-37317429-37337809
chr18-37438291-37462573.1	0	0.501119	0.187	0.049	0	1	chr18-37438291-37462573
chr10-43255043-43267784	0	0.482793	0.137	0.026	0	1	chr10-43255043-43267784
chr5-150278150-150290719	0	0.482791	0.131	0.023	0	1	chr5-150278150-150290719
chr7-128163694-128173429	0	0.473226	0.112	0.015	0	1	chr7-128163694-128173429
chr11-17730148-17746717.1	0	0.469543	0.149	0.034	0	1	chr11-17730148-17746717
chr11-8078595-8094587.1	0	0.468497	0.154	0.038	0	1	chr11-8078595-8094587
chr18-63177117-63188375	0	0.455044	0.123	0.024	0	1	chr18-63177117-63188375
chr18-37294969-37310963	0	0.448503	0.144	0.036	0	1	chr18-37294969-37310963
chr18-37251568-37263787	0	0.439843	0.112	0.019	0	1	chr18-37251568-37263787
chr18-37338673-37352857	0	0.43713	0.12	0.024	0	1	chr18-37338673-37352857
chr8-109642458-109651429	0	0.429221	0.124	0.028	0	1	chr8-109642458-109651429
chr14-41604275-41611712	0	0.426993	0.123	0.028	0	1	chr14-41604275-41611712
chr11-8095359-8112281	0	0.42124	0.126	0.029	0	1	chr11-8095359-8112281
chr18-37528669-37541531	0	0.41466	0.118	0.026	0	1	chr18-37528669-37541531
chr8-22048368-22061680	0	0.414034	0.125	0.031	0	1	chr8-22048368-22061680
chr9-123105922-123120175	0	0.41217	0.107	0.021	0	1	chr9-123105922-123120175
chr7-45572607-45585271	0	0.400126	0.11	0.024	0	1	chr7-45572607-45585271
chr11-57472894-57484938	0	0.389914	0.109	0.025	0	1	chr11-57472894-57484938
chr3-111998422-112008006	0	0.381093	0.119	0.033	0	1	chr3-111998422-112008006
chr8-37833181-37845269	0	0.380308	0.1	0.022	0	1	chr8-37833181-37845269
chr14-85528449-85537221.1	0	0.378225	0.131	0.041	0	1	chr14-85528449-85537221
chr14-28753482-28768874.1	0	0.367984	0.183	0.075	0	1	chr14-28753482-28768874
chr13-21668605-21677782.1	0	0.363955	0.129	0.042	0	1	chr13-21668605-21677782
chr6-157235085-157245982	0	0.363174	0.1	0.024	0	1	chr6-157235085-157245982
chr18-37497870-37509040	0	0.362017	0.1	0.025	0	1	chr18-37497870-37509040
chr14-23553758-23574139.1	0	0.356702	0.196	0.087	0	1	chr14-23553758-23574139
chr18-13374087-13383940	0	0.356246	0.112	0.032	0	1	chr18-13374087-13383940
chr11-57457041-57468808	0	0.345002	0.119	0.038	0	1	chr11-57457041-57468808
chr10-43210572-43223172	0	0.334158	0.115	0.038	0	1	chr10-43210572-43223172
chr12-94145290-94153176	0	0.333286	0.103	0.03	0	1	chr12-94145290-94153176
chr15-89358284-89373245.1	0	0.332731	0.138	0.054	0	1	chr15-89358284-89373245
chr3-165186973-165197864	0	0.332514	0.13	0.046	0	1	chr3-165186973-165197864
chr11-17381093-17392001	0	0.317764	0.112	0.038	0	1	chr11-17381093-17392001
chr5-139657328-139694870.1	0	-0.290517	0.184	0.288	0	1	chr5-139657328-139694870
chr2-46981448-46991100	0	-0.310524	0.039	0.114	0	1	chr2-46981448-46991100
chr1-234599325-234614557	0	-0.310591	0.091	0.186	0	1	chr1-234599325-234614557
chr17-58526267-58534480.1	0	-0.313858	0.034	0.106	0	1	chr17-58526267-58534480
chr7-143283362-143289716.1	0	-0.314211	0.043	0.118	0	1	chr7-143283362-143289716
chr11-65609409-65616323	0	-0.31522	0.039	0.115	0	1	chr11-65609409-65616323
chr1-202121007-202136963	0	-0.320726	0.092	0.189	0	1	chr1-202121007-202136963
chr1-177300385-177312252.1	0	-0.321008	0.045	0.121	0	1	chr1-177300385-177312252
chr12-47731295-47746878.1	0	-0.326881	0.056	0.142	0	1	chr12-47731295-47746878
chr13-40187587-40194967.1	0	-0.327069	0.03	0.105	0	1	chr13-40187587-40194967
chr5-668372-677917.1	0	-0.327582	0.06	0.143	0	1	chr5-668372-677917
chr2-231679044-231689866.1	0	-0.329321	0.066	0.155	0	1	chr2-231679044-231689866
chr1-225874490-225884010.1	0	-0.331913	0.041	0.122	0	1	chr1-225874490-225884010
chr5-127289645-127301391.1	0	-0.332416	0.041	0.123	0	1	chr5-127289645-127301391
chr5-157454325-157464824.1	0	-0.33387	0.031	0.106	0	1	chr5-157454325-157464824
chr14-20797176-20804991.1	0	-0.334246	0.029	0.105	0	1	chr14-20797176-20804991
chr14-64701535-64710038	0	-0.334621	0.035	0.115	0	1	chr14-64701535-64710038
chr17-81383094-81403342	0	-0.337334	0.076	0.174	0	1	chr17-81383094-81403342
chr10-617216-631165.1	0	-0.339738	0.046	0.132	0	1	chr10-617216-631165
chr4-144643165-144651001.1	0	-0.33982	0.028	0.104	0	1	chr4-144643165-144651001
chr17-81108429-81136873.1	0	-0.342371	0.106	0.209	0	1	chr17-81108429-81136873
chr9-37982936-38007426.1	0	-0.343263	0.076	0.175	0	1	chr9-37982936-38007426
chr2-95016689-95028003.1	0	-0.345662	0.038	0.123	0	1	chr2-95016689-95028003
chr2-95055531-95064013.1	0	-0.346549	0.026	0.104	0	1	chr2-95055531-95064013
chr22-37977530-37987926.1	0	-0.349699	0.022	0.1	0	1	chr22-37977530-37987926
chr2-157318721-157328534.1	0	-0.351576	0.025	0.103	0	1	chr2-157318721-157328534
chr9-127961765-127982008.1	0	-0.352161	0.095	0.203	0	1	chr9-127961765-127982008
chr9-137188174-137201609.1	0	-0.35768	0.052	0.148	0	1	chr9-137188174-137201609
chr17-38427315-38436884.1	0	-0.359008	0.025	0.109	0	1	chr17-38427315-38436884
chr18-74452286-74464338.1	0	-0.359423	0.047	0.139	0	1	chr18-74452286-74464338
chr3-48422864-48430909.1	0	-0.363668	0.022	0.106	0	1	chr3-48422864-48430909
chr2-21253056-21272487.1	0	-0.374661	0.063	0.167	0	1	chr2-21253056-21272487
chr6-41698076-41709273.1	0	-0.376122	0.029	0.12	0	1	chr6-41698076-41709273
chr11-65413214-65431027	0	-0.377187	0.078	0.192	0	1	chr11-65413214-65431027
chr12-6228049-6236037.1	0	-0.379802	0.019	0.104	0	1	chr12-6228049-6236037
chr5-36599294-36616786	0	-0.3825	0.038	0.137	0	1	chr5-36599294-36616786
chr19-1235927-1256322	0	-0.38541	0.074	0.192	0	1	chr19-1235927-1256322
chr6-170289109-170298445.1	0	-0.38964	0.023	0.114	0	1	chr6-170289109-170298445
chr22-38024498-38043885.1	0	-0.395986	0.066	0.182	0	1	chr22-38024498-38043885
chr7-150378073-150386958.1	0	-0.396037	0.044	0.15	0	1	chr7-150378073-150386958
chr3-147391309-147398585.1	0	-0.397166	0.016	0.105	0	1	chr3-147391309-147398585
chr3-133742000-133748622.1	0	-0.398612	0.02	0.11	0	1	chr3-133742000-133748622
chr18-13557833-13571509.1	0	-0.408571	0.045	0.155	0	1	chr18-13557833-13571509
chr3-134361317-134377157.1	0	-0.409502	0.074	0.196	0	1	chr3-134361317-134377157
chr2-43223593-43230086	0	-0.410668	0.029	0.132	0	1	chr2-43223593-43230086
chr21-33022456-33032742.1	0	-0.413998	0.017	0.113	0	1	chr21-33022456-33032742
chr3-188047428-188054917.1	0	-0.416342	0.028	0.131	0	1	chr3-188047428-188054917
chr2-158722042-158732586.1	0	-0.417148	0.037	0.142	0	1	chr2-158722042-158732586
chr12-56078677-56084120.1	0	-0.417867	0.013	0.106	0	1	chr12-56078677-56084120
chr3-42727966-42736688.1	0	-0.423258	0.02	0.121	0	1	chr3-42727966-42736688
chr20-25029820-25045808	0	-0.424622	0.04	0.156	0	1	chr20-25029820-25045808
chr9-136972741-136986208.1	0	-0.426927	0.046	0.164	0	1	chr9-136972741-136986208
chr16-969734-992522.1	0	-0.432653	0.064	0.196	0	1	chr16-969734-992522
chr6-163340417-163357448.1	0	-0.435955	0.043	0.163	0	1	chr6-163340417-163357448
chr9-137020669-137031107.1	0	-0.440183	0.046	0.166	0	1	chr9-137020669-137031107
chr12-122834254-122854119.1	0	-0.444695	0.057	0.189	0	1	chr12-122834254-122854119
chr8-76675692-76688729.1	0	-0.445585	0.042	0.164	0	1	chr8-76675692-76688729
chr10-79439836-79447111.1	0	-0.450339	0.021	0.133	0	1	chr10-79439836-79447111
chr6-125744951-125750715	0	-0.455195	0.024	0.141	0	1	chr6-125744951-125750715
chr1-160055696-160071165.1	0	-0.461286	0.061	0.201	0	1	chr1-160055696-160071165
chr16-51147872-51158338	0	-0.4662	0.023	0.146	0	1	chr16-51147872-51158338
chr18-3446461-3455114	0	-0.467399	0.023	0.143	0	1	chr18-3446461-3455114
chr10-79396405-79420491.1	0	-0.475268	0.051	0.192	0	1	chr10-79396405-79420491
chr10-71962487-71987885.1	0	-0.493074	0.056	0.208	0	1	chr10-71962487-71987885
chr3-50256942-50274932.1	0	-0.50364	0.046	0.197	0	1	chr3-50256942-50274932
chr20-21503267-21519894.1	0	-0.538461	0.031	0.186	0	1	chr20-21503267-21519894
chr6-3384652-3395203.1	7.4109846876187e-323	-0.308581	0.038	0.112	1.57700566463245e-317	1	chr6-3384652-3395203
chr12-10360633-10369071.1	7.07996070490506e-321	-0.316706	0.059	0.141	1.50656607827886e-315	1	chr12-10360633-10369071
chr4-15143214-15151439.1	3.95697175754254e-320	-0.306438	0.031	0.101	8.4201589120275e-315	1	chr4-15143214-15151439
chr3-181691930-181702920	1.20463085769013e-319	-0.308066	0.041	0.119	2.56337014100455e-314	1	chr3-181691930-181702920
chr8-122779655-122791433	1.63140624476473e-316	-0.30897	0.087	0.178	3.47151829042222e-311	1	chr8-122779655-122791433
chr1-205499937-205520460.1	5.36938788596355e-315	-0.308556	0.08	0.166	0	1	chr1-205499937-205520460
chr2-216690465-216699419	6.90415858107211e-315	0.303695	0.101	0.035	0	1	chr2-216690465-216699419
chr11-7568938-7594026.1	2.65212085181174e-313	-0.309126	0.085	0.174	5.64353e-308	1	chr11-7568938-7594026
chr1-156417006-156438054.1	3.53922342026676e-313	0.304235	0.167	0.079	7.53122e-308	1	chr1-156417006-156438054
chr7-906714-916935.1	9.29847159706508e-312	-0.302652	0.034	0.103	1.97865e-306	1	chr7-906714-916935
chr1-201489143-201508307	1.82554821520583e-311	-0.303103	0.069	0.155	3.88464e-306	1	chr1-201489143-201508307
chr1-205037473-205060117.1	8.17539e-306	-0.303849	0.096	0.183	1.73967e-300	1	chr1-205037473-205060117
chr3-51954907-51970344.1	1.92405e-305	-0.303432	0.053	0.129	4.09424e-300	1	chr3-51954907-51970344
chr5-143398799-143406024	4.8039e-304	-0.302884	0.054	0.131	1.02224e-298	1	chr5-143398799-143406024
chr1-161190723-161202969.1	3.5532e-300	-0.301421	0.09	0.176	7.56096e-295	1	chr1-161190723-161202969
chr3-170417758-170426737.1	9.20003e-299	-0.299237	0.036	0.104	1.9577e-293	1	chr3-170417758-170426737
chr10-86256685-86268713.1	1.66905e-298	-0.299884	0.041	0.112	3.55163e-293	1	chr10-86256685-86268713
chr1-182379682-182395119	3.40724e-298	-0.298378	0.057	0.136	7.25036e-293	1	chr1-182379682-182395119
chr11-61743587-61770210.1	1.67832e-291	-0.296926	0.093	0.178	3.57135e-286	1	chr11-61743587-61770210
chr19-8389651-8395343	1.61999e-288	-0.289646	0.037	0.104	3.44721e-283	1	chr19-8389651-8395343
chr12-30972156-30994577	2.82563e-288	0.301283	0.161	0.073	6.01274e-283	1	chr12-30972156-30994577
chr19-39401072-39414287	4.1581e-287	-0.285668	0.045	0.116	8.84814e-282	1	chr19-39401072-39414287
chr11-67400470-67413747.1	3.36753e-286	-0.294428	0.06	0.135	7.16587e-281	1	chr11-67400470-67413747
chr13-40662939-40668645	7.97759e-286	-0.28734	0.033	0.1	1.69757e-280	1	chr13-40662939-40668645
chr10-86659170-86671524.1	3.45128e-285	-0.296414	0.047	0.117	7.34409e-280	1	chr10-86659170-86671524
chr12-53042436-53059282	1.82428e-283	-0.28481	0.12	0.211	3.88194e-278	1	chr12-53042436-53059282
chr19-12788007-12794786	5.14779e-283	-0.285675	0.045	0.116	1.09541e-277	1	chr19-12788007-12794786
chr1-112699450-112708877	3.46673e-281	-0.289301	0.041	0.109	7.37697e-276	1	chr1-112699450-112708877
chr6-41727035-41736433	3.3584e-276	-0.287643	0.054	0.128	7.14644e-271	1	chr6-41727035-41736433
chr5-36683382-36693942	1.08079e-271	-0.286222	0.049	0.12	2.29984e-266	1	chr5-36683382-36693942
chrX-103772890-103784740.1	8.14697e-271	-0.288359	0.046	0.112	1.73362e-265	1	chrX-103772890-103784740
chr2-218394566-218407869	6.36789e-269	-0.279722	0.1	0.186	1.35504e-263	1	chr2-218394566-218407869
chr18-37563691-37571762	2.35949e-266	0.288657	0.119	0.048	5.02082e-261	1	chr18-37563691-37571762
chr5-93568792-93590577.1	2.80635e-266	0.281817	0.201	0.108	5.97172e-261	1	chr5-93568792-93590577
chr3-157127545-157138360.1	3.34163e-264	-0.287624	0.058	0.13	7.11076e-259	1	chr3-157127545-157138360
chr12-16601836-16611768.1	5.80721e-262	0.281129	0.121	0.052	1.23573e-256	1	chr12-16601836-16611768
chr2-127063372-127099311.1	1.3125e-258	-0.267571	0.156	0.246	2.79292e-253	1	chr2-127063372-127099311
chr17-4532306-4542436.1	7.08014e-258	-0.277339	0.043	0.106	1.5066e-252	1	chr17-4532306-4542436
chr17-40060912-40076293	4.80278e-257	-0.275759	0.076	0.15	1.022e-251	1	chr17-40060912-40076293
chr2-177263124-177266971	1.08324e-256	-0.276745	0.045	0.111	2.30506e-251	1	chr2-177263124-177266971
chr13-41544727-41553226.1	1.48534e-254	-0.277671	0.043	0.107	3.16071e-249	1	chr13-41544727-41553226
chr11-131655100-131672675.1	5.28687e-254	-0.27577	0.052	0.12	1.12501e-248	1	chr11-131655100-131672675
chr1-221735936-221744785	2.40895e-249	-0.278262	0.07	0.145	5.12609e-244	1	chr1-221735936-221744785
chr16-75242875-75255461.1	1.36253e-248	-0.275331	0.081	0.156	2.89936e-243	1	chr16-75242875-75255461
chr10-100993815-101002928	3.08577e-248	-0.271668	0.061	0.132	6.5663e-243	1	chr10-100993815-101002928
chr2-156338503-156344285	1.02314e-246	-0.273959	0.048	0.112	2.17716e-241	1	chr2-156338503-156344285
chr7-20329024-20332891	3.80138e-246	-0.27607	0.058	0.126	8.08908e-241	1	chr7-20329024-20332891
chr1-156384458-156393238.1	3.20354e-244	-0.26833	0.042	0.104	6.81691e-239	1	chr1-156384458-156393238
chr5-180168770-180180767.1	5.0037e-244	-0.270347	0.051	0.115	1.06475e-238	1	chr5-180168770-180180767
chr2-119365684-119372308	7.83846e-244	-0.270709	0.045	0.108	1.66797e-238	1	chr2-119365684-119372308
chr18-5413359-5423582.1	2.11297e-240	-0.272792	0.045	0.105	4.49625e-235	1	chr18-5413359-5423582
chr16-67388403-67397250	6.80204e-240	-0.265325	0.044	0.107	1.44743e-234	1	chr16-67388403-67397250
chr8-133283616-133298993	2.7728e-234	-0.26696	0.083	0.156	5.90033e-229	1	chr8-133283616-133298993
chr20-4159648-4173558	2.64926e-233	-0.264779	0.065	0.135	5.63744e-228	1	chr20-4159648-4173558
chr18-77000139-77018242.1	1.22587e-232	-0.268209	0.077	0.148	2.60856e-227	1	chr18-77000139-77018242
chr3-10991402-11007879	2.39342e-232	-0.264847	0.071	0.144	5.09303e-227	1	chr3-10991402-11007879
chr5-150496569-150512818.1	2.82659e-229	-0.264626	0.066	0.134	6.01478e-224	1	chr5-150496569-150512818
chr17-76490050-76496566	0	0.808633	0.179	0.011	0	2	chr17-76490050-76496566
chr2-43127251-43133149	0	0.733444	0.159	0.012	0	2	chr2-43127251-43133149
chr14-68788468-68796547.1	0	0.7036	0.229	0.046	0	2	chr14-68788468-68796547
chr5-100899911-100905688	0	0.650533	0.177	0.03	0	2	chr5-100899911-100905688
chr1-220876397-220883342	0	0.647643	0.158	0.021	0	2	chr1-220876397-220883342
chr9-33158183-33169338.1	0	0.646793	0.227	0.053	0	2	chr9-33158183-33169338
chr9-62798742-62803159.1	0	0.638858	0.242	0.063	0	2	chr9-62798742-62803159
chr7-128937429-128941370	0	0.635664	0.122	0.008	0	2	chr7-128937429-128941370
chr4-8197604-8202836	0	0.632609	0.131	0.012	0	2	chr4-8197604-8202836
chr22-50529302-50532641	0	0.627849	0.111	0.004	0	2	chr22-50529302-50532641
chr5-40678850-40683788	0	0.621577	0.153	0.022	0	2	chr5-40678850-40683788
chr19-13102453-13105219	0	0.586965	0.106	0.006	0	2	chr19-13102453-13105219
chr20-4808882-4815903	0	0.586734	0.151	0.025	0	2	chr20-4808882-4815903
chr17-82228252-82232439	0	0.584574	0.121	0.012	0	2	chr17-82228252-82232439
chr19-39401072-39414287.1	0	0.57899	0.252	0.08	0	2	chr19-39401072-39414287
chr6-166955318-166960514	0	0.576393	0.152	0.027	0	2	chr6-166955318-166960514
chr4-2790624-2801826	0	0.574989	0.181	0.041	0	2	chr4-2790624-2801826
chr11-47392717-47396145	0	0.573125	0.101	0.005	0	2	chr11-47392717-47396145
chr2-218367198-218371554	0	0.570323	0.12	0.013	0	2	chr2-218367198-218371554
chr17-76497615-76502069	0	0.567789	0.132	0.019	0	2	chr17-76497615-76502069
chr7-114081634-114088644	0	0.563957	0.15	0.03	0	2	chr7-114081634-114088644
chr19-18414505-18422284	0	0.555647	0.151	0.029	0	2	chr19-18414505-18422284
chr1-150158475-150165219	0	0.55242	0.14	0.024	0	2	chr1-150158475-150165219
chr22-50301255-50310069	0	0.550965	0.16	0.034	0	2	chr22-50301255-50310069
chr8-141126688-141130266	0	0.547358	0.123	0.017	0	2	chr8-141126688-141130266
chr10-71746294-71749653	0	0.545292	0.102	0.009	0	2	chr10-71746294-71749653
chr20-59003277-59008303	0	0.541218	0.112	0.013	0	2	chr20-59003277-59008303
chr19-12781790-12787275	0	0.533563	0.141	0.027	0	2	chr19-12781790-12787275
chr19-13838905-13843975	0	0.529045	0.113	0.014	0	2	chr19-13838905-13843975
chr3-49802343-49806668	0	0.521459	0.137	0.027	0	2	chr3-49802343-49806668
chr2-43104848-43108117	0	0.521144	0.101	0.01	0	2	chr2-43104848-43108117
chr10-5940673-5946734	0	0.519293	0.11	0.015	0	2	chr10-5940673-5946734
chr5-1107790-1112235	0	0.509591	0.1	0.011	0	2	chr5-1107790-1112235
chr2-47069406-47077662	0	0.506754	0.15	0.036	0	2	chr2-47069406-47077662
chr1-44806853-44812173	0	0.500234	0.126	0.024	0	2	chr1-44806853-44812173
chr5-150409474-150413649	0	0.500007	0.16	0.043	0	2	chr5-150409474-150413649
chr5-179791782-179797477	0	0.499383	0.15	0.037	0	2	chr5-179791782-179797477
chr19-1854953-1865773	0	0.497375	0.191	0.059	0	2	chr19-1854953-1865773
chr13-76882101-76889383	0	0.497329	0.154	0.04	0	2	chr13-76882101-76889383
chr5-148825582-148830386	0	0.489231	0.13	0.028	0	2	chr5-148825582-148830386
chr21-34887860-34891399	0	0.483857	0.111	0.018	0	2	chr21-34887860-34891399
chr1-12614715-12620468	0	0.483711	0.128	0.027	0	2	chr1-12614715-12620468
chr7-139107359-139110364	0	0.479366	0.107	0.017	0	2	chr7-139107359-139110364
chr12-4268522-4277528.1	0	0.472117	0.17	0.053	0	2	chr12-4268522-4277528
chr19-48962067-48969238	0	0.466271	0.169	0.053	0	2	chr19-48962067-48969238
chr10-11162777-11172198	0	0.460135	0.171	0.055	0	2	chr10-11162777-11172198
chr6-36676050-36681174	0	0.458174	0.147	0.041	0	2	chr6-36676050-36681174
chr12-111402865-111407938	0	0.455318	0.151	0.044	0	2	chr12-111402865-111407938
chr12-6334987-6342730	0	0.454595	0.13	0.032	0	2	chr12-6334987-6342730
chr16-67243533-67250292	0	0.450594	0.144	0.041	0	2	chr16-67243533-67250292
chr9-131273137-131279154	0	0.450538	0.113	0.024	0	2	chr9-131273137-131279154
chr12-29148049-29155516	0	0.443075	0.134	0.037	0	2	chr12-29148049-29155516
chr6-30741904-30744964	0	0.442018	0.116	0.026	0	2	chr6-30741904-30744964
chr5-180801994-180805478	0	0.439743	0.103	0.02	0	2	chr5-180801994-180805478
chr11-72719567-72723033	0	0.435824	0.1	0.019	0	2	chr11-72719567-72723033
chr3-146540976-146545170	0	0.433708	0.104	0.022	0	2	chr3-146540976-146545170
chr17-64776035-64781848	0	0.423276	0.106	0.024	0	2	chr17-64776035-64781848
chr1-177300385-177312252.2	0	-0.415851	0.015	0.113	0	2	chr1-177300385-177312252
chr3-123439587-123451517.1	0	-0.421853	0.028	0.138	0	2	chr3-123439587-123451517
chr3-10991402-11007879.1	0	-0.426624	0.025	0.139	0	2	chr3-10991402-11007879
chr14-93002659-93021127.1	0	-0.429173	0.03	0.146	0	2	chr14-93002659-93021127
chr11-61743587-61770210.2	0	-0.429233	0.048	0.17	0	2	chr11-61743587-61770210
chr7-22100046-22118312.1	0	-0.429495	0.036	0.155	0	2	chr7-22100046-22118312
chr5-668372-677917.2	0	-0.432408	0.025	0.134	0	2	chr5-668372-677917
chr2-158722042-158732586.2	0	-0.434994	0.021	0.128	0	2	chr2-158722042-158732586
chr2-95294658-95319995	0	-0.437224	0.033	0.158	0	2	chr2-95294658-95319995
chr13-25163891-25182050	0	-0.437976	0.021	0.137	0	2	chr13-25163891-25182050
chr5-139657328-139694870.2	0	-0.441716	0.113	0.281	0	2	chr5-139657328-139694870
chr1-156399237-156416301	0	-0.444786	0.02	0.137	0	2	chr1-156399237-156416301
chr12-122834254-122854119.2	0	-0.445236	0.041	0.171	0	2	chr12-122834254-122854119
chr20-21503267-21519894.2	0	-0.44848	0.036	0.161	0	2	chr20-21503267-21519894
chr16-56285855-56309822	0	-0.449564	0.031	0.159	0	2	chr16-56285855-56309822
chr3-134361317-134377157.2	0	-0.457471	0.046	0.181	0	2	chr3-134361317-134377157
chr17-81108429-81136873.2	0	-0.459136	0.055	0.199	0	2	chr17-81108429-81136873
chr2-192191578-192198912.1	0	-0.45917	0.021	0.139	0	2	chr2-192191578-192198912
chr7-51259341-51280880.1	0	-0.460801	0.029	0.156	0	2	chr7-51259341-51280880
chr13-57627546-57636310.1	0	-0.469882	0.049	0.193	0	2	chr13-57627546-57636310
chr10-71962487-71987885.2	0	-0.481165	0.04	0.187	0	2	chr10-71962487-71987885
chr1-184018685-184039903	0	-0.485731	0.031	0.173	0	2	chr1-184018685-184039903
chr1-160055696-160071165.2	0	-0.49035	0.037	0.183	0	2	chr1-160055696-160071165
chr1-202121007-202136963.1	0	-0.500989	0.032	0.181	0	2	chr1-202121007-202136963
chr5-88662961-88682098	0	-0.504352	0.054	0.22	0	2	chr5-88662961-88682098
chr1-205037473-205060117.2	0	-0.530207	0.025	0.178	0	2	chr1-205037473-205060117
chr7-51286448-51311806.1	0	-0.536426	0.03	0.194	0	2	chr7-51286448-51311806
chr4-133143775-133158246	0	-0.543086	0.06	0.25	0	2	chr4-133143775-133158246
chr6-98823561-98849495	0	-0.548937	0.072	0.276	0	2	chr6-98823561-98849495
chr2-104841384-104874614.1	0	-0.673694	0.068	0.341	0	2	chr2-104841384-104874614
chr2-205681675-205687892	4.94065645841247e-324	0.436882	0.124	0.032	1.05133710975496e-318	2	chr2-205681675-205687892
chr4-95540174-95552012	3.45845952088873e-323	-0.419611	0.033	0.15	7.35935976828475e-318	2	chr4-95540174-95552012
chr17-63696350-63702958	1.04900017925013e-319	0.42371	0.108	0.025	2.23219895143174e-314	2	chr17-63696350-63702958
chr6-96011791-96018353	2.28272903315208e-317	-0.405001	0.013	0.108	4.85748759151531e-312	2	chr6-96011791-96018353
chr11-131655100-131672675.2	1.8209825317033e-313	-0.399305	0.017	0.114	3.87492e-308	2	chr11-131655100-131672675
chr12-54383002-54391830	8.00696697713821e-313	0.422355	0.12	0.032	1.70383e-307	2	chr12-54383002-54391830
chr6-45419410-45424786	3.38323184934753e-312	0.434494	0.129	0.034	7.19928e-307	2	chr6-45419410-45424786
chr18-61331368-61338813	2.1888379080002e-311	-0.395644	0.014	0.107	4.65769e-306	2	chr18-61331368-61338813
chr1-119729795-119745227.1	0	-0.405116	0.021	0.12	1.90978e-303	2	chr1-119729795-119745227
chr19-13149001-13156492	0	0.426494	0.18	0.066	2.85148e-303	2	chr19-13149001-13156492
chr18-74452286-74464338.2	6.1504e-307	-0.407315	0.025	0.128	1.30876e-301	2	chr18-74452286-74464338
chr11-65413214-65431027.1	6.97114e-307	0.400997	0.294	0.149	1.48341e-301	2	chr11-65413214-65431027
chr14-103533190-103553156	2.62534e-306	-0.404572	0.046	0.167	5.58654e-301	2	chr14-103533190-103553156
chr3-188047428-188054917.2	1.93955e-305	-0.405144	0.019	0.116	4.12723e-300	2	chr3-188047428-188054917
chr5-150496569-150512818.2	6.08536e-305	-0.403931	0.025	0.129	1.29492e-299	2	chr5-150496569-150512818
chr7-22561241-22566364	6.41264e-305	0.418098	0.106	0.025	1.36457e-299	2	chr7-22561241-22566364
chr4-82779354-82800668	1.57542e-304	-0.407972	0.049	0.17	3.35237e-299	2	chr4-82779354-82800668
chr4-140092275-140097617	5.10281e-304	0.418833	0.108	0.026	1.08584e-298	2	chr4-140092275-140097617
chr10-11175584-11183431	1.37636e-303	0.412916	0.106	0.025	2.92879e-298	2	chr10-11175584-11183431
chr18-26648782-26658626	3.27404e-303	-0.409176	0.031	0.139	6.96692e-298	2	chr18-26648782-26658626
chr4-10018325-10024875	6.75962e-303	0.432099	0.155	0.05	1.4384e-297	2	chr4-10018325-10024875
chr6-119345644-119351275	1.64089e-302	0.425999	0.14	0.044	3.4917e-297	2	chr6-119345644-119351275
chr18-70284500-70291589	3.12919e-301	0.430775	0.152	0.048	6.6587e-296	2	chr18-70284500-70291589
chrX-103772890-103784740.2	5.95309e-301	-0.395379	0.015	0.106	1.26678e-295	2	chrX-103772890-103784740
chr5-172764644-172774454	1.70428e-300	0.417359	0.232	0.102	3.62658e-295	2	chr5-172764644-172774454
chr2-232869405-232883616	6.35273e-298	-0.389486	0.02	0.118	1.35182e-292	2	chr2-232869405-232883616
chr18-28174146-28181249	1.7242e-296	-0.394726	0.02	0.117	3.66898e-291	2	chr18-28174146-28181249
chr19-12788007-12794786.1	1.96742e-296	0.416283	0.206	0.085	4.18653e-291	2	chr19-12788007-12794786
chr18-55394188-55410836	2.35431e-296	-0.395324	0.028	0.133	5.00981e-291	2	chr18-55394188-55410836
chr3-42727966-42736688.2	3.5245e-295	-0.388399	0.016	0.106	7.4999e-290	2	chr3-42727966-42736688
chr16-56255881-56271371.1	1.20785e-293	-0.394446	0.024	0.124	2.57022e-288	2	chr16-56255881-56271371
chr7-124028397-124035000	1.08705e-292	-0.389954	0.017	0.11	2.31317e-287	2	chr7-124028397-124035000
chr11-45896015-45910291	4.12155e-292	-0.393222	0.028	0.129	8.77037e-287	2	chr11-45896015-45910291
chr1-150558799-150564323	1.22212e-291	0.412837	0.128	0.038	2.60058e-286	2	chr1-150558799-150564323
chr7-2629704-2642353	3.83051e-291	0.411045	0.207	0.089	8.15107e-286	2	chr7-2629704-2642353
chr11-111907652-111915151.1	4.39583e-290	-0.385316	0.018	0.11	9.35401e-285	2	chr11-111907652-111915151
chr7-86643337-86655011	1.33324e-288	-0.388162	0.02	0.116	2.83704e-283	2	chr7-86643337-86655011
chr2-95016689-95028003.2	3.58271e-288	-0.387997	0.019	0.113	7.62376e-283	2	chr2-95016689-95028003
chr1-154404577-154409882	6.95805e-288	0.405472	0.117	0.033	1.48062e-282	2	chr1-154404577-154409882
chr9-4296288-4300871	2.91503e-285	0.399839	0.104	0.026	6.20297e-280	2	chr9-4296288-4300871
chr12-124386704-124393717	1.14129e-283	0.41151	0.15	0.051	2.42858e-278	2	chr12-124386704-124393717
chr3-186928764-186934367	1.33894e-283	0.400436	0.108	0.028	2.84917e-278	2	chr3-186928764-186934367
chr18-37383065-37400131	7.87082e-281	-0.390823	0.029	0.129	1.67486e-275	2	chr18-37383065-37400131
chr8-38899615-38905546	4.27865e-280	0.404958	0.117	0.033	9.10466e-275	2	chr8-38899615-38905546
chr15-31261493-31267365	1.57883e-279	0.402335	0.105	0.026	3.35964e-274	2	chr15-31261493-31267365
chr10-58962397-58973837	6.68397e-279	-0.376642	0.016	0.104	1.4223e-273	2	chr10-58962397-58973837
chr10-86659170-86671524.2	9.15569e-279	-0.385788	0.02	0.11	1.94827e-273	2	chr10-86659170-86671524
chr9-14339793-14357558	1.06094e-278	-0.389473	0.04	0.151	2.2576e-273	2	chr9-14339793-14357558
chr6-26195028-26200343	3.43253e-278	0.413376	0.152	0.052	7.30419e-273	2	chr6-26195028-26200343
chr11-64086248-64103966.1	3.67225e-278	-0.38136	0.022	0.116	7.81429e-273	2	chr11-64086248-64103966
chr1-72279533-72285810	2.18163e-275	-0.391555	0.029	0.129	4.64236e-270	2	chr1-72279533-72285810
chr1-203322605-203328357	9.10696e-275	0.403608	0.138	0.045	1.9379e-269	2	chr1-203322605-203328357
chr6-81748956-81754567	1.39978e-274	0.413917	0.158	0.056	2.97864e-269	2	chr6-81748956-81754567
chr5-127289645-127301391.2	2.98119e-274	-0.378784	0.021	0.113	6.34376e-269	2	chr5-127289645-127301391
chr8-27607925-27617778	5.77559e-274	-0.38286	0.033	0.136	1.229e-268	2	chr8-27607925-27617778
chr21-26841941-26848413	1.73919e-270	-0.388049	0.036	0.139	3.70087e-265	2	chr21-26841941-26848413
chr22-35349480-35353667	6.05232e-270	0.389077	0.102	0.026	1.28789e-264	2	chr22-35349480-35353667
chr7-45084302-45090565.1	7.63017e-270	-0.378272	0.021	0.11	1.62365e-264	2	chr7-45084302-45090565
chr9-136972741-136986208.2	1.71069e-269	-0.383991	0.04	0.147	3.64024e-264	2	chr9-136972741-136986208
chr15-37090722-37103092	4.53081e-269	-0.382292	0.04	0.145	9.64124e-264	2	chr15-37090722-37103092
chr17-55420048-55422599	9.65505e-269	0.394743	0.108	0.029	2.05453e-263	2	chr17-55420048-55422599
chr22-23106222-23123471.1	5.29571e-268	-0.371803	0.018	0.106	1.12689e-262	2	chr22-23106222-23123471
chr8-11864087-11870007	6.50557e-267	0.396021	0.114	0.032	1.38434e-261	2	chr8-11864087-11870007
chr1-108556099-108562117	7.07487e-267	0.397526	0.117	0.034	1.50548e-261	2	chr1-108556099-108562117
chr9-93126518-93138567	1.03803e-265	0.397683	0.173	0.068	2.20886e-260	2	chr9-93126518-93138567
chr21-38804158-38808481	1.31093e-265	0.386982	0.107	0.029	2.78957e-260	2	chr21-38804158-38808481
chr2-25275026-25282058	2.08853e-265	0.392434	0.112	0.031	4.44424e-260	2	chr2-25275026-25282058
chr7-47567452-47584790	2.35715e-265	0.400166	0.195	0.082	5.01584e-260	2	chr7-47567452-47584790
chr7-29477537-29490519.1	2.64542e-265	-0.37602	0.025	0.117	5.62926e-260	2	chr7-29477537-29490519
chr4-104486791-104495924	1.16902e-263	-0.380039	0.025	0.117	2.48759e-258	2	chr4-104486791-104495924
chr10-86256685-86268713.2	8.7649e-262	-0.370075	0.018	0.104	1.86511e-256	2	chr10-86256685-86268713
chr19-50328081-50334449	5.2499e-261	0.393584	0.177	0.071	1.11714e-255	2	chr19-50328081-50334449
chr8-22153927-22161923.1	1.48683e-258	-0.370692	0.02	0.106	3.16387e-253	2	chr8-22153927-22161923
chr11-7568938-7594026.2	1.61524e-257	-0.382361	0.054	0.164	3.43713e-252	2	chr11-7568938-7594026
chr7-79450693-79458567	1.40328e-256	-0.369217	0.025	0.118	2.98609e-251	2	chr7-79450693-79458567
chr3-55484272-55490335	2.44925e-253	0.384164	0.111	0.031	5.21182e-248	2	chr3-55484272-55490335
chr12-39440100-39445493.1	1.1043e-252	-0.374491	0.028	0.121	2.34988e-247	2	chr12-39440100-39445493
chr14-26593034-26600457	8.86573e-252	-0.370828	0.028	0.119	1.88657e-246	2	chr14-26593034-26600457
chr5-88682726-88696773	3.77201e-249	-0.367731	0.045	0.15	8.02657e-244	2	chr5-88682726-88696773
chr6-26215356-26218093	1.08209e-248	0.380867	0.102	0.028	2.30261e-243	2	chr6-26215356-26218093
chr16-70674228-70696176	1.23168e-247	-0.361999	0.041	0.143	2.62093e-242	2	chr16-70674228-70696176
chr20-50188927-50195579	3.60936e-246	0.368276	0.102	0.029	7.68046e-241	2	chr20-50188927-50195579
chr12-104456070-104459651	6.0429e-246	0.370727	0.1	0.027	1.28589e-240	2	chr12-104456070-104459651
chr11-111728992-111738937	5.57832e-245	-0.362635	0.031	0.124	1.18703e-239	2	chr11-111728992-111738937
chr8-76675692-76688729.2	1.54476e-244	-0.370778	0.045	0.145	3.28715e-239	2	chr8-76675692-76688729
chr1-234976718-234981498	3.53643e-244	0.375473	0.101	0.026	7.52528e-239	2	chr1-234976718-234981498
chr8-47733476-47739448.1	9.80857e-244	0.382259	0.162	0.064	2.0872e-238	2	chr8-47733476-47739448
chr15-68576900-68591812	1.76166e-242	-0.35038	0.023	0.109	3.74869e-237	2	chr15-68576900-68591812
chr8-104323125-104330491	8.50783e-242	0.377066	0.103	0.029	1.81041e-236	2	chr8-104323125-104330491
chr19-47225440-47232056	1.23688e-241	0.377109	0.137	0.049	2.63198e-236	2	chr19-47225440-47232056
chr9-35113869-35117480	2.02145e-241	0.377069	0.124	0.042	4.3015e-236	2	chr9-35113869-35117480
chr14-24310008-24316690	2.17098e-241	0.372904	0.105	0.03	4.61969e-236	2	chr14-24310008-24316690
chr12-64608820-64612472	8.56508e-241	0.372121	0.1	0.027	1.82259e-235	2	chr12-64608820-64612472
chr3-4975532-4987521.1	3.43513e-240	0.375144	0.188	0.083	7.30972e-235	2	chr3-4975532-4987521
chr8-113429918-113439166	4.02651e-240	-0.368179	0.033	0.125	8.56814e-235	2	chr8-113429918-113439166
chr20-32453841-32468345.1	3.79488e-239	-0.36174	0.033	0.124	8.07525e-234	2	chr20-32453841-32468345
chr9-123353823-123366099	1.85966e-235	-0.348244	0.021	0.102	3.95723e-230	2	chr9-123353823-123366099
chr5-131994968-132014049	9.98269e-235	-0.35351	0.035	0.128	2.12425e-229	2	chr5-131994968-132014049
chr15-31295548-31309517.1	3.28035e-234	-0.355487	0.029	0.116	6.98036e-229	2	chr15-31295548-31309517
chr11-67286721-67290428	1.77596e-233	0.3636	0.102	0.029	3.77913e-228	2	chr11-67286721-67290428
chr13-41544727-41553226.2	5.85521e-233	-0.350565	0.02	0.1	1.24595e-227	2	chr13-41544727-41553226
chr19-54188243-54191947	1.28539e-232	0.371228	0.185	0.081	2.73521e-227	2	chr19-54188243-54191947
chr10-103705932-103718160.1	1.86059e-232	-0.351725	0.024	0.108	3.95921e-227	2	chr10-103705932-103718160
chr10-110495695-110504738	1.77147e-231	0.375324	0.142	0.052	3.76956e-226	2	chr10-110495695-110504738
chr14-23511357-23531291	2.68909e-228	-0.351079	0.036	0.128	5.72219e-223	2	chr14-23511357-23531291
chr10-103689547-103700778.1	1.88393e-227	-0.346381	0.024	0.105	4.00887e-222	2	chr10-103689547-103700778
chr7-5554452-5559515	2.74863e-227	0.363122	0.117	0.038	5.84888e-222	2	chr7-5554452-5559515
chr5-95820872-95825114	3.33207e-227	0.361732	0.101	0.03	7.09041e-222	2	chr5-95820872-95825114
chr4-156968081-156973423	6.05916e-226	0.370704	0.133	0.048	1.28935e-220	2	chr4-156968081-156973423
chr16-58491857-58503968	1.40939e-224	-0.345292	0.03	0.118	2.99908e-219	2	chr16-58491857-58503968
chr1-111507318-111517278	6.34544e-223	0.369682	0.171	0.071	1.35027e-217	2	chr1-111507318-111517278
chr5-88139682-88146622	1.52493e-222	-0.351567	0.041	0.134	3.24495e-217	2	chr5-88139682-88146622
chr7-120987505-120991240	3.80869e-221	0.361405	0.102	0.03	8.10462e-216	2	chr7-120987505-120991240
chr1-201489143-201508307.1	2.69948e-220	-0.346649	0.048	0.144	5.7443e-215	2	chr1-201489143-201508307
chr2-231679044-231689866.2	6.17223e-218	-0.349982	0.049	0.144	1.31341e-212	2	chr2-231679044-231689866
chr10-617216-631165.2	7.55731e-218	-0.346885	0.034	0.121	1.60814e-212	2	chr10-617216-631165
chr8-66502324-66514839	3.04811e-217	-0.347264	0.043	0.136	6.48617e-212	2	chr8-66502324-66514839
chr14-28753482-28768874.2	9.67583e-216	-0.33134	0.027	0.11	2.05895e-210	2	chr14-28753482-28768874
chr11-126354639-126364514	2.68343e-215	-0.340244	0.029	0.112	5.71014e-210	2	chr11-126354639-126364514
chr2-218394566-218407869.1	4.62431e-215	0.338645	0.272	0.152	9.8402e-210	2	chr2-218394566-218407869
chr4-44446017-44449917	2.06013e-214	-0.340615	0.024	0.102	4.38381e-209	2	chr4-44446017-44449917
chr7-124760680-124767519.1	3.55565e-214	-0.342276	0.026	0.106	7.56618e-209	2	chr7-124760680-124767519
chr15-63502860-63506105	4.11376e-211	0.351617	0.112	0.037	8.75379e-206	2	chr15-63502860-63506105
chr6-71286171-71292578	3.56922e-209	0.357542	0.147	0.059	7.59504e-204	2	chr6-71286171-71292578
chr19-49639400-49642650	3.89208e-209	0.353647	0.153	0.063	8.28207e-204	2	chr19-49639400-49642650
chr1-205499937-205520460.2	2.03311e-208	-0.34316	0.061	0.155	4.32631e-203	2	chr1-205499937-205520460
chr3-139530813-139542174.1	1.42977e-207	-0.333411	0.025	0.103	3.04244e-202	2	chr3-139530813-139542174
chr5-39419895-39426549	3.82643e-207	0.34535	0.101	0.031	8.14237e-202	2	chr5-39419895-39426549
chr15-41557515-41565408	4.16927e-207	-0.327101	0.023	0.101	8.87192e-202	2	chr15-41557515-41565408
chr16-65114138-65124617	6.48535e-207	-0.332284	0.027	0.107	1.38004e-201	2	chr16-65114138-65124617
chr11-65500108-65509855	2.2471e-205	0.350572	0.152	0.064	4.78168e-200	2	chr11-65500108-65509855
chr11-2376825-2391251	2.91899e-203	0.346118	0.156	0.067	6.21141e-198	2	chr11-2376825-2391251
chr17-8150429-8157569	1.96897e-202	0.344934	0.162	0.072	4.18983e-197	2	chr17-8150429-8157569
chr3-51954907-51970344.2	3.41631e-201	-0.332993	0.036	0.12	7.26966e-196	2	chr3-51954907-51970344
chr10-79237871-79251044	1.81432e-200	0.343159	0.189	0.09	3.86075e-195	2	chr10-79237871-79251044
chr6-26155393-26160303	1.33368e-199	0.351087	0.159	0.069	2.83798e-194	2	chr6-26155393-26160303
chr5-74637953-74642853	1.51738e-198	0.346836	0.121	0.044	3.22887e-193	2	chr5-74637953-74642853
chr2-84904113-84908806	8.48839e-198	0.347795	0.119	0.042	1.80627e-192	2	chr2-84904113-84908806
chr6-146542806-146545962	7.69344e-197	0.350463	0.126	0.047	1.63711e-191	2	chr6-146542806-146545962
chr19-43667675-43670562	1.39148e-195	0.343165	0.131	0.051	2.96098e-190	2	chr19-43667675-43670562
chr1-212449916-212468494.1	6.19965e-195	-0.326708	0.032	0.112	1.31924e-189	2	chr1-212449916-212468494
chr8-127733715-127739903.1	4.31693e-192	0.33786	0.147	0.063	9.18612e-187	2	chr8-127733715-127739903
chr19-14004723-14007375	1.29531e-190	0.332106	0.105	0.036	2.75632e-185	2	chr19-14004723-14007375
chr1-160076976-160105744	3.5992e-190	-0.310183	0.148	0.261	7.65885e-185	2	chr1-160076976-160105744
chr16-969734-992522.2	2.84402e-189	-0.321646	0.077	0.174	6.05188e-184	2	chr16-969734-992522
chr1-156417006-156438054.2	4.21096e-188	-0.30737	0.031	0.109	8.96063e-183	2	chr1-156417006-156438054
chr3-159760934-159769400	1.76722e-186	-0.319081	0.031	0.109	3.76052e-181	2	chr3-159760934-159769400
chr4-80182080-80190979.1	2.16861e-186	-0.321457	0.029	0.105	4.61464e-181	2	chr4-80182080-80190979
chr17-4708479-4712305	2.32372e-186	0.332194	0.117	0.043	4.94472e-181	2	chr17-4708479-4712305
chr12-124912935-124920312	3.38689e-186	0.333034	0.165	0.076	7.20706e-181	2	chr12-124912935-124920312
chr5-116571716-116577811	6.60335e-186	-0.317552	0.031	0.108	1.40515e-180	2	chr5-116571716-116577811
chr5-132765637-132780444	6.69959e-186	-0.315729	0.036	0.117	1.42563e-180	2	chr5-132765637-132780444
chr13-87670530-87679374	2.8231e-185	-0.325482	0.034	0.112	6.00736e-180	2	chr13-87670530-87679374
chr7-5525363-5533306	1.3554e-184	0.333441	0.158	0.071	2.8842e-179	2	chr7-5525363-5533306
chr14-25041561-25051708	1.66923e-184	-0.319473	0.031	0.108	3.552e-179	2	chr14-25041561-25051708
chr12-47731295-47746878.2	3.08708e-184	-0.321756	0.046	0.13	6.56908e-179	2	chr12-47731295-47746878
chr11-18696933-18701227	6.00359e-184	0.329933	0.107	0.037	1.27752e-178	2	chr11-18696933-18701227
chr1-94923965-94930122	9.52227e-184	-0.318226	0.033	0.111	2.02627e-178	2	chr1-94923965-94930122
chr3-157127545-157138360.2	1.59333e-183	-0.324819	0.04	0.121	3.39049e-178	2	chr3-157127545-157138360
chr6-109453584-109459588	1.76375e-182	0.327003	0.107	0.038	3.75314e-177	2	chr6-109453584-109459588
chr8-26622598-26644092	4.94439e-181	-0.315287	0.057	0.147	1.05213e-175	2	chr8-26622598-26644092
chr11-3830701-3842210	7.7173e-181	0.330513	0.178	0.084	1.64219e-175	2	chr11-3830701-3842210
chr14-75276429-75281848	1.11188e-180	0.32751	0.155	0.07	2.366e-175	2	chr14-75276429-75281848
chr6-31817396-31824267	1.17438e-180	0.329324	0.13	0.053	2.499e-175	2	chr6-31817396-31824267
chr9-137020669-137031107.2	1.58866e-179	-0.320695	0.06	0.146	3.38057e-174	2	chr9-137020669-137031107
chr19-17302482-17306635	2.57796e-177	0.319416	0.107	0.038	5.48573e-172	2	chr19-17302482-17306635
chr1-203289133-203291923	6.42978e-175	0.320267	0.1	0.034	1.36821e-169	2	chr1-203289133-203291923
chr6-31826140-31828230	1.10675e-174	0.323912	0.123	0.049	2.35508e-169	2	chr6-31826140-31828230
chr5-88881437-88885511	2.22404e-174	0.321167	0.109	0.04	4.73261e-169	2	chr5-88881437-88885511
chr1-2543068-2549366	2.86414e-174	0.317408	0.112	0.043	6.09469e-169	2	chr1-2543068-2549366
chr7-20329024-20332891.1	5.24377e-174	-0.314242	0.039	0.118	1.11584e-168	2	chr7-20329024-20332891
chr15-64840618-64846282	1.37789e-172	0.317377	0.117	0.046	2.93204e-167	2	chr15-64840618-64846282
chr1-201019349-201029681	2.40707e-172	0.322803	0.156	0.072	5.12208e-167	2	chr1-201019349-201029681
chr18-3009990-3017524	5.48217e-170	0.323219	0.16	0.074	1.16657e-164	2	chr18-3009990-3017524
chr4-11423050-11431371	7.74858e-170	0.317749	0.109	0.04	1.64884e-164	2	chr4-11423050-11431371
chr8-102653488-102658493	3.63535e-169	0.320944	0.144	0.063	7.73577e-164	2	chr8-102653488-102658493
chr19-6736269-6741073	7.68944e-169	0.316004	0.13	0.055	1.63626e-163	2	chr19-6736269-6741073
chr5-115168551-115171732	1.50317e-168	0.320124	0.116	0.046	3.19864e-163	2	chr5-115168551-115171732
chr2-201115681-201120344	1.79359e-168	0.319074	0.12	0.047	3.81663e-163	2	chr2-201115681-201120344
chr1-207804915-207829153	1.03799e-167	0.297011	0.266	0.16	2.20878e-162	2	chr1-207804915-207829153
chr12-27545300-27557692.1	4.1783e-167	-0.304805	0.033	0.106	8.89112e-162	2	chr12-27545300-27557692
chr10-79264854-79271480	4.92551e-166	0.312502	0.103	0.037	1.04811e-160	2	chr10-79264854-79271480
chr17-21283520-21288803	1.42137e-165	0.315964	0.143	0.064	3.02458e-160	2	chr17-21283520-21288803
chr2-66432449-66442069	7.51128e-165	-0.303196	0.039	0.117	1.59835e-159	2	chr2-66432449-66442069
chr11-67504023-67509182	1.77993e-164	0.311333	0.125	0.052	3.78757e-159	2	chr11-67504023-67509182
chr8-142447175-142463727	7.68002e-162	-0.300112	0.05	0.128	1.63426e-156	2	chr8-142447175-142463727
chr12-57085765-57091593	1.44187e-160	0.30988	0.137	0.061	3.0682e-155	2	chr12-57085765-57091593
chr4-39042347-39046622	3.49585e-159	0.311348	0.119	0.048	7.43892e-154	2	chr4-39042347-39046622
chr7-100583249-100587464	3.59275e-159	0.311432	0.145	0.065	7.64511e-154	2	chr7-100583249-100587464
chr5-127028672-127031706	1.85284e-158	0.311061	0.121	0.051	3.94271e-153	2	chr5-127028672-127031706
chr4-125313316-125320109.1	7.42481e-158	-0.303897	0.048	0.127	1.57995e-152	2	chr4-125313316-125320109
chr5-139737955-139753391	9.76642e-158	-0.290377	0.033	0.103	2.07822e-152	2	chr5-139737955-139753391
chr22-38024498-38043885.2	3.2182e-157	-0.297418	0.077	0.163	6.84809e-152	2	chr22-38024498-38043885
chr17-49191713-49194506	4.35519e-157	0.302803	0.106	0.041	9.26753e-152	2	chr17-49191713-49194506
chr2-240565473-240570092	4.99078e-157	0.303467	0.108	0.042	1.062e-151	2	chr2-240565473-240570092
chr8-122779655-122791433.1	9.64198e-155	-0.297141	0.078	0.165	2.05175e-149	2	chr8-122779655-122791433
chr9-37982936-38007426.2	4.04973e-154	-0.297455	0.075	0.16	8.61754e-149	2	chr9-37982936-38007426
chr19-2092542-2099110	4.28582e-154	0.302951	0.13	0.057	9.11992e-149	2	chr19-2092542-2099110
chr16-75242875-75255461.2	4.82393e-152	-0.294877	0.064	0.147	1.0265e-146	2	chr16-75242875-75255461
chr12-31323651-31328163	6.89332e-152	0.304231	0.112	0.044	1.46685e-146	2	chr12-31323651-31328163
chr17-2398120-2403018	1.92914e-151	0.298723	0.144	0.067	4.10507e-146	2	chr17-2398120-2403018
chr9-63816474-63819296	2.12842e-151	0.303152	0.124	0.053	4.52913e-146	2	chr9-63816474-63819296
chr1-201459546-201472254.1	2.80234e-151	-0.291236	0.043	0.116	5.96318e-146	2	chr1-201459546-201472254
chr4-140149883-140154951	2.3003e-150	0.302351	0.161	0.078	4.89488e-145	2	chr4-140149883-140154951
chr10-7406775-7413514	1.68881e-149	0.30094	0.139	0.064	3.59368e-144	2	chr10-7406775-7413514
chr8-1762421-1767266	2.14761e-149	0.296836	0.105	0.041	4.56997e-144	2	chr8-1762421-1767266
chr12-47771972-47787662	5.56361e-148	-0.2896	0.078	0.162	1.1839e-142	2	chr12-47771972-47787662
chr14-104686409-104704061	6.33284e-148	-0.28809	0.056	0.134	1.34758e-142	2	chr14-104686409-104704061
chr17-7841183-7845473	3.5677e-147	0.294577	0.124	0.054	7.59182e-142	2	chr17-7841183-7845473
chr18-37465590-37497198.2	3.47693e-145	-0.277034	0.033	0.101	7.39867e-140	2	chr18-37465590-37497198
chr1-226674715-226683397	1.6453e-144	0.292228	0.127	0.057	3.50109e-139	2	chr1-226674715-226683397
chr6-148524393-148539275	8.8555e-144	-0.28108	0.033	0.1	1.88439e-138	2	chr6-148524393-148539275
chr3-177356848-177363267	3.44994e-143	0.293391	0.122	0.054	7.34122e-138	2	chr3-177356848-177363267
chr2-33475238-33481124	6.38865e-143	0.295725	0.12	0.052	1.35946e-137	2	chr2-33475238-33481124
chr10-62814798-62819848	1.21506e-142	0.293185	0.124	0.056	2.58556e-137	2	chr10-62814798-62819848
chr2-60879957-60883497	1.41003e-142	0.292168	0.111	0.046	3.00045e-137	2	chr2-60879957-60883497
chr12-89348710-89357673.1	2.01502e-141	0.290863	0.171	0.09	4.28783e-136	2	chr12-89348710-89357673
chr11-72812803-72816023	2.60026e-140	0.285805	0.1	0.039	5.53318e-135	2	chr11-72812803-72816023
chr17-1626684-1630824	1.27287e-139	0.286051	0.108	0.045	2.70858e-134	2	chr17-1626684-1630824
chr18-13215861-13224271	3.00604e-139	0.288614	0.144	0.07	6.39664e-134	2	chr18-13215861-13224271
chr17-50145421-50153033	2.35082e-138	0.283419	0.122	0.055	5.00238e-133	2	chr17-50145421-50153033
chr14-51092242-51096808	5.44142e-138	-0.279145	0.046	0.119	1.1579e-132	2	chr14-51092242-51096808
chr12-47810132-47821546	9.91425e-138	0.285412	0.157	0.081	2.10968e-132	2	chr12-47810132-47821546
chr12-30972156-30994577.1	2.0598e-137	-0.273221	0.036	0.102	4.3831e-132	2	chr12-30972156-30994577
chr10-75399521-75405584	2.97956e-137	0.288217	0.128	0.058	6.3403e-132	2	chr10-75399521-75405584
chr6-139131305-139137774	5.18356e-137	0.289366	0.134	0.062	1.10303e-131	2	chr6-139131305-139137774
chr2-6914902-6929571	7.01893e-137	-0.273811	0.038	0.104	1.49358e-131	2	chr2-6914902-6929571
chr6-26121737-26126900	9.65228e-137	0.288677	0.155	0.078	2.05394e-131	2	chr6-26121737-26126900
chr19-41261803-41265705	1.51803e-136	0.280536	0.103	0.042	3.23027e-131	2	chr19-41261803-41265705
chr9-93092928-93100101	8.54018e-136	0.282787	0.165	0.087	1.81729e-130	2	chr9-93092928-93100101
chr7-37444603-37450451	9.01783e-136	0.287032	0.11	0.045	1.91893e-130	2	chr7-37444603-37450451
chr11-6409442-6420366	1.51847e-135	-0.279393	0.052	0.124	3.23121e-130	2	chr11-6409442-6420366
chr19-42267650-42271400	1.56298e-135	0.285099	0.155	0.078	3.32591e-130	2	chr19-42267650-42271400
chr17-38700847-38707134	1.18007e-134	0.277496	0.1	0.041	2.5111e-129	2	chr17-38700847-38707134
chr15-40102469-40109729	1.68737e-134	0.285069	0.134	0.063	3.59061e-129	2	chr15-40102469-40109729
chr13-49296982-49310442	1.12335e-132	-0.269887	0.037	0.1	2.39042e-127	2	chr13-49296982-49310442
chr18-13617885-13631265.1	1.83963e-132	-0.273014	0.045	0.112	3.91459e-127	2	chr18-13617885-13631265
chr2-231600183-231607905	3.61025e-132	-0.272071	0.051	0.121	7.68235e-127	2	chr2-231600183-231607905
chr4-123396297-123400670	7.93446e-131	0.279641	0.12	0.055	1.6884e-125	2	chr4-123396297-123400670
chr6-110813712-110816523	2.61776e-130	0.280704	0.119	0.054	5.57042e-125	2	chr6-110813712-110816523
chr6-104524790-104530318	6.85592e-130	0.283336	0.109	0.045	1.45889e-124	2	chr6-104524790-104530318
chr6-20399785-20404995	1.42266e-129	0.281012	0.151	0.077	3.02731e-124	2	chr6-20399785-20404995
chr11-118789476-118793268	1.68061e-129	0.276407	0.111	0.049	3.57622e-124	2	chr11-118789476-118793268
chr9-129172559-129178780	6.60194e-129	0.274689	0.134	0.066	1.40485e-123	2	chr9-129172559-129178780
chr19-1101284-1105345	6.99424e-129	0.273447	0.103	0.043	1.48833e-123	2	chr19-1101284-1105345
chr4-17508921-17519958.1	1.7385e-128	-0.273645	0.051	0.12	3.6994e-123	2	chr4-17508921-17519958
chr19-14116648-14119296	2.61129e-128	0.27401	0.106	0.045	5.55665e-123	2	chr19-14116648-14119296
chr16-79598037-79602956	3.07412e-128	0.274024	0.113	0.05	6.54151e-123	2	chr16-79598037-79602956
chr6-137215782-137220268	3.36598e-128	0.277607	0.112	0.049	7.16256e-123	2	chr6-137215782-137220268
chr17-7237387-7243864	2.30708e-127	0.274232	0.142	0.07	4.9093e-122	2	chr17-7237387-7243864
chr19-18520053-18523248	2.35325e-127	0.276803	0.129	0.061	5.00755e-122	2	chr19-18520053-18523248
chr2-196170095-196174932	3.84336e-127	0.275312	0.1	0.043	8.17841e-122	2	chr2-196170095-196174932
chr19-38849114-38853052	2.44688e-126	0.274212	0.139	0.069	5.20678e-121	2	chr19-38849114-38853052
chr10-33330367-33338076	6.48412e-125	0.272622	0.114	0.052	1.37977e-119	2	chr10-33330367-33338076
chr2-25301336-25316808	2.56066e-124	0.271347	0.137	0.067	5.44891e-119	2	chr2-25301336-25316808
chr3-39146027-39156335	9.06504e-124	0.272381	0.164	0.087	1.92898e-118	2	chr3-39146027-39156335
chr19-49875715-49878600	5.42354e-123	0.271229	0.132	0.064	1.15409e-117	2	chr19-49875715-49878600
chr19-18202505-18205914	2.35177e-122	0.269222	0.119	0.055	5.00439e-117	2	chr19-18202505-18205914
chr16-85610043-85617444	1.20806e-121	0.265926	0.108	0.049	2.57067e-116	2	chr16-85610043-85617444
chr7-149770696-149779569	1.80479e-121	0.267249	0.108	0.049	3.84047e-116	2	chr7-149770696-149779569
chr11-82898508-82902148	3.39391e-121	0.266554	0.104	0.047	7.222e-116	2	chr11-82898508-82902148
chr13-32425249-32430842	4.10135e-121	0.272332	0.118	0.056	8.72738e-116	2	chr13-32425249-32430842
chr2-43223593-43230086.1	8.70837e-121	0.268269	0.179	0.098	1.85308e-115	2	chr2-43223593-43230086
chr5-36683382-36693942.1	8.70868e-121	0.269836	0.171	0.094	1.85315e-115	2	chr5-36683382-36693942
chr19-18277474-18283034	1.11821e-120	0.266635	0.135	0.068	2.37948e-115	2	chr19-18277474-18283034
chr12-56126070-56130171	3.6326e-120	0.265029	0.102	0.044	7.72991e-115	2	chr12-56126070-56130171
chr11-10302160-10309824	2.16696e-119	0.264669	0.112	0.052	4.61113e-114	2	chr11-10302160-10309824
chr7-98278372-98288421	4.19179e-119	0.268798	0.142	0.072	8.91983e-114	2	chr7-98278372-98288421
chr19-48634005-48640905	2.12218e-118	0.264418	0.136	0.069	4.51585e-113	2	chr19-48634005-48640905
chr1-149884575-149889312	4.92337e-118	0.265839	0.153	0.082	1.04766e-112	2	chr1-149884575-149889312
chr4-17576298-17580772	1.09676e-117	0.26889	0.131	0.065	2.33382e-112	2	chr4-17576298-17580772
chr8-125428918-125436323	1.21389e-117	0.265089	0.159	0.086	2.58308e-112	2	chr8-125428918-125436323
chr5-95855218-95863853	2.19537e-113	0.264246	0.158	0.084	4.6716e-108	2	chr5-95855218-95863853
chr8-53876294-53882813	0	0.890905	0.244	0.018	0	3	chr8-53876294-53882813
chr11-31809869-31818726	0	0.858655	0.274	0.031	0	3	chr11-31809869-31818726
chr17-44909948-44917516	0	0.838476	0.197	0.01	0	3	chr17-44909948-44917516
chr17-44903302-44908696	0	0.812806	0.174	0.006	0	3	chr17-44903302-44908696
chr13-99952926-99962115	0	0.789725	0.216	0.02	0	3	chr13-99952926-99962115
chr12-106580700-106587949	0	0.771539	0.183	0.012	0	3	chr12-106580700-106587949
chr10-117539274-117548133	0	0.763395	0.183	0.013	0	3	chr10-117539274-117548133
chr16-49831909-49839983	0	0.758181	0.184	0.013	0	3	chr16-49831909-49839983
chr13-99891862-99899335	0	0.739106	0.163	0.009	0	3	chr13-99891862-99899335
chr2-63046451-63056055	0	0.737753	0.189	0.017	0	3	chr2-63046451-63056055
chr18-26861928-26871653	0	0.715349	0.225	0.033	0	3	chr18-26861928-26871653
chr5-7790158-7798665	0	0.702605	0.176	0.017	0	3	chr5-7790158-7798665
chr13-99977363-99982758	0	0.661182	0.169	0.019	0	3	chr13-99977363-99982758
chr14-28753482-28768874.3	0	0.658502	0.314	0.079	0	3	chr14-28753482-28768874
chr14-61542531-61547829	0	0.639401	0.141	0.011	0	3	chr14-61542531-61547829
chr2-11676159-11682474	0	0.625553	0.134	0.011	0	3	chr2-11676159-11682474
chr1-101234980-101240767	0	0.620213	0.174	0.026	0	3	chr1-101234980-101240767
chr10-117550137-117554019	0	0.618129	0.112	0.004	0	3	chr10-117550137-117554019
chr11-31802538-31809017	0	0.616802	0.13	0.01	0	3	chr11-31802538-31809017
chr1-156417006-156438054.3	0	0.615792	0.296	0.08	0	3	chr1-156417006-156438054
chr16-70748929-70757691	0	0.602409	0.153	0.019	0	3	chr16-70748929-70757691
chr11-27039874-27042492	0	0.601851	0.111	0.005	0	3	chr11-27039874-27042492
chr18-78977045-78982653	0	0.599881	0.129	0.011	0	3	chr18-78977045-78982653
chr8-131036634-131043967	0	0.595672	0.182	0.032	0	3	chr8-131036634-131043967
chr5-58922178-58924867	0	0.593083	0.117	0.007	0	3	chr5-58922178-58924867
chr1-94589367-94596753	0	0.592788	0.158	0.022	0	3	chr1-94589367-94596753
chr3-4975532-4987521.2	0	0.589886	0.277	0.076	0	3	chr3-4975532-4987521
chr3-138353482-138370657.1	0	0.586633	0.228	0.054	0	3	chr3-138353482-138370657
chr1-3345650-3353145	0	0.584602	0.154	0.022	0	3	chr1-3345650-3353145
chr1-160112043-160121266	0	0.584378	0.191	0.038	0	3	chr1-160112043-160121266
chr11-16603044-16608341	0	0.584145	0.173	0.029	0	3	chr11-16603044-16608341
chr5-16731745-16739148	0	0.581918	0.155	0.023	0	3	chr5-16731745-16739148
chr6-108164805-108169907	0	0.580727	0.126	0.012	0	3	chr6-108164805-108169907
chr1-108048889-108052494	0	0.579313	0.112	0.007	0	3	chr1-108048889-108052494
chr5-38465233-38470761	0	0.579181	0.143	0.019	0	3	chr5-38465233-38470761
chr20-57286893-57290711	0	0.577199	0.11	0.006	0	3	chr20-57286893-57290711
chr3-64684554-64689136	0	0.576447	0.146	0.02	0	3	chr3-64684554-64689136
chr3-58572081-58578394	0	0.575705	0.138	0.017	0	3	chr3-58572081-58578394
chr8-11448122-11468325	0	0.574161	0.277	0.079	0	3	chr8-11448122-11468325
chr9-124006651-124019279	0	0.567378	0.172	0.031	0	3	chr9-124006651-124019279
chr3-193550064-193556169	0	0.567355	0.119	0.01	0	3	chr3-193550064-193556169
chr13-94701794-94709526	0	0.565491	0.19	0.039	0	3	chr13-94701794-94709526
chr1-155192275-155197796	0	0.565192	0.157	0.026	0	3	chr1-155192275-155197796
chr1-54579196-54584417	0	0.563118	0.13	0.015	0	3	chr1-54579196-54584417
chr11-31795600-31801726	0	0.562852	0.115	0.009	0	3	chr11-31795600-31801726
chr14-24365544-24372281	0	0.562453	0.143	0.02	0	3	chr14-24365544-24372281
chr14-99670952-99674959	0	0.558933	0.104	0.006	0	3	chr14-99670952-99674959
chr15-93069506-93077311	0	0.556957	0.138	0.019	0	3	chr15-93069506-93077311
chr11-102109376-102112540	0	0.556322	0.118	0.011	0	3	chr11-102109376-102112540
chr12-81076740-81081107	0	0.556141	0.109	0.008	0	3	chr12-81076740-81081107
chr12-16346888-16352656	0	0.555189	0.119	0.012	0	3	chr12-16346888-16352656
chr4-2057611-2075076	0	0.555121	0.221	0.056	0	3	chr4-2057611-2075076
chr3-181716928-181730672	0	0.554811	0.252	0.07	0	3	chr3-181716928-181730672
chr7-55017721-55022582	0	0.552466	0.126	0.015	0	3	chr7-55017721-55022582
chr3-194129414-194142877	0	0.552139	0.275	0.083	0	3	chr3-194129414-194142877
chr3-93470149-93471020.1	0	0.550146	0.278	0.087	0	3	chr3-93470149-93471020
chr15-37105752-37113856	0	0.548469	0.162	0.03	0	3	chr15-37105752-37113856
chr1-226649360-226668659	0	0.546034	0.277	0.086	0	3	chr1-226649360-226668659
chr3-10599842-10601967	0	0.545554	0.1	0.006	0	3	chr3-10599842-10601967
chr10-59708670-59712291	0	0.542821	0.118	0.013	0	3	chr10-59708670-59712291
chr3-73620916-73626460	0	0.542406	0.141	0.022	0	3	chr3-73620916-73626460
chr3-146250211-146252848	0	0.54228	0.107	0.009	0	3	chr3-146250211-146252848
chr19-46296622-46301515	0	0.541371	0.13	0.017	0	3	chr19-46296622-46301515
chr14-93924917-93929370	0	0.537786	0.11	0.01	0	3	chr14-93924917-93929370
chr5-131994968-132014049.1	0	0.537037	0.299	0.099	0	3	chr5-131994968-132014049
chr14-68788468-68796547.2	0	0.536354	0.206	0.051	0	3	chr14-68788468-68796547
chr10-17226773-17231691	0	0.535906	0.132	0.019	0	3	chr10-17226773-17231691
chr11-35274974-35278164	0	0.53394	0.101	0.007	0	3	chr11-35274974-35278164
chr5-93568792-93590577.2	0	0.532995	0.323	0.11	0	3	chr5-93568792-93590577
chr6-121847707-121851600	0	0.526704	0.1	0.007	0	3	chr6-121847707-121851600
chr12-16601836-16611768.2	0	0.526578	0.208	0.054	0	3	chr12-16601836-16611768
chr12-103011895-103014684	0	0.526139	0.102	0.008	0	3	chr12-103011895-103014684
chr15-93085330-93092686	0	0.524911	0.137	0.022	0	3	chr15-93085330-93092686
chr5-107668310-107674298	0	0.524666	0.184	0.044	0	3	chr5-107668310-107674298
chr20-1877002-1888200	0	0.523779	0.179	0.042	0	3	chr20-1877002-1888200
chr16-49853687-49859968	0	0.522705	0.164	0.034	0	3	chr16-49853687-49859968
chr17-74821392-74828535	0	0.518854	0.128	0.019	0	3	chr17-74821392-74828535
chr7-30905879-30917806	0	0.518613	0.139	0.023	0	3	chr7-30905879-30917806
chr7-34188760-34192718	0	0.517052	0.102	0.009	0	3	chr7-34188760-34192718
chr13-110121852-110128037	0	0.516934	0.118	0.015	0	3	chr13-110121852-110128037
chr1-156399237-156416301.1	0	0.515281	0.304	0.106	0	3	chr1-156399237-156416301
chr8-59114886-59120765	0	0.514776	0.158	0.032	0	3	chr8-59114886-59120765
chr1-85575255-85583323	0	0.514461	0.178	0.042	0	3	chr1-85575255-85583323
chr7-42235541-42241820	0	0.514186	0.138	0.023	0	3	chr7-42235541-42241820
chr6-111601107-111607094	0	0.510408	0.139	0.025	0	3	chr6-111601107-111607094
chr3-66399679-66411744	0	0.508972	0.187	0.047	0	3	chr3-66399679-66411744
chr7-28954919-28959362	0	0.505676	0.131	0.022	0	3	chr7-28954919-28959362
chr11-13962246-13966641	0	0.504194	0.107	0.012	0	3	chr11-13962246-13966641
chr8-48425336-48433810	0	0.503622	0.147	0.029	0	3	chr8-48425336-48433810
chr5-36438628-36442912	0	0.502541	0.11	0.014	0	3	chr5-36438628-36442912
chr9-14339793-14357558.1	0	0.501649	0.328	0.119	0	3	chr9-14339793-14357558
chr4-30716009-30724957	0	0.500725	0.239	0.074	0	3	chr4-30716009-30724957
chr14-73237180-73242803	0	0.500508	0.104	0.011	0	3	chr14-73237180-73242803
chr1-12614715-12620468.1	0	0.498868	0.143	0.027	0	3	chr1-12614715-12620468
chr13-77914528-77921021	0	0.498867	0.128	0.021	0	3	chr13-77914528-77921021
chr6-44042856-44048289	0	0.495534	0.115	0.016	0	3	chr6-44042856-44048289
chr7-141460194-141464364	0	0.492322	0.113	0.016	0	3	chr7-141460194-141464364
chr11-75338506-75344119	0	0.492294	0.127	0.021	0	3	chr11-75338506-75344119
chr1-170659240-170669876	0	0.491926	0.169	0.04	0	3	chr1-170659240-170669876
chr3-134794280-134799875	0	0.491661	0.146	0.031	0	3	chr3-134794280-134799875
chr10-34810583-34817019	0	0.489144	0.113	0.015	0	3	chr10-34810583-34817019
chr9-34586169-34594539	0	0.488578	0.165	0.039	0	3	chr9-34586169-34594539
chr5-38639239-38644323	0	0.487905	0.106	0.013	0	3	chr5-38639239-38644323
chr4-108737111-108744846	0	0.48777	0.125	0.021	0	3	chr4-108737111-108744846
chr7-44374830-44387040	0	0.4853	0.17	0.043	0	3	chr7-44374830-44387040
chr2-26171449-26176547	0	0.483725	0.104	0.012	0	3	chr2-26171449-26176547
chr20-57257718-57267588	0	0.483353	0.155	0.035	0	3	chr20-57257718-57267588
chr12-102955785-102959903	0	0.483004	0.118	0.019	0	3	chr12-102955785-102959903
chr11-73307022-73318960	0	0.481941	0.206	0.06	0	3	chr11-73307022-73318960
chr6-43768848-43775396	0	0.481013	0.178	0.048	0	3	chr6-43768848-43775396
chr19-18903064-18907767	0	0.480897	0.122	0.02	0	3	chr19-18903064-18907767
chr7-44100348-44106351	0	0.477459	0.108	0.015	0	3	chr7-44100348-44106351
chr1-94862198-94867706	0	0.477058	0.109	0.015	0	3	chr1-94862198-94867706
chr7-100566919-100571604	0	0.475519	0.104	0.013	0	3	chr7-100566919-100571604
chr16-4370499-4376966	0	0.475068	0.138	0.028	0	3	chr16-4370499-4376966
chr15-89358284-89373245.2	0	0.474673	0.204	0.061	0	3	chr15-89358284-89373245
chr2-120343076-120349045	0	0.470491	0.138	0.029	0	3	chr2-120343076-120349045
chr6-3225938-3233527	0	0.470074	0.175	0.048	0	3	chr6-3225938-3233527
chr20-23631380-23639079	0	0.469294	0.132	0.027	0	3	chr20-23631380-23639079
chr16-70674228-70696176.1	0	0.468161	0.302	0.115	0	3	chr16-70674228-70696176
chr10-6227399-6234912	0	0.46719	0.112	0.017	0	3	chr10-6227399-6234912
chr11-62540710-62547428	0	0.466936	0.121	0.022	0	3	chr11-62540710-62547428
chr5-38722902-38727067	0	0.46619	0.117	0.02	0	3	chr5-38722902-38727067
chr1-223731031-223735298	0	0.463855	0.102	0.014	0	3	chr1-223731031-223735298
chr5-141484114-141496538	0	0.463659	0.162	0.041	0	3	chr5-141484114-141496538
chr11-35416867-35420884	0	0.463334	0.113	0.019	0	3	chr11-35416867-35420884
chr15-20248155-20264468	0	0.462613	0.14	0.031	0	3	chr15-20248155-20264468
chr18-45355639-45364166	0	0.461829	0.114	0.019	0	3	chr18-45355639-45364166
chr12-55703072-55709120	0	0.460661	0.115	0.02	0	3	chr12-55703072-55709120
chr22-17568296-17571917	0	0.460127	0.109	0.017	0	3	chr22-17568296-17571917
chr18-26907350-26912968	0	0.457858	0.105	0.015	0	3	chr18-26907350-26912968
chr3-26621189-26626592	0	0.457422	0.124	0.024	0	3	chr3-26621189-26626592
chr8-144500677-144504622	0	0.457075	0.124	0.024	0	3	chr8-144500677-144504622
chr3-13780675-13789578	0	0.447589	0.115	0.022	0	3	chr3-13780675-13789578
chr20-33440586-33447165	3.0138004396316e-321	0.452963	0.13	0.028	6.41315636950528e-316	3	chr20-33440586-33447165
chr8-27607925-27617778.1	3.35964639172048e-321	0.453628	0.284	0.108	7.14909234633375e-316	3	chr8-27607925-27617778
chr15-85748400-85753130	1.94708998324064e-317	0.439392	0.113	0.022	4.14327118803726e-312	3	chr15-85748400-85753130
chr3-16370802-16378401	2.81851802871898e-317	0.443798	0.12	0.024	5.99760906885197e-312	3	chr3-16370802-16378401
chr6-144284244-144287465	3.07077608991002e-317	0.448752	0.116	0.022	6.53439656500222e-312	3	chr6-144284244-144287465
chr16-57621539-57644441	4.26332506629674e-317	0.432815	0.339	0.144	9.07205730832483e-312	3	chr16-57621539-57644441
chr7-228072-236353	2.84334349344526e-316	0.445212	0.122	0.025	6.05043592000696e-311	3	chr7-228072-236353
chr9-4296288-4300871.1	9.18485891151318e-316	0.450202	0.125	0.025	1.95447368235762e-310	3	chr9-4296288-4300871
chr3-66414901-66420092	5.03774251416484e-312	0.448252	0.119	0.023	1.072e-306	3	chr3-66414901-66420092
chr1-156637969-156645685	1.83937369564528e-311	0.453193	0.147	0.036	3.91406e-306	3	chr1-156637969-156645685
chr4-175998993-176003893	1.91964909202256e-311	0.440584	0.112	0.021	4.08488e-306	3	chr4-175998993-176003893
chr4-158163795-158175254	6.29833628801852e-310	0.460263	0.185	0.054	1.34024e-304	3	chr4-158163795-158175254
chr1-116908387-116917909	0	0.453376	0.148	0.036	3.30209e-303	3	chr1-116908387-116917909
chr3-154119850-154124158	4.43715e-307	0.436782	0.108	0.019	9.44193e-302	3	chr3-154119850-154124158
chr8-62247193-62250294	2.29503e-306	0.429244	0.1	0.016	4.88366e-301	3	chr8-62247193-62250294
chr10-93751794-93761498	2.49273e-305	0.443992	0.129	0.028	5.30435e-300	3	chr10-93751794-93761498
chr7-108454040-108458635	1.01297e-302	0.440019	0.125	0.027	2.15552e-297	3	chr7-108454040-108458635
chr15-93059903-93068979	2.00822e-302	0.426719	0.106	0.019	4.27336e-297	3	chr15-93059903-93068979
chr7-56090031-56093847	4.7113e-301	0.437435	0.113	0.022	1.00253e-295	3	chr7-56090031-56093847
chr4-2790624-2801826.1	4.84619e-301	0.447054	0.165	0.045	1.03124e-295	3	chr4-2790624-2801826
chr14-24067145-24073683	1.46338e-300	0.42952	0.111	0.021	3.11398e-295	3	chr14-24067145-24073683
chr15-33309527-33314544	9.27695e-300	0.421165	0.1	0.018	1.97407e-294	3	chr15-33309527-33314544
chr11-19997082-20003658	2.68127e-299	0.428453	0.105	0.019	5.70556e-294	3	chr11-19997082-20003658
chr5-150150228-150157932	4.24154e-299	0.436553	0.126	0.028	9.0257e-294	3	chr5-150150228-150157932
chr13-33347251-33351672	2.48306e-298	0.431644	0.109	0.021	5.28377e-293	3	chr13-33347251-33351672
chr3-147403498-147413703	3.44587e-298	0.45603	0.18	0.051	7.33256e-293	3	chr3-147403498-147413703
chr10-11014126-11020697	4.40925e-298	0.427822	0.107	0.02	9.38257e-293	3	chr10-11014126-11020697
chr4-71184097-71188714	2.84144e-296	0.44183	0.129	0.028	6.04638e-291	3	chr4-71184097-71188714
chr3-182241343-182244973	4.95417e-296	0.434482	0.117	0.024	1.05421e-290	3	chr3-182241343-182244973
chr18-76487709-76497368.1	3.99559e-295	0.446883	0.181	0.054	8.50233e-290	3	chr18-76487709-76497368
chr8-26622598-26644092.1	2.6492e-294	0.428256	0.294	0.121	5.63731e-289	3	chr8-26622598-26644092
chr13-94710312-94714732	7.78708e-293	0.445808	0.138	0.032	1.65704e-287	3	chr13-94710312-94714732
chr12-6334987-6342730.1	9.46368e-291	0.431729	0.135	0.033	2.0138e-285	3	chr12-6334987-6342730
chr1-190473849-190480560	4.79047e-288	0.438504	0.148	0.039	1.01938e-282	3	chr1-190473849-190480560
chr13-40477616-40481202	5.96491e-287	0.42059	0.102	0.018	1.26929e-281	3	chr13-40477616-40481202
chr7-35905385-35910371	1.39202e-286	0.426527	0.117	0.025	2.96212e-281	3	chr7-35905385-35910371
chr11-63760655-63770273	3.0706e-285	0.433128	0.156	0.044	6.53403e-280	3	chr11-63760655-63770273
chr3-13039084-13047849	3.85431e-285	0.432724	0.138	0.034	8.20169e-280	3	chr3-13039084-13047849
chr5-88682726-88696773.1	5.24756e-285	0.422056	0.295	0.122	1.11664e-279	3	chr5-88682726-88696773
chr4-57109199-57113175	8.47595e-285	0.427651	0.112	0.022	1.80362e-279	3	chr4-57109199-57113175
chr5-141511931-141517659	8.4719e-284	0.423379	0.121	0.027	1.80276e-278	3	chr5-141511931-141517659
chr2-202032202-202035867	7.86273e-283	0.42917	0.123	0.027	1.67313e-277	3	chr2-202032202-202035867
chr1-84771922-84775698	9.52782e-283	0.419561	0.104	0.019	2.02745e-277	3	chr1-84771922-84775698
chr4-22514270-22517291	1.10097e-280	0.417013	0.104	0.019	2.34279e-275	3	chr4-22514270-22517291
chr8-143950528-143954983	1.59521e-278	0.412428	0.11	0.023	3.39449e-273	3	chr8-143950528-143954983
chr4-168830943-168834830	4.66803e-277	0.420356	0.114	0.024	9.93324e-272	3	chr4-168830943-168834830
chr5-7811714-7818196	2.09909e-276	0.411249	0.101	0.019	4.46671e-271	3	chr5-7811714-7818196
chr14-105466489-105478194	3.55087e-276	0.42846	0.177	0.056	7.55599e-271	3	chr14-105466489-105478194
chr1-94538191-94543183	5.10069e-276	0.420333	0.111	0.023	1.08539e-270	3	chr1-94538191-94543183
chr8-120808512-120812815	3.47764e-275	0.416364	0.106	0.021	7.40017e-270	3	chr8-120808512-120812815
chr5-83470844-83475436	2.50173e-273	0.432049	0.147	0.039	5.32352e-268	3	chr5-83470844-83475436
chr4-46388061-46392995	2.62211e-272	0.422254	0.124	0.029	5.57966e-267	3	chr4-46388061-46392995
chr1-214548125-214553048	8.20418e-272	0.416698	0.119	0.027	1.74579e-266	3	chr1-214548125-214553048
chr18-3446461-3455114.1	1.84596e-270	0.424064	0.257	0.099	3.92808e-265	3	chr18-3446461-3455114
chr6-98823561-98849495.1	1.31184e-269	0.366171	0.453	0.233	2.7915e-264	3	chr6-98823561-98849495
chr9-78436532-78441062	1.4438e-269	0.416136	0.112	0.023	3.07231e-264	3	chr9-78436532-78441062
chr1-155965133-155980163.1	2.5321e-269	-0.409255	0.053	0.166	5.38814e-264	3	chr1-155965133-155980163
chr9-136972741-136986208.3	1.08056e-267	0.413127	0.289	0.119	2.29936e-262	3	chr9-136972741-136986208
chr10-81872125-81879380	1.14611e-266	0.409879	0.115	0.025	2.43884e-261	3	chr10-81872125-81879380
chr3-136817037-136820675	5.65872e-266	0.403759	0.102	0.02	1.20414e-260	3	chr3-136817037-136820675
chr7-44320355-44327601	6.43301e-263	0.401582	0.105	0.022	1.3689e-257	3	chr7-44320355-44327601
chr18-75203033-75218852	4.54908e-262	0.412175	0.252	0.1	9.68012e-257	3	chr18-75203033-75218852
chr1-205037473-205060117.3	9.85388e-262	-0.407202	0.06	0.172	2.09684e-256	3	chr1-205037473-205060117
chr14-28772498-28776307	1.06361e-261	0.40786	0.115	0.026	2.26329e-256	3	chr14-28772498-28776307
chr1-2525748-2533275	2.73069e-261	0.417518	0.157	0.047	5.81072e-256	3	chr1-2525748-2533275
chr3-61560194-61565831	1.25005e-260	0.409522	0.127	0.032	2.66002e-255	3	chr3-61560194-61565831
chr11-61693849-61702013	1.8263e-260	0.404228	0.118	0.028	3.88625e-255	3	chr11-61693849-61702013
chr18-34817363-34822807	2.10732e-260	0.401774	0.102	0.021	4.48422e-255	3	chr18-34817363-34822807
chr10-43210572-43223172.1	3.05343e-260	0.416824	0.157	0.046	6.49748e-255	3	chr10-43210572-43223172
chr4-146240351-146248149	7.66407e-259	0.413562	0.127	0.031	1.63086e-253	3	chr4-146240351-146248149
chr1-234529711-234537736	3.19891e-258	0.4173	0.158	0.048	6.80706e-253	3	chr1-234529711-234537736
chr2-28389277-28397153	1.13052e-257	0.413928	0.188	0.064	2.40566e-252	3	chr2-28389277-28397153
chr11-123557875-123564634	9.36613e-257	0.404659	0.118	0.028	1.99305e-251	3	chr11-123557875-123564634
chr11-45653838-45667651	2.36775e-255	0.410451	0.206	0.074	5.03842e-250	3	chr11-45653838-45667651
chr7-76289253-76308582	7.75355e-254	0.394559	0.278	0.121	1.6499e-248	3	chr7-76289253-76308582
chr17-72115834-72124614	1.13673e-253	0.412803	0.165	0.051	2.41887e-248	3	chr17-72115834-72124614
chr6-85448235-85453911	1.80933e-253	0.402252	0.112	0.026	3.85012e-248	3	chr6-85448235-85453911
chr4-23885969-23891328	1.68247e-252	0.404277	0.112	0.025	3.58019e-247	3	chr4-23885969-23891328
chr2-192191578-192198912.2	3.88261e-252	-0.399625	0.036	0.136	8.26191e-247	3	chr2-192191578-192198912
chr20-1807489-1812454	7.36473e-250	0.394708	0.107	0.024	1.56716e-244	3	chr20-1807489-1812454
chr9-84988169-84993763	2.88217e-249	0.402667	0.124	0.032	6.13305e-244	3	chr9-84988169-84993763
chr5-132257190-132262749	7.98838e-248	0.388576	0.101	0.021	1.69987e-242	3	chr5-132257190-132262749
chr15-93025046-93031458	4.77505e-246	0.401548	0.13	0.034	1.0161e-240	3	chr15-93025046-93031458
chr3-193979-199474	2.73227e-245	0.393038	0.109	0.025	5.81409e-240	3	chr3-193979-199474
chr1-154864553-154870884	6.78263e-245	0.402326	0.142	0.041	1.4433e-239	3	chr1-154864553-154870884
chr6-138689325-138693917	1.06506e-244	0.394551	0.107	0.024	2.26636e-239	3	chr6-138689325-138693917
chr7-44058846-44067375	3.813e-244	0.394498	0.113	0.027	8.11379e-239	3	chr7-44058846-44067375
chr1-182379682-182395119.1	1.97099e-242	0.399176	0.25	0.102	4.19414e-237	3	chr1-182379682-182395119
chr8-22995316-23007044.1	1.50247e-239	0.399717	0.169	0.056	3.19715e-234	3	chr8-22995316-23007044
chr12-57130859-57136960	4.27432e-239	0.385763	0.102	0.022	9.09545e-234	3	chr12-57130859-57136960
chr6-163943158-163947764	5.1701e-234	0.383223	0.109	0.026	1.10016e-228	3	chr6-163943158-163947764
chr1-201489143-201508307.2	1.09568e-233	0.384446	0.275	0.119	2.33153e-228	3	chr1-201489143-201508307
chr2-20612864-20622153	1.27811e-232	0.398404	0.171	0.057	2.71973e-227	3	chr2-20612864-20622153
chr7-31046742-31055896	6.10813e-231	0.382923	0.11	0.027	1.29977e-225	3	chr7-31046742-31055896
chr11-30582641-30587996	1.83496e-228	0.385723	0.127	0.035	3.90466e-223	3	chr11-30582641-30587996
chr12-6922595-6930217	2.70459e-228	0.393417	0.181	0.064	5.75518e-223	3	chr12-6922595-6930217
chr2-46296356-46300199	6.74108e-228	0.382346	0.11	0.026	1.43445e-222	3	chr2-46296356-46300199
chr1-201012940-201018671	1.77222e-227	0.387864	0.128	0.036	3.77117e-222	3	chr1-201012940-201018671
chr3-155742855-155746780	4.17718e-227	0.380509	0.105	0.024	8.88875e-222	3	chr3-155742855-155746780
chr12-54350797-54361325	2.11992e-226	0.389812	0.202	0.076	4.51104e-221	3	chr12-54350797-54361325
chr4-186722750-186727524	7.9109e-225	0.394672	0.16	0.051	1.68338e-219	3	chr4-186722750-186727524
chr8-47733476-47739448.2	1.09489e-223	0.389544	0.178	0.064	2.32985e-218	3	chr8-47733476-47739448
chr1-109768680-109774302	1.46534e-223	0.376719	0.106	0.025	3.11815e-218	3	chr1-109768680-109774302
chr18-34221712-34225750	1.72051e-221	0.382777	0.129	0.037	3.66113e-216	3	chr18-34221712-34225750
chr9-127873069-127878745	1.08302e-220	0.373909	0.112	0.029	2.30459e-215	3	chr9-127873069-127878745
chr15-88252320-88259233	2.26871e-218	0.374817	0.118	0.032	4.82765e-213	3	chr15-88252320-88259233
chr10-80407202-80417133	1.35299e-217	0.382097	0.148	0.047	2.87906e-212	3	chr10-80407202-80417133
chr7-151241715-151254738	1.92265e-217	0.381833	0.194	0.074	4.09127e-212	3	chr7-151241715-151254738
chr4-122824406-122829788	1.93352e-216	0.375876	0.11	0.028	4.11441e-211	3	chr4-122824406-122829788
chr9-96047266-96050836	3.03392e-215	0.365883	0.101	0.024	6.45597e-210	3	chr9-96047266-96050836
chr20-50188927-50195579.1	1.23001e-214	0.366634	0.109	0.029	2.61737e-209	3	chr20-50188927-50195579
chr5-147451206-147456740	7.62742e-214	0.370053	0.11	0.028	1.62306e-208	3	chr5-147451206-147456740
chr11-62879400-62884528	6.29357e-213	0.373502	0.13	0.039	1.33923e-207	3	chr11-62879400-62884528
chr1-100350821-100356093	1.02604e-210	0.383561	0.177	0.062	2.18334e-205	3	chr1-100350821-100356093
chr1-153626366-153632056	5.6314e-209	0.368428	0.118	0.034	1.19832e-203	3	chr1-153626366-153632056
chr5-16706911-16714946	1.51305e-208	0.374504	0.127	0.038	3.21966e-203	3	chr5-16706911-16714946
chr3-146155798-146163177	6.63712e-207	0.377697	0.153	0.051	1.41233e-201	3	chr3-146155798-146163177
chr6-138426446-138432664	1.44251e-205	0.359742	0.107	0.028	3.06955e-200	3	chr6-138426446-138432664
chr1-85462249-85466561	1.52266e-204	0.361706	0.104	0.027	3.24012e-199	3	chr1-85462249-85466561
chr3-123439587-123451517.2	4.45968e-202	-0.358388	0.045	0.134	9.48988e-197	3	chr3-123439587-123451517
chr11-92222734-92228950	5.76001e-200	0.358209	0.117	0.033	1.22569e-194	3	chr11-92222734-92228950
chr6-138969118-138975641	8.29131e-200	0.355962	0.104	0.027	1.76433e-194	3	chr6-138969118-138975641
chr2-121070722-121080732	2.25806e-199	0.360523	0.117	0.033	4.805e-194	3	chr2-121070722-121080732
chr7-141070981-141075150	5.03506e-199	0.361561	0.119	0.035	1.07143e-193	3	chr7-141070981-141075150
chr16-58491857-58503968.1	5.43965e-199	0.362879	0.226	0.096	1.15752e-193	3	chr16-58491857-58503968
chr5-180168770-180180767.2	1.11478e-198	-0.344037	0.027	0.107	2.37217e-193	3	chr5-180168770-180180767
chr10-35636891-35645733	1.68066e-198	0.367306	0.199	0.079	3.57634e-193	3	chr10-35636891-35645733
chr19-54429106-54437291	2.14225e-198	0.358279	0.116	0.034	4.55857e-193	3	chr19-54429106-54437291
chr3-151084645-151088966	2.35874e-198	0.36322	0.124	0.036	5.01923e-193	3	chr3-151084645-151088966
chr8-66427814-66441100	3.13064e-196	0.351447	0.28	0.133	6.66178e-191	3	chr8-66427814-66441100
chr5-148825582-148830386.1	5.1645e-195	0.355915	0.111	0.031	1.09897e-189	3	chr5-148825582-148830386
chr3-3797589-3802459	8.21687e-193	0.361455	0.129	0.041	1.74849e-187	3	chr3-3797589-3802459
chr12-53217289-53226127	8.77453e-193	0.359012	0.147	0.051	1.86716e-187	3	chr12-53217289-53226127
chr9-74496051-74501381	3.71308e-191	0.36579	0.155	0.053	7.90118e-186	3	chr9-74496051-74501381
chr15-64840618-64846282.1	3.84479e-190	0.355483	0.136	0.045	8.18144e-185	3	chr15-64840618-64846282
chr14-85528449-85537221.2	6.71932e-189	0.35546	0.153	0.054	1.42982e-183	3	chr14-85528449-85537221
chr20-25857050-25869277	8.81182e-189	0.353905	0.227	0.098	1.87509e-183	3	chr20-25857050-25869277
chr12-27545300-27557692.2	3.3203e-188	-0.339063	0.027	0.105	7.06537e-183	3	chr12-27545300-27557692
chr5-7393567-7399317	4.07854e-188	0.34697	0.105	0.029	8.67885e-183	3	chr5-7393567-7399317
chr8-22594767-22601813	3.67329e-187	0.352957	0.133	0.044	7.81651e-182	3	chr8-22594767-22601813
chr13-40269028-40276844	3.61391e-186	0.353153	0.126	0.04	7.69014e-181	3	chr13-40269028-40276844
chr7-29477537-29490519.2	8.34055e-186	-0.338155	0.033	0.114	1.77481e-180	3	chr7-29477537-29490519
chr14-76917094-76921462	1.29218e-185	0.340594	0.104	0.029	2.74967e-180	3	chr14-76917094-76921462
chr14-81432087-81437535	1.10005e-184	0.345784	0.108	0.03	2.34083e-179	3	chr14-81432087-81437535
chr12-54383002-54391830.1	2.0679e-184	0.343873	0.114	0.034	4.40035e-179	3	chr12-54383002-54391830
chr8-96493127-96497167	6.75607e-184	0.349693	0.12	0.036	1.43764e-178	3	chr8-96493127-96497167
chr1-68228942-68233408	2.70585e-183	0.34636	0.109	0.031	5.75786e-178	3	chr1-68228942-68233408
chr6-19836611-19839406	5.71418e-183	0.343801	0.1	0.027	1.21594e-177	3	chr6-19836611-19839406
chr10-86965933-86973369	8.98893e-183	0.344057	0.111	0.032	1.91278e-177	3	chr10-86965933-86973369
chr2-212535831-212540703	1.07096e-182	0.356218	0.139	0.045	2.27892e-177	3	chr2-212535831-212540703
chr4-113291259-113295821	1.3063e-182	0.346725	0.113	0.034	2.77972e-177	3	chr4-113291259-113295821
chr10-21515270-21521223	2.9207e-182	0.346141	0.12	0.037	6.21505e-177	3	chr10-21515270-21521223
chr10-102625274-102634329	2.15243e-181	0.347933	0.129	0.041	4.58022e-176	3	chr10-102625274-102634329
chr7-24569727-24575457	2.80992e-180	0.347055	0.125	0.039	5.97932e-175	3	chr7-24569727-24575457
chr10-114042670-114047463	4.27583e-180	0.338206	0.106	0.031	9.09866e-175	3	chr10-114042670-114047463
chr1-201646063-201654723	5.0097e-180	0.342138	0.125	0.041	1.06603e-174	3	chr1-201646063-201654723
chr17-39194293-39200775	5.72864e-180	0.337879	0.115	0.036	1.21901e-174	3	chr17-39194293-39200775
chr16-70699637-70705351	6.04024e-180	0.337146	0.1	0.027	1.28532e-174	3	chr16-70699637-70705351
chr10-86659170-86671524.3	7.53307e-179	-0.334486	0.031	0.107	1.60299e-173	3	chr10-86659170-86671524
chr20-1890362-1902207	8.5366e-179	0.344266	0.191	0.08	1.81653e-173	3	chr20-1890362-1902207
chr2-8675975-8683853	1.15545e-178	0.344682	0.219	0.096	2.45872e-173	3	chr2-8675975-8683853
chr19-45767127-45771983	7.34957e-178	0.344201	0.137	0.046	1.56394e-172	3	chr19-45767127-45771983
chr3-181709482-181713666	1.35131e-177	0.345935	0.123	0.039	2.87549e-172	3	chr3-181709482-181713666
chr10-30432679-30435538	4.58617e-176	0.333537	0.101	0.028	9.75905e-171	3	chr10-30432679-30435538
chr12-24559865-24564643	7.34564e-176	0.341572	0.121	0.038	1.5631e-170	3	chr12-24559865-24564643
chr12-38902551-38907478	1.60473e-175	0.345245	0.134	0.046	3.41474e-170	3	chr12-38902551-38907478
chr16-51147872-51158338.1	4.43525e-175	0.339275	0.232	0.104	9.4379e-170	3	chr16-51147872-51158338
chr8-94258400-94263788	7.55457e-175	0.338533	0.106	0.031	1.60756e-169	3	chr8-94258400-94263788
chr10-78175166-78180590	1.53711e-174	0.332842	0.101	0.028	3.27086e-169	3	chr10-78175166-78180590
chr22-29304686-29316434	6.67874e-173	0.337289	0.152	0.057	1.42119e-167	3	chr22-29304686-29316434
chr8-22153927-22161923.2	3.64752e-172	-0.326542	0.03	0.103	7.76166e-167	3	chr8-22153927-22161923
chr13-20711133-20718432	3.90413e-172	0.329523	0.102	0.03	8.30772e-167	3	chr13-20711133-20718432
chr11-79436560-79442470	4.46468e-172	0.338209	0.134	0.047	9.50053e-167	3	chr11-79436560-79442470
chr1-218342834-218352997.1	1.04192e-171	0.341792	0.158	0.059	2.21714e-166	3	chr1-218342834-218352997
chr11-10302160-10309824.1	3.89579e-171	0.339158	0.14	0.05	8.28997e-166	3	chr11-10302160-10309824
chr1-91884327-91888019	3.99567e-171	0.337651	0.111	0.033	8.50251e-166	3	chr1-91884327-91888019
chr4-123396297-123400670.1	4.93126e-171	0.34149	0.146	0.053	1.04934e-165	3	chr4-123396297-123400670
chr11-2376825-2391251.1	2.39147e-170	0.336898	0.169	0.067	5.08887e-165	3	chr11-2376825-2391251
chr19-1448905-1454588	7.12796e-170	0.337597	0.145	0.052	1.51678e-164	3	chr19-1448905-1454588
chr7-74476586-74484389	2.11241e-169	0.333608	0.13	0.045	4.49507e-164	3	chr7-74476586-74484389
chr9-89439845-89463450.1	3.00075e-169	-0.328903	0.065	0.151	6.38539e-164	3	chr9-89439845-89463450
chr22-23106222-23123471.2	1.19542e-168	-0.319751	0.03	0.103	2.54377e-163	3	chr22-23106222-23123471
chr18-74410142-74415505	1.15078e-166	0.331721	0.105	0.031	2.44879e-161	3	chr18-74410142-74415505
chr1-150558799-150564323.1	2.92548e-166	0.330423	0.12	0.04	6.22522e-161	3	chr1-150558799-150564323
chr9-129172559-129178780.1	1.13445e-165	0.332129	0.162	0.064	2.41402e-160	3	chr9-129172559-129178780
chr5-114360466-114364340	1.53903e-165	0.329339	0.113	0.036	3.27494e-160	3	chr5-114360466-114364340
chr20-31603846-31609624	1.9559e-163	0.333951	0.145	0.054	4.16201e-158	3	chr20-31603846-31609624
chr1-156745942-156753440	4.97624e-163	0.330591	0.163	0.065	1.05891e-157	3	chr1-156745942-156753440
chr6-56849298-56853164	1.64303e-162	0.329237	0.122	0.041	3.49625e-157	3	chr6-56849298-56853164
chr1-155204635-155209640	2.9107e-162	0.324222	0.113	0.037	6.19376e-157	3	chr1-155204635-155209640
chr22-17562167-17567621	4.10927e-162	0.320995	0.105	0.033	8.74425e-157	3	chr22-17562167-17567621
chr8-8888752-8894631	6.4909e-162	0.322674	0.104	0.031	1.38122e-156	3	chr8-8888752-8894631
chr1-39102281-39108766	4.15268e-161	0.323802	0.119	0.04	8.8366e-156	3	chr1-39102281-39108766
chr18-11980094-11982607	5.00589e-161	0.327662	0.113	0.036	1.06522e-155	3	chr18-11980094-11982607
chr16-30947666-30950811	1.0413e-160	0.319825	0.104	0.032	2.21581e-155	3	chr16-30947666-30950811
chr7-128453874-128461192	8.56035e-160	0.325995	0.125	0.043	1.82158e-154	3	chr7-128453874-128461192
chr1-202121007-202136963.2	1.39003e-159	0.310138	0.297	0.152	2.9579e-154	3	chr1-202121007-202136963
chr18-58042844-58049599	4.23067e-159	0.328204	0.146	0.054	9.00256e-154	3	chr18-58042844-58049599
chr11-86953007-86959579	7.19319e-158	0.327486	0.141	0.053	1.53066e-152	3	chr11-86953007-86959579
chr2-224036748-224043877	5.98635e-157	0.328952	0.151	0.057	1.27385e-151	3	chr2-224036748-224043877
chr12-97273251-97277257	7.60591e-157	0.321593	0.102	0.03	1.61849e-151	3	chr12-97273251-97277257
chr11-125163442-125168172	2.87159e-156	0.315243	0.1	0.031	6.11055e-151	3	chr11-125163442-125168172
chr8-105316615-105320321	5.86242e-156	0.317922	0.101	0.03	1.24748e-150	3	chr8-105316615-105320321
chr11-1458040-1468745	1.516e-155	0.313625	0.106	0.035	3.22595e-150	3	chr11-1458040-1468745
chr8-103136354-103144077	6.36517e-155	0.327227	0.144	0.054	1.35446e-149	3	chr8-103136354-103144077
chr2-29062813-29067528	6.70844e-155	0.314936	0.1	0.03	1.42751e-149	3	chr2-29062813-29067528
chr8-22546583-22555589	7.96388e-155	0.322039	0.207	0.093	1.69466e-149	3	chr8-22546583-22555589
chr1-110602154-110608857	5.25637e-154	0.32322	0.129	0.046	1.11852e-148	3	chr1-110602154-110608857
chr11-61743587-61770210.3	6.47447e-154	-0.314852	0.082	0.165	1.37772e-148	3	chr11-61743587-61770210
chr1-230861097-230869422	2.36503e-153	0.319707	0.144	0.056	5.03261e-148	3	chr1-230861097-230869422
chr17-17493129-17497408	1.57388e-151	0.312248	0.109	0.036	3.34911e-146	3	chr17-17493129-17497408
chr8-79762504-79770453	7.20049e-151	0.318237	0.205	0.094	1.53221e-145	3	chr8-79762504-79770453
chr20-24461353-24471889	2.22908e-150	-0.306238	0.036	0.106	4.74333e-145	3	chr20-24461353-24471889
chr10-103689547-103700778.2	1.38867e-149	-0.302618	0.034	0.103	2.95499e-144	3	chr10-103689547-103700778
chr11-8804751-8811702	4.04414e-149	0.309621	0.109	0.036	8.60564e-144	3	chr11-8804751-8811702
chr13-25163891-25182050.1	7.76795e-149	0.312472	0.234	0.113	1.65297e-143	3	chr13-25163891-25182050
chr19-54414936-54422426	3.07381e-147	0.314452	0.163	0.067	6.54086e-142	3	chr19-54414936-54422426
chr7-85184712-85188024	6.64047e-147	0.310841	0.1	0.031	1.41305e-141	3	chr7-85184712-85188024
chr16-53089428-53092741	9.65603e-147	0.307993	0.107	0.035	2.05474e-141	3	chr16-53089428-53092741
chr14-103533190-103553156.1	1.92864e-146	0.299355	0.276	0.141	4.10402e-141	3	chr14-103533190-103553156
chr4-1008786-1016154	2.86337e-145	0.312875	0.138	0.052	6.09306e-140	3	chr4-1008786-1016154
chr9-35113869-35117480.1	3.05367e-145	0.309978	0.121	0.043	6.498e-140	3	chr9-35113869-35117480
chr13-74129413-74137159.1	9.86174e-145	0.314946	0.154	0.062	2.09851e-139	3	chr13-74129413-74137159
chr9-137020669-137031107.3	1.53732e-144	-0.306007	0.069	0.144	3.27131e-139	3	chr9-137020669-137031107
chr11-118908780-118926705	1.59156e-144	0.308402	0.2	0.092	3.38672e-139	3	chr11-118908780-118926705
chr7-13987740-13992903	1.92144e-144	0.315489	0.175	0.073	4.08869e-139	3	chr7-13987740-13992903
chr8-22223251-22233518	5.78151e-144	0.304817	0.113	0.039	1.23027e-138	3	chr8-22223251-22233518
chr9-134322735-134330373	8.23753e-144	0.302297	0.106	0.036	1.75289e-138	3	chr9-134322735-134330373
chr1-68111175-68117983	1.27152e-142	0.310344	0.113	0.038	2.7057e-137	3	chr1-68111175-68117983
chr8-122816727-122827269	5.9095e-142	0.313871	0.167	0.069	1.2575e-136	3	chr8-122816727-122827269
chr9-93126518-93138567.1	2.19887e-140	0.306966	0.166	0.07	4.67905e-135	3	chr9-93126518-93138567
chr20-41169695-41185910	2.18482e-139	0.305931	0.177	0.079	4.64914e-134	3	chr20-41169695-41185910
chr3-96812540-96816072	4.82367e-139	0.303352	0.107	0.036	1.02644e-133	3	chr3-96812540-96816072
chr2-16654931-16667647.1	7.19583e-139	0.306584	0.173	0.076	1.53122e-133	3	chr2-16654931-16667647
chr1-230806402-230810134	8.35547e-139	0.305961	0.13	0.049	1.77799e-133	3	chr1-230806402-230810134
chr7-22100046-22118312.2	1.63158e-138	-0.300135	0.073	0.149	3.47189e-133	3	chr7-22100046-22118312
chr3-149655803-149659975	1.83162e-138	0.306896	0.115	0.04	3.89755e-133	3	chr3-149655803-149659975
chr14-96050446-96057527	2.48146e-138	0.297792	0.1	0.033	5.28038e-133	3	chr14-96050446-96057527
chr20-4159648-4173558.1	3.61821e-138	0.30177	0.223	0.107	7.6993e-133	3	chr20-4159648-4173558
chr1-154324307-154330182	6.17553e-138	0.299024	0.118	0.044	1.31411e-132	3	chr1-154324307-154330182
chr16-56545842-56553025	8.47725e-138	0.305333	0.14	0.055	1.8039e-132	3	chr16-56545842-56553025
chr8-37692831-37702578	2.36288e-136	0.304283	0.198	0.09	5.02804e-131	3	chr8-37692831-37702578
chr14-21020386-21028205	6.31241e-136	0.306366	0.167	0.071	1.34324e-130	3	chr14-21020386-21028205
chr10-21493909-21497664	4.64711e-135	0.29848	0.112	0.04	9.88873e-130	3	chr10-21493909-21497664
chr16-89920789-89926793	1.28252e-134	0.29358	0.107	0.038	2.72911e-129	3	chr16-89920789-89926793
chr15-90097535-90104288	3.289e-134	0.299724	0.158	0.068	6.99876e-129	3	chr15-90097535-90104288
chr20-41135156-41149313	1.31189e-133	0.298333	0.17	0.077	2.79162e-128	3	chr20-41135156-41149313
chr1-61049604-61058160	2.63704e-133	0.299215	0.143	0.058	5.61144e-128	3	chr1-61049604-61058160
chr6-42043769-42051199	1.84177e-132	0.296261	0.13	0.051	3.91916e-127	3	chr6-42043769-42051199
chr22-50301255-50310069.1	2.20159e-132	0.290195	0.113	0.041	4.68483e-127	3	chr22-50301255-50310069
chr21-25636753-25642167	3.19075e-132	0.292172	0.101	0.035	6.7897e-127	3	chr21-25636753-25642167
chr11-61826477-61830057	9.48607e-132	0.292613	0.105	0.037	2.01857e-126	3	chr11-61826477-61830057
chr22-20237105-20247474	1.77121e-131	0.290671	0.111	0.041	3.76901e-126	3	chr22-20237105-20247474
chr8-38464910-38469151	5.97837e-131	0.295752	0.119	0.044	1.27215e-125	3	chr8-38464910-38469151
chr16-10936599-10945157	9.1527e-131	0.296075	0.149	0.063	1.94763e-125	3	chr16-10936599-10945157
chr14-75276429-75281848.1	1.07857e-130	0.295807	0.162	0.071	2.29513e-125	3	chr14-75276429-75281848
chr13-74286534-74291855	1.3757e-130	0.295026	0.115	0.043	2.92739e-125	3	chr13-74286534-74291855
chr17-28724538-28729604	1.69941e-130	0.292708	0.117	0.044	3.61623e-125	3	chr17-28724538-28729604
chr17-81033177-81041349	1.75804e-130	0.290758	0.114	0.042	3.74099e-125	3	chr17-81033177-81041349
chr15-37090722-37103092.1	2.58757e-130	0.289286	0.243	0.122	5.50616e-125	3	chr15-37090722-37103092
chr1-208238828-208245841	3.05859e-130	0.292817	0.116	0.043	6.50846e-125	3	chr1-208238828-208245841
chr16-79598037-79602956.1	2.38095e-129	0.293312	0.128	0.05	5.0665e-124	3	chr16-79598037-79602956
chr1-236140875-236145433	1.01289e-128	0.288801	0.1	0.034	2.15536e-123	3	chr1-236140875-236145433
chr16-46882192-46888307	1.74851e-128	0.296362	0.186	0.085	3.7207e-123	3	chr16-46882192-46888307
chr1-205499937-205520460.3	4.85399e-128	-0.287064	0.078	0.152	1.03289e-122	3	chr1-205499937-205520460
chr18-75243919-75250970	8.62326e-128	0.291274	0.113	0.042	1.83497e-122	3	chr18-75243919-75250970
chr3-187734856-187750889	1.10216e-127	0.275037	0.313	0.172	2.34532e-122	3	chr3-187734856-187750889
chr1-119711580-119716760	1.72291e-127	0.296469	0.136	0.054	3.66623e-122	3	chr1-119711580-119716760
chr18-77000139-77018242.2	2.14324e-127	-0.288211	0.066	0.137	4.56067e-122	3	chr18-77000139-77018242
chr3-11552379-11562145	2.82427e-127	0.288634	0.11	0.041	6.00985e-122	3	chr3-11552379-11562145
chr2-43054252-43060791	4.63473e-127	0.292753	0.118	0.044	9.86238e-122	3	chr2-43054252-43060791
chr2-216690465-216699419.1	6.90404e-127	0.287921	0.116	0.044	1.46913e-121	3	chr2-216690465-216699419
chr7-122884210-122888019	8.7668e-127	0.288844	0.105	0.038	1.86551e-121	3	chr7-122884210-122888019
chr1-103106070-103111113	9.24173e-127	0.289519	0.101	0.035	1.96658e-121	3	chr1-103106070-103111113
chr11-65500108-65509855.1	1.05888e-126	0.292138	0.152	0.065	2.25322e-121	3	chr11-65500108-65509855
chr7-5588230-5600785	1.64155e-126	-0.282625	0.049	0.116	3.4931e-121	3	chr7-5588230-5600785
chr2-231046713-231053651	3.8905e-124	0.290792	0.154	0.067	8.2787e-119	3	chr2-231046713-231053651
chr2-158722042-158732586.3	5.02509e-123	-0.285991	0.056	0.123	1.0693e-117	3	chr2-158722042-158732586
chr18-48407375-48411067	2.92119e-122	0.283094	0.103	0.037	6.21609e-117	3	chr18-48407375-48411067
chr6-44072475-44080104	3.5017e-121	0.283097	0.119	0.047	7.45138e-116	3	chr6-44072475-44080104
chr15-35544983-35548999	7.6189e-121	0.283034	0.102	0.037	1.62125e-115	3	chr15-35544983-35548999
chr20-25029820-25045808.1	3.10923e-120	0.280597	0.233	0.117	6.61623e-115	3	chr20-25029820-25045808
chr1-161529503-161533561	4.82707e-120	0.283227	0.119	0.047	1.02717e-114	3	chr1-161529503-161533561
chr9-137299848-137307644	3.67003e-119	0.275386	0.101	0.038	7.80956e-114	3	chr9-137299848-137307644
chr17-8150429-8157569.1	6.9976e-119	0.280417	0.16	0.073	1.48904e-113	3	chr17-8150429-8157569
chr15-72782802-72787873	8.03212e-119	0.277812	0.109	0.042	1.70918e-113	3	chr15-72782802-72787873
chr7-121795247-121799828	4.07634e-118	0.281979	0.107	0.039	8.67416e-113	3	chr7-121795247-121799828
chr8-58140231-58147376	1.10841e-117	0.277304	0.1	0.037	2.35862e-112	3	chr8-58140231-58147376
chr22-30421835-30427248	1.425e-117	0.280827	0.133	0.056	3.03231e-112	3	chr22-30421835-30427248
chr17-75691362-75698421	1.48306e-117	0.281911	0.141	0.06	3.15585e-112	3	chr17-75691362-75698421
chr11-19673549-19682304	3.36067e-117	0.276293	0.102	0.037	7.15127e-112	3	chr11-19673549-19682304
chr9-14311993-14324565	2.80808e-116	0.270533	0.259	0.138	5.97539e-111	3	chr9-14311993-14324565
chr5-668372-677917.3	1.47234e-115	-0.275907	0.063	0.129	3.13303e-110	3	chr5-668372-677917
chr11-11966419-11977864	1.64743e-115	0.277219	0.146	0.064	3.50562e-110	3	chr11-11966419-11977864
chr15-70094661-70101927	2.39294e-115	0.277835	0.16	0.073	5.09201e-110	3	chr15-70094661-70101927
chr5-172435505-172442205	2.029e-114	0.277761	0.113	0.043	4.31757e-109	3	chr5-172435505-172442205
chr8-123271983-123280037	2.72142e-114	0.276801	0.197	0.097	5.79099e-109	3	chr8-123271983-123280037
chr2-127045112-127062049	2.99915e-114	-0.271274	0.053	0.115	6.38199e-109	3	chr2-127045112-127062049
chr3-184560717-184569983	3.26463e-114	0.276044	0.177	0.085	6.94689e-109	3	chr3-184560717-184569983
chr13-80008594-80012751	5.50087e-114	0.275137	0.105	0.04	1.17055e-108	3	chr13-80008594-80012751
chr15-38068303-38075830	6.64138e-114	0.279215	0.161	0.074	1.41324e-108	3	chr15-38068303-38075830
chr1-226684175-226693462	7.28231e-114	0.273833	0.117	0.047	1.54962e-108	3	chr1-226684175-226693462
chr15-90228687-90235176	9.74715e-114	0.272742	0.113	0.045	2.07412e-108	3	chr15-90228687-90235176
chr1-27598272-27604665	3.77591e-113	0.269229	0.104	0.04	8.03486e-108	3	chr1-27598272-27604665
chrY-56825346-56851889	6.69172e-113	0.277666	0.193	0.095	1.42395e-107	3	chrY-56825346-56851889
chr1-169098204-169112814	4.723e-112	-0.26803	0.097	0.168	1.00502e-106	3	chr1-169098204-169112814
chr19-39401072-39414287.2	7.0225e-112	0.270261	0.186	0.09	1.49434e-106	3	chr19-39401072-39414287
chr3-33113232-33120345	1.19912e-110	0.274827	0.147	0.066	2.55165e-105	3	chr3-33113232-33120345
chr4-47030563-47033658	1.28791e-110	0.270363	0.102	0.038	2.74058e-105	3	chr4-47030563-47033658
chr19-40714283-40719368	1.50137e-110	0.266651	0.112	0.045	3.19482e-105	3	chr19-40714283-40719368
chr9-136341175-136347860	3.82109e-110	0.271195	0.116	0.046	8.131e-105	3	chr9-136341175-136347860
chr2-20443260-20453274	6.22447e-110	0.266395	0.231	0.122	1.32452e-104	3	chr2-20443260-20453274
chr3-184333942-184340015	8.87056e-110	0.270045	0.126	0.053	1.88759e-104	3	chr3-184333942-184340015
chr1-2543068-2549366.1	4.0498e-109	0.265844	0.11	0.044	8.61769e-104	3	chr1-2543068-2549366
chr10-59903851-59908946	4.73576e-109	0.272117	0.134	0.058	1.00774e-103	3	chr10-59903851-59908946
chr3-194269466-194278704	5.90921e-109	0.274223	0.161	0.072	1.25744e-103	3	chr3-194269466-194278704
chr4-156968081-156973423.1	6.85208e-109	0.271992	0.123	0.051	1.45808e-103	3	chr4-156968081-156973423
chr13-98443350-98453385	1.16148e-108	0.268407	0.11	0.043	2.47154e-103	3	chr13-98443350-98453385
chr14-99598338-99606996	4.56519e-108	0.270477	0.146	0.065	9.71441e-103	3	chr14-99598338-99606996
chr1-156240833-156250110	6.10428e-108	0.271042	0.152	0.07	1.29895e-102	3	chr1-156240833-156250110
chr10-44988503-44998797	6.42255e-107	0.265859	0.107	0.042	1.36667e-101	3	chr10-44988503-44998797
chr9-136046990-136054100	1.86608e-106	0.265604	0.125	0.053	3.9709e-101	3	chr9-136046990-136054100
chr7-47325066-47334209	1.33028e-105	0.270848	0.128	0.053	2.83073e-100	3	chr7-47325066-47334209
chr1-177169914-177176183	2.39716e-105	0.264897	0.113	0.046	5.10099e-100	3	chr1-177169914-177176183
chr5-157265341-157272442	4.67842e-105	0.26452	0.111	0.044	9.95536e-100	3	chr5-157265341-157272442
chr7-116952659-116956783	6.54281e-105	0.266284	0.119	0.049	1.39226e-99	3	chr7-116952659-116956783
chr21-10683075-10738755	4.09767e-102	0.265546	0.156	0.072	8.71956e-97	3	chr21-10683075-10738755
chr7-8432923-8437343	5.53038e-285	0.665601	0.137	0.015	1.17683e-279	4	chr7-8432923-8437343
chr2-219513708-219517498	1.1201e-231	0.572772	0.104	0.01	2.38349e-226	4	chr2-219513708-219517498
chr7-49772327-49780779	7.65936e-183	0.542369	0.151	0.034	1.62986e-177	4	chr7-49772327-49780779
chr8-131036634-131043967.1	5.35394e-169	0.514611	0.156	0.042	1.13928e-163	4	chr8-131036634-131043967
chr12-102955785-102959903.1	5.55786e-162	0.493815	0.117	0.025	1.18267e-156	4	chr12-102955785-102959903
chr10-104638598-104646818	8.47253e-156	0.497656	0.136	0.033	1.8029e-150	4	chr10-104638598-104646818
chr3-64684554-64689136.1	1.28917e-150	0.478	0.121	0.028	2.74326e-145	4	chr3-64684554-64689136
chr3-6860085-6864986	2.98563e-137	0.459374	0.113	0.026	6.3532e-132	4	chr3-6860085-6864986
chr8-121638911-121642929	8.90252e-133	0.465812	0.124	0.031	1.89439e-127	4	chr8-121638911-121642929
chr1-170659240-170669876.1	4.35799e-130	0.454767	0.152	0.049	9.2735e-125	4	chr1-170659240-170669876
chr14-38207263-38211828	4.80556e-128	0.437791	0.103	0.023	1.02259e-122	4	chr14-38207263-38211828
chr7-41698185-41707569	1.86639e-127	0.452632	0.151	0.048	3.97154e-122	4	chr7-41698185-41707569
chr14-47672139-47677717	1.37e-121	0.442017	0.132	0.038	2.91527e-116	4	chr14-47672139-47677717
chr2-127642931-127656003.1	2.21746e-118	0.440497	0.199	0.079	4.71861e-113	4	chr2-127642931-127656003
chr6-70952516-70958749	1.25574e-117	0.429178	0.12	0.034	2.67213e-112	4	chr6-70952516-70958749
chr18-72866369-72871694	1.74273e-117	0.422909	0.106	0.027	3.70841e-112	4	chr18-72866369-72871694
chr14-85528449-85537221.3	6.00803e-115	0.42519	0.162	0.059	1.27847e-109	4	chr14-85528449-85537221
chr14-28753482-28768874.4	1.81121e-114	0.415377	0.218	0.096	3.85412e-109	4	chr14-28753482-28768874
chr1-103106070-103111113.1	4.00756e-108	0.416326	0.124	0.038	8.5278e-103	4	chr1-103106070-103111113
chr5-141484114-141496538.1	1.48347e-101	0.39556	0.137	0.049	3.15671e-96	4	chr5-141484114-141496538
chr6-101398527-101404251	1.00368e-98	0.394644	0.117	0.036	2.13576e-93	4	chr6-101398527-101404251
chr2-80298792-80306969	1.45175e-97	0.391736	0.118	0.039	3.08923e-92	4	chr2-80298792-80306969
chr1-94538191-94543183.1	3.18957e-95	0.380015	0.1	0.028	6.78718e-90	4	chr1-94538191-94543183
chr3-61560194-61565831.1	2.07242e-90	0.369801	0.114	0.038	4.40996e-85	4	chr3-61560194-61565831
chr9-119365459-119371402	1.03027e-87	0.364847	0.108	0.035	2.19235e-82	4	chr9-119365459-119371402
chr18-34221712-34225750.1	6.3525e-87	0.367515	0.119	0.042	1.35177e-81	4	chr18-34221712-34225750
chr12-16601836-16611768.3	2.52928e-85	0.363971	0.155	0.065	5.38212e-80	4	chr12-16601836-16611768
chr5-155727082-155730547	2.63629e-85	0.366668	0.114	0.038	5.60985e-80	4	chr5-155727082-155730547
chr9-89176902-89180916	1.47461e-84	0.358877	0.101	0.032	3.13787e-79	4	chr9-89176902-89180916
chr7-86643337-86655011.1	1.89692e-84	-0.341327	0.024	0.109	4.03652e-79	4	chr7-86643337-86655011
chr10-124696073-124711414	2.23705e-84	-0.341491	0.027	0.112	4.76029e-79	4	chr10-124696073-124711414
chr7-45572607-45585271.1	1.11222e-82	0.357861	0.117	0.042	2.36673e-77	4	chr7-45572607-45585271
chr4-11423050-11431371.1	1.58044e-82	0.362686	0.121	0.044	3.36306e-77	4	chr4-11423050-11431371
chr5-668372-677917.4	4.16419e-81	-0.345451	0.037	0.126	8.86111e-76	4	chr5-668372-677917
chr5-88682726-88696773.2	4.79356e-79	0.338553	0.243	0.134	1.02003e-73	4	chr5-88682726-88696773
chr11-16603044-16608341.1	1.09049e-78	0.348875	0.113	0.04	2.32049e-73	4	chr11-16603044-16608341
chr6-98823561-98849495.2	1.52183e-77	0.298978	0.37	0.249	3.23836e-72	4	chr6-98823561-98849495
chr5-17215004-17219955	9.19087e-75	0.34664	0.119	0.045	1.95575e-69	4	chr5-17215004-17219955
chr5-74637953-74642853.1	2.27985e-74	0.345403	0.126	0.05	4.85136e-69	4	chr5-74637953-74642853
chr7-124760680-124767519.2	1.52823e-73	-0.322154	0.024	0.1	3.25196e-68	4	chr7-124760680-124767519
chr11-61743587-61770210.4	4.28747e-73	-0.328549	0.065	0.161	9.12343e-68	4	chr11-61743587-61770210
chr4-30716009-30724957.1	5.20196e-73	0.339657	0.18	0.086	1.10694e-67	4	chr4-30716009-30724957
chr8-59114886-59120765.1	1.31735e-72	0.332779	0.11	0.042	2.80323e-67	4	chr8-59114886-59120765
chr13-94710312-94714732.1	1.50813e-72	0.337795	0.109	0.039	3.2092e-67	4	chr13-94710312-94714732
chr11-107016114-107019875	2.42673e-72	0.344564	0.119	0.044	5.16391e-67	4	chr11-107016114-107019875
chr1-161190723-161202969.2	5.66304e-72	-0.326076	0.065	0.159	1.20506e-66	4	chr1-161190723-161202969
chr2-72142307-72151138	1.1011e-70	0.335721	0.121	0.047	2.34306e-65	4	chr2-72142307-72151138
chr1-205499937-205520460.4	7.19301e-70	-0.320197	0.058	0.148	1.53062e-64	4	chr1-205499937-205520460
chr11-110709442-110713940	3.22706e-69	0.327961	0.107	0.039	6.86696e-64	4	chr11-110709442-110713940
chr5-83470844-83475436.1	9.79367e-69	0.32947	0.116	0.046	2.08402e-63	4	chr5-83470844-83475436
chr11-67400470-67413747.2	2.21665e-68	-0.313385	0.042	0.119	4.71687e-63	4	chr11-67400470-67413747
chr3-3797589-3802459.1	1.59983e-67	0.326154	0.116	0.046	3.40434e-62	4	chr3-3797589-3802459
chr6-41698076-41709273.2	2.5168e-67	-0.307138	0.028	0.101	5.35557e-62	4	chr6-41698076-41709273
chr2-127063372-127099311.2	2.30003e-66	-0.303616	0.119	0.228	4.89431e-61	4	chr2-127063372-127099311
chr9-62798742-62803159.2	1.62473e-64	0.320265	0.164	0.079	3.45732e-59	4	chr9-62798742-62803159
chr20-57257718-57267588.1	2.09473e-64	0.311761	0.113	0.044	4.45744e-59	4	chr20-57257718-57267588
chr17-81108429-81136873.3	9.83825e-64	-0.302977	0.093	0.187	2.09351e-58	4	chr17-81108429-81136873
chr16-56255881-56271371.2	1.55145e-63	-0.301593	0.04	0.116	3.30137e-58	4	chr16-56255881-56271371
chr11-65413214-65431027.2	1.19927e-62	-0.297112	0.08	0.168	2.55197e-57	4	chr11-65413214-65431027
chr1-205037473-205060117.4	1.75554e-62	-0.304161	0.077	0.165	3.73567e-57	4	chr1-205037473-205060117
chr16-56285855-56309822.1	5.49026e-62	-0.298609	0.063	0.148	1.16829e-56	4	chr16-56285855-56309822
chr6-163340417-163357448.2	2.14379e-61	-0.299076	0.057	0.137	4.56184e-56	4	chr6-163340417-163357448
chr3-165186973-165197864.1	2.78875e-61	0.314669	0.141	0.064	5.93427e-56	4	chr3-165186973-165197864
chr9-137020669-137031107.4	1.11858e-60	-0.299986	0.06	0.14	2.38026e-55	4	chr9-137020669-137031107
chr3-50256942-50274932.2	1.56823e-58	-0.292283	0.078	0.163	3.33708e-53	4	chr3-50256942-50274932
chr4-141129474-141135060	1.77294e-58	0.30108	0.11	0.047	3.77269e-53	4	chr4-141129474-141135060
chr2-224036748-224043877.1	5.11442e-58	0.303928	0.135	0.063	1.08831e-52	4	chr2-224036748-224043877
chr11-30582641-30587996.1	6.75742e-58	0.294319	0.103	0.042	1.43793e-52	4	chr11-30582641-30587996
chr9-14339793-14357558.2	3.29567e-57	0.289109	0.229	0.135	7.01295e-52	4	chr9-14339793-14357558
chr1-190473849-190480560.1	3.50537e-57	0.295517	0.111	0.047	7.45917e-52	4	chr1-190473849-190480560
chr3-129591909-129610431	1.55099e-56	-0.283544	0.058	0.14	3.30039e-51	4	chr3-129591909-129610431
chr12-4268522-4277528.2	4.02582e-56	0.293477	0.133	0.063	8.56666e-51	4	chr12-4268522-4277528
chr8-29347343-29353421	2.27089e-55	0.294938	0.108	0.045	4.83229e-50	4	chr8-29347343-29353421
chr9-136972741-136986208.4	3.44588e-55	-0.283055	0.06	0.138	7.33259e-50	4	chr9-136972741-136986208
chr11-19343929-19351837	1.30741e-54	0.295768	0.129	0.06	2.78207e-49	4	chr11-19343929-19351837
chr1-116908387-116917909.1	1.19109e-53	0.285212	0.103	0.044	2.53455e-48	4	chr1-116908387-116917909
chr10-79396405-79420491.2	4.98477e-53	0.275828	0.249	0.154	1.06072e-47	4	chr10-79396405-79420491
chr21-33022456-33032742.2	1.73703e-50	0.283159	0.164	0.086	3.69628e-45	4	chr21-33022456-33032742
chr12-24559865-24564643.1	4.35294e-49	0.273057	0.1	0.044	9.26276e-44	4	chr12-24559865-24564643
chr10-86659170-86671524.4	7.52373e-49	-0.267722	0.038	0.102	1.601e-43	4	chr10-86659170-86671524
chr2-14631660-14636644	3.14753e-48	0.278077	0.117	0.053	6.69772e-43	4	chr2-14631660-14636644
chr12-6819986-6830595	1.41998e-47	0.270781	0.125	0.062	3.02161e-42	4	chr12-6819986-6830595
chr7-21941381-21947167	3.73646e-46	0.272393	0.113	0.052	7.95092e-41	4	chr7-21941381-21947167
chr2-231386680-231397799.1	4.07849e-45	0.269252	0.146	0.077	8.67874e-40	4	chr2-231386680-231397799

## Sheet: Integrated_Astrocytes_Markers
	p_val	avg_log2FC	pct.1	pct.2	p_val_adj	cluster	gene
HPSE2	0	0.706444	0.875	0.645	0	0	HPSE2
CABLES1	0	0.580804	0.903	0.669	0	0	CABLES1
ARHGAP24	0	0.540799	0.881	0.698	0	0	ARHGAP24
SGCD	0	0.534331	0.862	0.741	0	0	SGCD
ZNF98	0	0.51925	0.841	0.691	0	0	ZNF98
PLCB1	0	0.481212	0.907	0.739	0	0	PLCB1
VAV3	0	0.46658	0.71	0.536	0	0	VAV3
FLRT2	0	0.423879	0.819	0.668	0	0	FLRT2
GRM3	0	0.420347	0.695	0.507	0	0	GRM3
APLNR	0	-0.313492	0.039	0.163	0	0	APLNR
RASL12	0	-0.356437	0.106	0.261	0	0	RASL12
GUCY1A1	0	-0.365292	0.022	0.135	0	0	GUCY1A1
SERPINI2	0	-0.432579	0.17	0.344	0	0	SERPINI2
SLCO3A1	0	-0.454425	0.128	0.28	0	0	SLCO3A1
SMAD9	0	-0.475276	0.124	0.31	0	0	SMAD9
STXBP5L	0	-0.521757	0.074	0.22	0	0	STXBP5L
TJP2	0	-0.533152	0.298	0.46	0	0	TJP2
L3MBTL4	0	-0.619411	0.149	0.326	0	0	L3MBTL4
WDR49	0	-0.631641	0.251	0.462	0	0	WDR49
GPC6	0	-0.661763	0.134	0.295	0	0	GPC6
TNC	0	-0.687212	0.097	0.262	0	0	TNC
VCAN	0	-0.70359	0.362	0.546	0	0	VCAN
SNED1	0	-0.74732	0.293	0.491	0	0	SNED1
UBC	0	-0.78862	0.459	0.614	0	0	UBC
KAZN	0	-0.948876	0.239	0.42	0	0	KAZN
CD44	0	-0.963215	0.24	0.443	0	0	CD44
SLC38A1	0	-0.976134	0.048	0.259	0	0	SLC38A1
LINC00609	0	-1.11061	0.301	0.483	0	0	LINC00609
DCLK1	0	-1.5081	0.073	0.279	0	0	DCLK1
DPP10	0	-1.80268	0.681	0.825	0	0	DPP10
LINC00836	5.39478e-301	-0.338469	0.018	0.121	2.21747e-296	0	LINC00836
GALNT15	3.77437e-297	-0.507388	0.172	0.328	1.55142e-292	0	GALNT15
F11-AS1	2.90017e-291	0.402871	0.745	0.587	1.19209e-286	0	F11-AS1
JUN	3.53817e-290	-0.602141	0.278	0.432	1.45433e-285	0	JUN
LINC01411	6.27313e-280	-0.556444	0.067	0.191	2.57851e-275	0	LINC01411
FOS	8.11146e-269	-0.657879	0.149	0.289	3.33413e-264	0	FOS
CRYAB	4.52649e-267	-0.710032	0.331	0.478	1.86057e-262	0	CRYAB
ALPK1	1.68129e-266	-0.272672	0.041	0.151	6.91076e-262	0	ALPK1
PLCE1	1.54303e-265	-0.423422	0.41	0.568	6.34245e-261	0	PLCE1
AC012405.1	1.9746e-265	-0.841779	0.348	0.499	8.11638e-261	0	AC012405.1
PDE3B	1.00622e-263	0.370595	0.699	0.531	4.13596e-259	0	PDE3B
ID3	6.63853e-263	-0.607365	0.103	0.235	2.7287e-258	0	ID3
IGFBP5	1.55028e-260	-0.420432	0.057	0.171	6.37227e-256	0	IGFBP5
SYNPO2	7.90379e-257	-0.360843	0.048	0.158	3.24877e-252	0	SYNPO2
AC073941.1	1.76358e-248	-0.566278	0.227	0.376	7.24901e-244	0	AC073941.1
CERS6	2.08503e-248	-0.47383	0.346	0.49	8.5703e-244	0	CERS6
OLFM2	4.62895e-224	0.307555	0.744	0.611	1.90268e-219	0	OLFM2
LINC01088	4.88707e-223	-0.821174	0.128	0.251	2.00878e-218	0	LINC01088
CHST11	2.31185e-219	0.390228	0.802	0.699	9.50262e-215	0	CHST11
AC097518.2	1.3697e-217	0.425775	0.535	0.386	5.63003e-213	0	AC097518.2
SEL1L3	5.14167e-216	0.273647	0.456	0.305	2.11343e-211	0	SEL1L3
GAPDH	3.48113e-214	-0.439576	0.539	0.644	1.43088e-209	0	GAPDH
RERG	1.1002e-209	0.362563	0.473	0.327	4.52226e-205	0	RERG
TMEM108	4.67605e-208	0.368143	0.669	0.536	1.92204e-203	0	TMEM108
DPYSL3	5.00959e-205	-0.349631	0.347	0.482	2.05914e-200	0	DPYSL3
GRIA1	1.64834e-204	-0.432463	0.07	0.171	6.77535e-200	0	GRIA1
H3F3B	1.98389e-204	-0.541717	0.282	0.411	8.1546e-200	0	H3F3B
KCNQ3	1.32677e-203	0.347608	0.467	0.321	5.45355e-199	0	KCNQ3
MAN1C1	4.98256e-203	-0.524034	0.225	0.353	2.04803e-198	0	MAN1C1
ADAMTS9-AS2	8.18813e-200	-0.595954	0.284	0.413	3.36565e-195	0	ADAMTS9-AS2
PFKFB2	1.0949e-197	-0.440022	0.271	0.397	4.50049e-193	0	PFKFB2
MATN2	7.42367e-194	-0.26004	0.101	0.212	3.05143e-189	0	MATN2
SLC24A3	1.38306e-192	0.338531	0.591	0.455	5.68491e-188	0	SLC24A3
AQP4-AS1	1.09591e-190	-0.558064	0.591	0.7	4.50465e-186	0	AQP4-AS1
AQP1	2.5933e-190	-0.494297	0.188	0.308	1.06595e-185	0	AQP1
JUNB	3.58153e-189	-0.427602	0.19	0.31	1.47215e-184	0	JUNB
ABCC4	6.11411e-189	-0.296665	0.189	0.313	2.51314e-184	0	ABCC4
KCNJ3	7.22001e-186	-0.294996	0.078	0.18	2.96771e-181	0	KCNJ3
DGKZ	8.68556e-184	0.254516	0.534	0.397	3.57011e-179	0	DGKZ
PLXDC2	1.65547e-183	-0.368493	0.459	0.592	6.80465e-179	0	PLXDC2
HSPA1A	1.69682e-183	-0.673876	0.342	0.467	6.97463e-179	0	HSPA1A
ST6GAL1	1.26832e-180	-0.354681	0.18	0.301	5.21328e-176	0	ST6GAL1
S100B	1.21378e-179	-0.363822	0.333	0.458	4.98911e-175	0	S100B
NFASC	2.14611e-178	-0.415799	0.193	0.309	8.82135e-174	0	NFASC
CFAP47	3.4537e-175	-0.356674	0.223	0.347	1.41961e-170	0	CFAP47
LINC01515	7.93237e-170	-0.282858	0.107	0.211	3.26052e-165	0	LINC01515
B3GAT2	2.01108e-169	-0.298634	0.171	0.286	8.26632e-165	0	B3GAT2
SH3RF1	7.61634e-169	0.293669	0.668	0.558	3.13062e-164	0	SH3RF1
KCNE4	1.37346e-168	-0.326554	0.11	0.214	5.64549e-164	0	KCNE4
DNAH7	1.44881e-163	0.30608	0.806	0.705	5.9552e-159	0	DNAH7
AC007389.1	9.49513e-160	0.30873	0.699	0.586	3.90288e-155	0	AC007389.1
VIM	1.433e-158	-0.427317	0.431	0.536	5.89018e-154	0	VIM
DBI	7.96514e-158	-0.305039	0.311	0.427	3.27399e-153	0	DBI
GRK3	2.20232e-156	0.29814	0.627	0.52	9.0524e-152	0	GRK3
FRMD4A	2.89664e-155	0.278476	0.624	0.508	1.19064e-150	0	FRMD4A
RIMS1	8.72465e-154	0.538296	0.483	0.371	3.58618e-149	0	RIMS1
HSPA1B	2.29907e-148	-0.359274	0.178	0.282	9.45009e-144	0	HSPA1B
KCTD8	2.40748e-148	0.281009	0.55	0.423	9.8957e-144	0	KCTD8
DGKB	1.10431e-146	-0.383494	0.175	0.281	4.53916e-142	0	DGKB
SEMA6A	2.77395e-145	-0.262731	0.241	0.353	1.14021e-140	0	SEMA6A
ELN	1.14806e-143	-0.261127	0.204	0.311	4.719e-139	0	ELN
LINC01727	7.88816e-139	0.261852	0.421	0.305	3.24235e-134	0	LINC01727
ARHGEF3	1.47589e-136	-0.370075	0.352	0.464	6.0665e-132	0	ARHGEF3
HS3ST5	4.49656e-135	0.285538	0.431	0.319	1.84827e-130	0	HS3ST5
EPHA6	5.95748e-131	0.297959	0.744	0.639	2.44876e-126	0	EPHA6
EEF1A1	7.4914e-131	-0.275651	0.285	0.388	3.07926e-126	0	EEF1A1
TUBA1A	3.59914e-129	-0.282824	0.225	0.329	1.47939e-124	0	TUBA1A
CD63	1.52257e-126	-0.285029	0.342	0.443	6.25836e-122	0	CD63
ANGPT1	1.23493e-124	-0.272514	0.245	0.351	5.07605e-120	0	ANGPT1
DPP10.1	0	2.41212	0.979	0.685	0	1	DPP10
DCLK1.1	0	2.09562	0.48	0.087	0	1	DCLK1
LINC00609.1	0	1.70464	0.678	0.307	0	1	LINC00609
SLC38A1.1	0	1.50521	0.475	0.058	0	1	SLC38A1
LINC01088.1	0	1.32538	0.378	0.133	0	1	LINC01088
KAZN.1	0	1.3223	0.577	0.26	0	1	KAZN
AC012405.1.1	0	1.29548	0.685	0.343	0	1	AC012405.1
SNED1.1	0	1.19074	0.689	0.305	0	1	SNED1
VCAN.1	0	1.14533	0.728	0.374	0	1	VCAN
DPP6	0	1.12829	0.599	0.396	0	1	DPP6
GPC6.1	0	1.10957	0.464	0.141	0	1	GPC6
L3MBTL4.1	0	1.03803	0.52	0.152	0	1	L3MBTL4
ADAMTS9-AS2.1	0	0.999377	0.562	0.284	0	1	ADAMTS9-AS2
CD44.1	0	0.993018	0.553	0.291	0	1	CD44
AC073941.1.1	0	0.964369	0.551	0.225	0	1	AC073941.1
LINC01411.1	0	0.964116	0.319	0.073	0	1	LINC01411
TNC.1	0	0.94221	0.404	0.117	0	1	TNC
WDR49.1	0	0.930225	0.638	0.278	0	1	WDR49
AQP4-AS1.1	0	0.884138	0.78	0.61	0	1	AQP4-AS1
STXBP5L.1	0	0.87771	0.368	0.082	0	1	STXBP5L
ADAMTSL3	0	0.871325	0.385	0.172	0	1	ADAMTSL3
FOS.1	0	0.853937	0.353	0.188	0	1	FOS
DGKB.1	0	0.838834	0.433	0.162	0	1	DGKB
CERS6.1	0	0.833763	0.645	0.35	0	1	CERS6
SMAD9.1	0	0.805566	0.493	0.137	0	1	SMAD9
GALNT15.1	0	0.799143	0.464	0.19	0	1	GALNT15
TJP2.1	0	0.769819	0.554	0.336	0	1	TJP2
GRIA1.1	0	0.765267	0.282	0.072	0	1	GRIA1
PLEKHA5	0	0.733981	0.784	0.623	0	1	PLEKHA5
ID3.1	0	0.730153	0.307	0.135	0	1	ID3
PFKFB2.1	0	0.726775	0.5	0.288	0	1	PFKFB2
SPARC	0	0.718627	0.216	0.024	0	1	SPARC
SERPINI2.1	0	0.682883	0.497	0.189	0	1	SERPINI2
IGFBP5.1	0	0.68215	0.278	0.067	0	1	IGFBP5
LINC01094	0	0.678768	0.491	0.319	0	1	LINC01094
TSHZ2	0	0.665376	0.309	0.117	0	1	TSHZ2
GUCY1A1.1	0	0.658634	0.256	0.025	0	1	GUCY1A1
AQP1.1	0	0.652415	0.384	0.214	0	1	AQP1
SLCO3A1.1	0	0.645726	0.403	0.149	0	1	SLCO3A1
SYNPO2.1	0	0.632481	0.27	0.054	0	1	SYNPO2
MAN1C1.1	0	0.617096	0.439	0.25	0	1	MAN1C1
CFAP47.1	0	0.61419	0.463	0.234	0	1	CFAP47
CCK	0	0.601236	0.13	0.025	0	1	CCK
ST6GALNAC3	0	0.595309	0.678	0.451	0	1	ST6GALNAC3
KCNJ3.1	0	0.579045	0.296	0.078	0	1	KCNJ3
NAV1	0	0.57412	0.831	0.69	0	1	NAV1
RASL12.1	0	0.57275	0.402	0.121	0	1	RASL12
LINC00836.1	0	0.567796	0.217	0.027	0	1	LINC00836
SLC24A4	0	0.560931	0.405	0.19	0	1	SLC24A4
KCNN2	0	0.560435	0.335	0.136	0	1	KCNN2
DAAM2	0	0.554639	0.743	0.588	0	1	DAAM2
NFASC.1	0	0.553249	0.39	0.214	0	1	NFASC
ATP9A	0	0.541782	0.621	0.459	0	1	ATP9A
ADAMTS9	0	0.53258	0.304	0.116	0	1	ADAMTS9
ABCC4.1	0	0.525697	0.437	0.197	0	1	ABCC4
DPYSL3.1	0	0.520608	0.585	0.368	0	1	DPYSL3
B3GAT2.1	0	0.51727	0.393	0.181	0	1	B3GAT2
DIRC3	0	0.507934	0.34	0.159	0	1	DIRC3
LINC01515.1	0	0.504261	0.319	0.112	0	1	LINC01515
APLNR.1	0	0.49351	0.26	0.057	0	1	APLNR
SLC16A9	0	0.488439	0.661	0.507	0	1	SLC16A9
PLXDC2.1	0	0.485644	0.68	0.485	0	1	PLXDC2
ELN.1	0	0.470854	0.415	0.211	0	1	ELN
ANGPT1.1	0	0.461907	0.449	0.255	0	1	ANGPT1
SEMA6A.1	0	0.456946	0.453	0.252	0	1	SEMA6A
PLCE1.1	0	0.448545	0.661	0.447	0	1	PLCE1
CCDC85A	0	0.438308	0.123	0.019	0	1	CCDC85A
AL162511.1	0	0.431969	0.263	0.065	0	1	AL162511.1
GFPT2	0	0.428345	0.386	0.209	0	1	GFPT2
RGS9	0	0.416824	0.43	0.228	0	1	RGS9
USH1C	0	0.416441	0.218	0.025	0	1	USH1C
FRMPD2	0	0.414213	0.398	0.222	0	1	FRMPD2
LINC00632	0	0.40902	0.322	0.127	0	1	LINC00632
SNTB1	0	0.407285	0.485	0.3	0	1	SNTB1
AL133304.3	0	0.406083	0.247	0.075	0	1	AL133304.3
SH3GL2	0	0.395999	0.161	0.039	0	1	SH3GL2
VWCE	0	0.375126	0.258	0.096	0	1	VWCE
ARMC3	0	0.374951	0.249	0.106	0	1	ARMC3
DSCAML1	0	0.372832	0.158	0.041	0	1	DSCAML1
ALPK1.1	0	0.371762	0.233	0.059	0	1	ALPK1
LINC02814	0	0.368346	0.176	0.024	0	1	LINC02814
AL627316.1	0	0.361183	0.155	0.012	0	1	AL627316.1
SEMA5A	0	0.359718	0.192	0.065	0	1	SEMA5A
LINC02251	0	0.337727	0.18	0.019	0	1	LINC02251
DPP10-AS3	0	0.328613	0.213	0.068	0	1	DPP10-AS3
AC007563.2	0	0.32702	0.185	0.056	0	1	AC007563.2
SMOC1	0	0.307126	0.209	0.065	0	1	SMOC1
FYB2	0	0.265612	0.113	0.008	0	1	FYB2
ARRDC4	0	0.264194	0.158	0.036	0	1	ARRDC4
SLC13A5	0	-0.280338	0.074	0.23	0	1	SLC13A5
SLC7A10	0	-0.319382	0.145	0.345	0	1	SLC7A10
STK17A	0	-0.329243	0.186	0.37	0	1	STK17A
MFGE8	0	-0.356186	0.266	0.47	0	1	MFGE8
HOPX	0	-0.381148	0.192	0.386	0	1	HOPX
RBMS3-AS3	0	-0.384891	0.138	0.345	0	1	RBMS3-AS3
GRIN2C	0	-0.390829	0.451	0.649	0	1	GRIN2C
ASAP2	0	-0.391293	0.617	0.771	0	1	ASAP2
ARL6IP1	0	-0.392368	0.252	0.439	0	1	ARL6IP1
GPSM2	0	-0.3972	0.341	0.535	0	1	GPSM2
SDC4	0	-0.39751	0.602	0.757	0	1	SDC4
ATP2C1	0	-0.398149	0.49	0.66	0	1	ATP2C1
PTAR1	0	-0.39912	0.494	0.667	0	1	PTAR1
AL356737.2	0	-0.4005	0.135	0.326	0	1	AL356737.2
MYO10	0	-0.402078	0.632	0.784	0	1	MYO10
SLC25A48	0	-0.405057	0.331	0.52	0	1	SLC25A48
GNG7	0	-0.406185	0.413	0.607	0	1	GNG7
C1orf61	0	-0.406348	0.745	0.862	0	1	C1orf61
SEC14L1	0	-0.407354	0.456	0.635	0	1	SEC14L1
PHF21B	0	-0.407927	0.695	0.831	0	1	PHF21B
ITGAV	0	-0.408131	0.547	0.717	0	1	ITGAV
PCSK5	0	-0.408804	0.692	0.824	0	1	PCSK5
EEF2K	0	-0.4131	0.422	0.625	0	1	EEF2K
CPEB3	0	-0.416438	0.677	0.818	0	1	CPEB3
SLC1A4	0	-0.417856	0.336	0.55	0	1	SLC1A4
GRID1	0	-0.418003	0.658	0.809	0	1	GRID1
PTPRJ	0	-0.418299	0.409	0.604	0	1	PTPRJ
SERPINE2	0	-0.420472	0.68	0.803	0	1	SERPINE2
NDRG2	0	-0.421073	0.709	0.832	0	1	NDRG2
LRP1	0	-0.422022	0.622	0.783	0	1	LRP1
ADGRG1	0	-0.422512	0.575	0.734	0	1	ADGRG1
STXBP6	0	-0.423817	0.314	0.517	0	1	STXBP6
STK17B	0	-0.425705	0.179	0.4	0	1	STK17B
EPHA4	0	-0.428577	0.218	0.447	0	1	EPHA4
GPAM	0	-0.428608	0.297	0.517	0	1	GPAM
TMEM184B	0	-0.429796	0.519	0.69	0	1	TMEM184B
PTPN13	0	-0.429924	0.677	0.807	0	1	PTPN13
ENHO	0	-0.430445	0.305	0.491	0	1	ENHO
KCNJ10	0	-0.43053	0.501	0.671	0	1	KCNJ10
AMER2	0	-0.431296	0.406	0.598	0	1	AMER2
PLEKHG1	0	-0.432168	0.511	0.699	0	1	PLEKHG1
DIO2	0	-0.432377	0.172	0.386	0	1	DIO2
CPEB4	0	-0.432831	0.77	0.877	0	1	CPEB4
TIMP3	0	-0.434686	0.456	0.667	0	1	TIMP3
COL23A1	0	-0.440015	0.167	0.359	0	1	COL23A1
EPHX1	0	-0.440136	0.455	0.637	0	1	EPHX1
LGI4	0	-0.441556	0.538	0.708	0	1	LGI4
ACSBG1	0	-0.441884	0.707	0.873	0	1	ACSBG1
SPECC1	0	-0.442704	0.455	0.656	0	1	SPECC1
ABHD2	0	-0.444374	0.513	0.692	0	1	ABHD2
MEF2C	0	-0.446719	0.387	0.598	0	1	MEF2C
TRIM9	0	-0.447682	0.769	0.886	0	1	TRIM9
SHROOM3	0	-0.447694	0.662	0.817	0	1	SHROOM3
LINC01727.1	0	-0.448698	0.207	0.407	0	1	LINC01727
HMGN3	0	-0.449753	0.528	0.691	0	1	HMGN3
CDH2	0	-0.451404	0.661	0.801	0	1	CDH2
PHACTR3	0	-0.452119	0.819	0.921	0	1	PHACTR3
ROBO1	0	-0.45216	0.256	0.473	0	1	ROBO1
METTL7A	0	-0.453297	0.553	0.717	0	1	METTL7A
TMBIM6	0	-0.453304	0.514	0.687	0	1	TMBIM6
PTCHD1	0	-0.454753	0.428	0.635	0	1	PTCHD1
RTN4	0	-0.45675	0.629	0.788	0	1	RTN4
PTCH1	0	-0.456851	0.33	0.54	0	1	PTCH1
ACSL3	0	-0.457964	0.555	0.727	0	1	ACSL3
EDNRB	0	-0.458698	0.321	0.541	0	1	EDNRB
ABCD2	0	-0.460022	0.234	0.477	0	1	ABCD2
ALDH1L1	0	-0.460275	0.744	0.871	0	1	ALDH1L1
TKT	0	-0.460285	0.348	0.561	0	1	TKT
PTPRK	0	-0.463002	0.484	0.698	0	1	PTPRK
PRDM16-DT	0	-0.464948	0.331	0.54	0	1	PRDM16-DT
RAB31	0	-0.467614	0.491	0.705	0	1	RAB31
GNA14-AS1	0	-0.467927	0.126	0.33	0	1	GNA14-AS1
ASRGL1	0	-0.470455	0.364	0.592	0	1	ASRGL1
RHOJ	0	-0.473651	0.421	0.635	0	1	RHOJ
PCDH17	0	-0.473912	0.286	0.541	0	1	PCDH17
CEP85L	0	-0.474264	0.62	0.778	0	1	CEP85L
MGLL	0	-0.474968	0.68	0.827	0	1	MGLL
PID1	0	-0.475389	0.146	0.366	0	1	PID1
TMEM132C	0	-0.480026	0.18	0.394	0	1	TMEM132C
ATP8A1	0	-0.481078	0.417	0.631	0	1	ATP8A1
SFMBT2	0	-0.481391	0.665	0.822	0	1	SFMBT2
SLC3A2	0	-0.482821	0.518	0.683	0	1	SLC3A2
LINC00511	0	-0.484254	0.755	0.891	0	1	LINC00511
TMTC2	0	-0.484731	0.753	0.878	0	1	TMTC2
COLEC12	0	-0.488018	0.52	0.743	0	1	COLEC12
ME1	0	-0.488347	0.349	0.57	0	1	ME1
MIAT	0	-0.488972	0.216	0.49	0	1	MIAT
NEO1	0	-0.490077	0.793	0.908	0	1	NEO1
AP000462.1	0	-0.490624	0.155	0.355	0	1	AP000462.1
GRAMD1C	0	-0.491383	0.654	0.814	0	1	GRAMD1C
KCND3	0	-0.491393	0.325	0.56	0	1	KCND3
FAM184A	0	-0.495975	0.689	0.822	0	1	FAM184A
NOL4	0	-0.497407	0.483	0.674	0	1	NOL4
CD81	0	-0.498404	0.608	0.756	0	1	CD81
STXBP5	0	-0.499267	0.805	0.91	0	1	STXBP5
SLC24A3.1	0	-0.499662	0.35	0.57	0	1	SLC24A3
LIMCH1	0	-0.500947	0.678	0.84	0	1	LIMCH1
KIF21A	0	-0.501956	0.641	0.806	0	1	KIF21A
SLC6A1	0	-0.503638	0.639	0.817	0	1	SLC6A1
RORB	0	-0.503791	0.648	0.822	0	1	RORB
OLFM2.1	0	-0.50498	0.498	0.727	0	1	OLFM2
AC007389.1.1	0	-0.50646	0.487	0.687	0	1	AC007389.1
AC008957.2	0	-0.506645	0.168	0.354	0	1	AC008957.2
SPRED1	0	-0.507584	0.486	0.705	0	1	SPRED1
PDE4D	0	-0.510222	0.811	0.942	0	1	PDE4D
PDGFRB	0	-0.514824	0.52	0.726	0	1	PDGFRB
MIR100HG	0	-0.51824	0.793	0.894	0	1	MIR100HG
DOCK5	0	-0.518699	0.362	0.581	0	1	DOCK5
OTUD7A	0	-0.51973	0.698	0.849	0	1	OTUD7A
MT-ND1	0	-0.522172	0.593	0.734	0	1	MT-ND1
F3	0	-0.522694	0.591	0.762	0	1	F3
SLCO1C1	0	-0.52273	0.59	0.759	0	1	SLCO1C1
AKAP12	0	-0.524055	0.257	0.523	0	1	AKAP12
TMEM108.1	0	-0.526946	0.44	0.646	0	1	TMEM108
PDZRN3	0	-0.527082	0.718	0.85	0	1	PDZRN3
SPRY4-AS1	0	-0.531087	0.161	0.398	0	1	SPRY4-AS1
ESRRG	0	-0.531179	0.553	0.737	0	1	ESRRG
GPR37L1	0	-0.535831	0.53	0.718	0	1	GPR37L1
MAST4	0	-0.537029	0.822	0.925	0	1	MAST4
FRMD4A.1	0	-0.538342	0.39	0.618	0	1	FRMD4A
NLGN4X	0	-0.543199	0.359	0.604	0	1	NLGN4X
AC073050.1	0	-0.543426	0.752	0.88	0	1	AC073050.1
AF279873.3	0	-0.544089	0.392	0.597	0	1	AF279873.3
DGKG	0	-0.544528	0.804	0.927	0	1	DGKG
LINC00472	0	-0.545706	0.651	0.785	0	1	LINC00472
AC012404.1	0	-0.551111	0.205	0.433	0	1	AC012404.1
ITSN1	0	-0.553936	0.802	0.924	0	1	ITSN1
GRIA2	0	-0.55518	0.633	0.813	0	1	GRIA2
BRINP3	0	-0.555232	0.556	0.749	0	1	BRINP3
NRP1	0	-0.555377	0.323	0.577	0	1	NRP1
TTYH1	0	-0.56284	0.779	0.893	0	1	TTYH1
EPHB1	0	-0.566581	0.582	0.79	0	1	EPHB1
SEPTIN7	0	-0.570773	0.666	0.8	0	1	SEPTIN7
EGFR	0	-0.573118	0.627	0.815	0	1	EGFR
KCTD8.1	0	-0.574487	0.283	0.547	0	1	KCTD8
SEL1L3.1	0	-0.58086	0.15	0.448	0	1	SEL1L3
RERG.1	0	-0.583958	0.212	0.452	0	1	RERG
SH3RF1.1	0	-0.584592	0.417	0.674	0	1	SH3RF1
PIK3C2A	0	-0.586463	0.518	0.717	0	1	PIK3C2A
TMEM241	0	-0.586763	0.187	0.456	0	1	TMEM241
HS3ST5.1	0	-0.590365	0.183	0.435	0	1	HS3ST5
AC106845.1	0	-0.591134	0.483	0.707	0	1	AC106845.1
SLC35F1	0	-0.59346	0.658	0.852	0	1	SLC35F1
MT-CO2	0	-0.595009	0.716	0.817	0	1	MT-CO2
MT-CYB	0	-0.596534	0.658	0.783	0	1	MT-CYB
LGR4	0	-0.598077	0.581	0.803	0	1	LGR4
SLC39A12	0	-0.604722	0.603	0.815	0	1	SLC39A12
GJB6	0	-0.608713	0.186	0.467	0	1	GJB6
MRAS	0	-0.610992	0.623	0.789	0	1	MRAS
ARHGAP29	0	-0.611499	0.133	0.413	0	1	ARHGAP29
CLDN10	0	-0.620782	0.398	0.632	0	1	CLDN10
GABRA2	0	-0.625934	0.604	0.805	0	1	GABRA2
DGKZ.1	0	-0.628669	0.23	0.538	0	1	DGKZ
TSPAN7	0	-0.630746	0.467	0.709	0	1	TSPAN7
HEPN1	0	-0.633418	0.355	0.559	0	1	HEPN1
TUBB2B	0	-0.647245	0.273	0.525	0	1	TUBB2B
CHST11.1	0	-0.656712	0.596	0.795	0	1	CHST11
MERTK	0	-0.65996	0.613	0.831	0	1	MERTK
PTCHD1-AS	0	-0.660194	0.651	0.842	0	1	PTCHD1-AS
SLC6A11	0	-0.667064	0.384	0.674	0	1	SLC6A11
CXCL14	0	-0.678504	0.165	0.48	0	1	CXCL14
F11-AS1.1	0	-0.682365	0.453	0.725	0	1	F11-AS1
DNAH7.1	0	-0.695435	0.598	0.802	0	1	DNAH7
GJA1	0	-0.695496	0.77	0.89	0	1	GJA1
SAMD4A	0	-0.707449	0.765	0.91	0	1	SAMD4A
LRRC3B	0	-0.716499	0.43	0.736	0	1	LRRC3B
FAM171B	0	-0.728385	0.627	0.825	0	1	FAM171B
UNC5C	0	-0.762304	0.351	0.662	0	1	UNC5C
MT-ND3	0	-0.763667	0.719	0.827	0	1	MT-ND3
GNA14	0	-0.764523	0.584	0.854	0	1	GNA14
KCNQ3.1	0	-0.769679	0.167	0.462	0	1	KCNQ3
AC097518.2.1	0	-0.771147	0.246	0.522	0	1	AC097518.2
ITM2C	0	-0.772029	0.526	0.723	0	1	ITM2C
MACROD2	0	-0.776754	0.647	0.85	0	1	MACROD2
HTRA1	0	-0.792622	0.457	0.75	0	1	HTRA1
WIF1	0	-0.804145	0.059	0.357	0	1	WIF1
COL5A3	0	-0.823557	0.672	0.902	0	1	COL5A3
RIMS1.1	0	-0.834034	0.267	0.473	0	1	RIMS1
DNM3	0	-0.840035	0.684	0.899	0	1	DNM3
ATP1B2	0	-0.84027	0.71	0.871	0	1	ATP1B2
CKB	0	-0.851216	0.776	0.893	0	1	CKB
SYNE1	0	-0.852974	0.808	0.957	0	1	SYNE1
PDE3B.1	0	-0.855295	0.34	0.698	0	1	PDE3B
FLRT2.1	0	-0.859356	0.507	0.814	0	1	FLRT2
TPD52L1	0	-0.863158	0.742	0.955	0	1	TPD52L1
FTL	0	-0.869398	0.548	0.741	0	1	FTL
FTH1	0	-0.875679	0.668	0.783	0	1	FTH1
GLUL	0	-0.89378	0.747	0.919	0	1	GLUL
HGF	0	-0.897095	0.142	0.474	0	1	HGF
VAV3.1	0	-0.936281	0.356	0.702	0	1	VAV3
PTN	0	-0.965841	0.559	0.82	0	1	PTN
ZNF98.1	0	-0.970443	0.527	0.837	0	1	ZNF98
CST3	0	-1.00321	0.732	0.864	0	1	CST3
DLC1	0	-1.0374	0.527	0.794	0	1	DLC1
APOE	0	-1.04229	0.7	0.827	0	1	APOE
ARHGAP24.1	0	-1.06796	0.501	0.876	0	1	ARHGAP24
PLCB1.1	0	-1.08082	0.547	0.906	0	1	PLCB1
GRM3.1	0	-1.12145	0.27	0.704	0	1	GRM3
CACNB2	0	-1.1285	0.785	0.964	0	1	CACNB2
CABLES1.1	0	-1.14409	0.437	0.888	0	1	CABLES1
SGCD.1	0	-1.32888	0.604	0.861	0	1	SGCD
HPSE2.1	0	-1.32939	0.424	0.858	0	1	HPSE2
PSMA1	5.22515e-308	-0.366718	0.268	0.46	2.14775e-303	1	PSMA1
LINC00499	1.23442e-307	-0.485832	0.664	0.837	5.07396e-303	1	LINC00499
WLS	1.37148e-307	-0.406393	0.711	0.837	5.63734e-303	1	WLS
TENM2	3.05763e-306	-0.544404	0.7	0.834	1.25681e-301	1	TENM2
HS2ST1	1.03016e-303	-0.40782	0.576	0.737	4.23435e-299	1	HS2ST1
FGFR2	1.02728e-302	-0.401377	0.688	0.823	4.22254e-298	1	FGFR2
TTN	4.30909e-301	0.707252	0.297	0.154	1.77121e-296	1	TTN
PLIN5	2.2077e-300	-0.365277	0.536	0.706	9.07453e-296	1	PLIN5
PMP22	1.35756e-299	-0.402214	0.425	0.597	5.58012e-295	1	PMP22
RBMS3	1.51028e-299	-0.442338	0.783	0.893	6.20787e-295	1	RBMS3
BSG	5.40974e-299	-0.358404	0.505	0.676	2.22362e-294	1	BSG
ST6GAL1.1	1.58243e-298	0.444603	0.373	0.207	6.50443e-294	1	ST6GAL1
KIAA0232	3.21546e-298	-0.389074	0.526	0.687	1.32168e-293	1	KIAA0232
PCDH9-AS2	3.4556e-297	-0.435742	0.261	0.446	1.42039e-292	1	PCDH9-AS2
EXPH5	1.31162e-296	0.327375	0.283	0.136	5.3913e-292	1	EXPH5
CHI3L1	1.753e-296	-0.874869	0.22	0.405	7.20553e-292	1	CHI3L1
GPD2	4.08698e-296	-0.395035	0.532	0.698	1.67991e-291	1	GPD2
HEPACAM	5.52789e-296	-0.378241	0.733	0.839	2.27218e-291	1	HEPACAM
LRRC4C	2.39157e-295	-0.484028	0.621	0.78	9.8303e-291	1	LRRC4C
SLC6A1-AS1	1.24688e-292	-0.324858	0.163	0.335	5.12518e-288	1	SLC6A1-AS1
CP	1.80562e-291	0.362969	0.187	0.07	7.42183e-287	1	CP
PPP1R12A	3.77474e-291	-0.373354	0.665	0.79	1.55157e-286	1	PPP1R12A
TMOD2	9.33399e-291	-0.361442	0.435	0.611	3.83664e-286	1	TMOD2
KIAA0930	9.417e-291	-0.364571	0.653	0.789	3.87076e-286	1	KIAA0930
WASF3	4.59772e-290	-0.387726	0.599	0.742	1.88985e-285	1	WASF3
ACSL6	4.51935e-289	-0.411819	0.563	0.713	1.85763e-284	1	ACSL6
SLC29A4	1.33292e-287	-0.254537	0.079	0.229	5.47883e-283	1	SLC29A4
UGP2	2.91876e-285	-0.376436	0.401	0.576	1.19973e-280	1	UGP2
GLI2	4.44225e-285	-0.355823	0.384	0.568	1.82594e-280	1	GLI2
B4GALNT4	1.21709e-283	-0.354346	0.56	0.71	5.00272e-279	1	B4GALNT4
KLF12	5.39688e-283	-0.400671	0.547	0.71	2.21833e-278	1	KLF12
C1orf21	6.51199e-283	-0.403825	0.705	0.82	2.67669e-278	1	C1orf21
CDH23	2.67184e-281	-0.399898	0.293	0.473	1.09823e-276	1	CDH23
EFR3A	4.03317e-281	-0.358821	0.511	0.676	1.6578e-276	1	EFR3A
ARHGAP6	4.8266e-280	0.252964	0.169	0.06	1.98393e-275	1	ARHGAP6
SDC2	9.82535e-280	-0.362068	0.406	0.586	4.03861e-275	1	SDC2
MICALL2	1.72898e-279	-0.321395	0.546	0.712	7.10681e-275	1	MICALL2
GINS3	1.86695e-279	0.301606	0.213	0.089	7.6739e-275	1	GINS3
LINC00513	3.97569e-277	-0.394478	0.248	0.422	1.63417e-272	1	LINC00513
SLITRK2	9.91468e-276	-0.307421	0.22	0.393	4.07533e-271	1	SLITRK2
GPC5-AS2	1.51688e-275	-0.289134	0.108	0.263	6.23497e-271	1	GPC5-AS2
C2orf72	1.60082e-275	-0.342399	0.459	0.634	6.58e-271	1	C2orf72
WNK2	8.95527e-273	0.384988	0.574	0.421	3.68097e-268	1	WNK2
AHNAK	3.65774e-272	0.391924	0.73	0.601	1.50348e-267	1	AHNAK
HDDC2	1.2629e-270	-0.319707	0.226	0.397	5.19101e-266	1	HDDC2
SMURF2	1.68944e-270	-0.374379	0.457	0.625	6.94427e-266	1	SMURF2
SRI	3.20762e-270	-0.338573	0.305	0.479	1.31846e-265	1	SRI
GNAO1	7.56824e-270	-0.362898	0.689	0.817	3.11085e-265	1	GNAO1
HS3ST3A1	3.06425e-269	0.337536	0.2	0.081	1.25953e-264	1	HS3ST3A1
RHPN1	2.21539e-268	0.354513	0.532	0.377	9.10613e-264	1	RHPN1
PLCB4	2.22437e-268	0.305809	0.152	0.052	9.14305e-264	1	PLCB4
GLI3	1.2311e-267	-0.345897	0.677	0.815	5.06029e-263	1	GLI3
MBNL1	3.47397e-267	-0.392055	0.701	0.822	1.42794e-262	1	MBNL1
EFNA5	2.44905e-266	-0.41706	0.694	0.819	1.00666e-261	1	EFNA5
MARCH6	3.38784e-266	-0.36278	0.682	0.8	1.39254e-261	1	MARCH6
EPHA6.1	9.57909e-266	-0.392287	0.549	0.732	3.93739e-261	1	EPHA6
CD47	1.04332e-264	-0.354472	0.377	0.542	4.28846e-260	1	CD47
TRIL	1.47249e-264	-0.328523	0.249	0.419	6.0525e-260	1	TRIL
SPRED2	1.67681e-262	-0.364756	0.434	0.608	6.89234e-258	1	SPRED2
SGK1	1.01022e-261	0.258385	0.27	0.131	4.15241e-257	1	SGK1
SSX2IP	1.0549e-261	-0.30428	0.17	0.333	4.33607e-257	1	SSX2IP
CDH10	5.1263e-261	-0.421343	0.379	0.549	2.10711e-256	1	CDH10
KCNIP1	7.25544e-261	-0.398446	0.205	0.374	2.98228e-256	1	KCNIP1
RIPK2	1.58262e-260	0.28684	0.237	0.11	6.5052e-256	1	RIPK2
SREBF1	1.05347e-259	-0.329085	0.414	0.583	4.33018e-255	1	SREBF1
RNF182	3.80204e-259	-0.347735	0.307	0.481	1.56279e-254	1	RNF182
OSBPL6	1.85417e-258	-0.360683	0.566	0.72	7.62136e-254	1	OSBPL6
PLPP1	2.54825e-258	-0.390027	0.626	0.766	1.04743e-253	1	PLPP1
SCML1	3.55453e-256	-0.303989	0.17	0.33	1.46105e-251	1	SCML1
PCDH10	1.19136e-255	-0.302738	0.264	0.437	4.89695e-251	1	PCDH10
MEGF10	1.38437e-255	-0.375738	0.682	0.799	5.69032e-251	1	MEGF10
AL391807.1	5.16484e-255	-0.338272	0.409	0.57	2.12295e-250	1	AL391807.1
PIP5K1B	1.63702e-254	-0.294121	0.061	0.192	6.72883e-250	1	PIP5K1B
LMO3	9.16703e-254	-0.394024	0.608	0.745	3.76801e-249	1	LMO3
GRK3.1	3.64248e-252	-0.398694	0.448	0.606	1.4972e-247	1	GRK3
ADAMTS10	2.22541e-250	-0.307352	0.229	0.397	9.14733e-246	1	ADAMTS10
SYT11	2.85604e-250	-0.337742	0.523	0.667	1.17395e-245	1	SYT11
AKAP7	7.08976e-250	-0.358112	0.387	0.554	2.91417e-245	1	AKAP7
DCHS2	1.92651e-249	-0.386209	0.168	0.326	7.91873e-245	1	DCHS2
CADM3	3.63016e-249	-0.270457	0.139	0.293	1.49214e-244	1	CADM3
MATN2.1	7.43215e-249	0.284696	0.266	0.131	3.05491e-244	1	MATN2
PTPRG	1.84157e-248	-0.404792	0.735	0.84	7.56958e-244	1	PTPRG
ADAMTS17	1.84701e-248	-0.41833	0.43	0.601	7.59195e-244	1	ADAMTS17
RGS3	4.75477e-248	-0.302009	0.186	0.346	1.9544e-243	1	RGS3
TOX	9.20179e-248	-0.393746	0.704	0.82	3.7823e-243	1	TOX
RGCC	6.64297e-247	-0.291052	0.127	0.275	2.73052e-242	1	RGCC
MEIKIN	5.75096e-246	-0.423341	0.473	0.631	2.36388e-241	1	MEIKIN
HACD3	5.92401e-246	-0.359652	0.533	0.677	2.43501e-241	1	HACD3
JUN.1	3.21889e-245	0.709455	0.464	0.337	1.32309e-240	1	JUN
IL6ST	1.08674e-244	-0.342526	0.505	0.656	4.46695e-240	1	IL6ST
GRIK4	1.31893e-244	0.381526	0.594	0.445	5.42131e-240	1	GRIK4
APBA2	1.11177e-242	-0.369974	0.393	0.559	4.56981e-238	1	APBA2
ALCAM	1.73896e-242	-0.376795	0.59	0.735	7.14783e-238	1	ALCAM
HRH1	3.91011e-242	-0.355231	0.307	0.481	1.60721e-237	1	HRH1
FAIM2	4.56045e-242	-0.287347	0.184	0.34	1.87453e-237	1	FAIM2
DLGAP1	7.97239e-242	0.406863	0.769	0.624	3.27697e-237	1	DLGAP1
MCC	3.93371e-241	-0.361364	0.66	0.786	1.61691e-236	1	MCC
XYLT1	4.81705e-241	-0.308547	0.149	0.302	1.98e-236	1	XYLT1
NAT8L	8.35075e-241	-0.335537	0.564	0.706	3.43249e-236	1	NAT8L
MTMR10	1.35438e-239	-0.31077	0.387	0.55	5.56706e-235	1	MTMR10
SPOCK1	2.50562e-239	-0.442189	0.453	0.61	1.02991e-234	1	SPOCK1
P2RX7	3.19531e-239	0.283831	0.309	0.171	1.3134e-234	1	P2RX7
STIM2	1.27244e-238	-0.345653	0.534	0.678	5.23023e-234	1	STIM2
EPB41L2	2.48647e-238	-0.350731	0.571	0.713	1.02204e-233	1	EPB41L2
OSGIN2	1.55098e-234	0.320168	0.346	0.206	6.37515e-230	1	OSGIN2
RBFOX2	2.25131e-234	-0.360504	0.724	0.827	9.25378e-230	1	RBFOX2
FXYD1	2.50005e-234	-0.401734	0.438	0.585	1.02762e-229	1	FXYD1
BAALC	1.17887e-233	-0.384196	0.595	0.738	4.84561e-229	1	BAALC
HAP1	1.38939e-233	-0.327868	0.186	0.341	5.71096e-229	1	HAP1
AC023282.1	5.59606e-232	0.257485	0.173	0.07	2.3002e-227	1	AC023282.1
CALN1	6.00586e-232	-0.472446	0.121	0.259	2.46865e-227	1	CALN1
GRAMD1B	2.91535e-231	-0.337742	0.479	0.633	1.19833e-226	1	GRAMD1B
RGS20	3.08981e-229	-0.366954	0.744	0.851	1.27004e-224	1	RGS20
SUN2	3.19943e-229	-0.288706	0.303	0.463	1.31509e-224	1	SUN2
EGLN3	6.91766e-229	-0.469471	0.478	0.625	2.84343e-224	1	EGLN3
PARVA	1.46255e-227	-0.302741	0.252	0.414	6.01165e-223	1	PARVA
CEP350	4.82392e-227	-0.349338	0.697	0.805	1.98282e-222	1	CEP350
PIK3R1	1.23273e-226	-0.34267	0.506	0.654	5.06702e-222	1	PIK3R1
STARD13	9.10415e-224	-0.35957	0.718	0.83	3.74217e-219	1	STARD13
AL365295.1	2.964e-223	0.483907	0.405	0.257	1.21832e-218	1	AL365295.1
OAF	3.42802e-223	-0.28586	0.387	0.559	1.40905e-218	1	OAF
NOVA1	3.9021e-223	-0.339422	0.608	0.738	1.60392e-218	1	NOVA1
MEF2C-AS1	6.23459e-222	-0.357459	0.709	0.824	2.56267e-217	1	MEF2C-AS1
SIRPA	7.2059e-222	-0.308506	0.616	0.746	2.96191e-217	1	SIRPA
FGD4	8.42067e-222	-0.349369	0.696	0.813	3.46123e-217	1	FGD4
MAPK4	4.71728e-221	-0.350605	0.752	0.856	1.93899e-216	1	MAPK4
FNDC3B	2.14811e-220	-0.357634	0.563	0.699	8.8296e-216	1	FNDC3B
CTSD	2.19273e-219	-0.342687	0.429	0.573	9.01299e-215	1	CTSD
RSRP1	3.69872e-219	-0.300015	0.669	0.789	1.52032e-214	1	RSRP1
KLHL32	3.99223e-219	-0.38798	0.44	0.59	1.64097e-214	1	KLHL32
USP24	4.39181e-219	-0.315979	0.474	0.621	1.80521e-214	1	USP24
SARAF	5.18545e-219	-0.346221	0.452	0.594	2.13143e-214	1	SARAF
WDR17	3.02793e-217	-0.329792	0.457	0.608	1.2446e-212	1	WDR17
FRY	5.50689e-217	0.317945	0.272	0.147	2.26355e-212	1	FRY
CACNA1B	1.27515e-216	-0.300708	0.225	0.382	5.24136e-212	1	CACNA1B
VSIR	5.70639e-216	-0.286833	0.317	0.475	2.34556e-211	1	VSIR
FAM168A	3.61622e-214	-0.335359	0.718	0.822	1.48641e-209	1	FAM168A
AGBL1	1.69593e-213	-0.379347	0.115	0.249	6.97096e-209	1	AGBL1
TP53BP2	3.15525e-213	-0.29834	0.482	0.629	1.29694e-208	1	TP53BP2
PLXNB1	3.3256e-213	-0.291956	0.613	0.739	1.36696e-208	1	PLXNB1
LRRN3	9.85935e-213	-0.258782	0.149	0.291	4.05259e-208	1	LRRN3
RORA-AS1	1.20279e-212	-0.309272	0.199	0.346	4.94397e-208	1	RORA-AS1
SWAP70	1.8144e-212	-0.281183	0.232	0.384	7.45792e-208	1	SWAP70
ENTPD1	1.6005e-211	-0.31118	0.203	0.354	6.57868e-207	1	ENTPD1
PPM1B	1.27977e-210	-0.318257	0.432	0.579	5.26038e-206	1	PPM1B
TLK1	1.97186e-210	-0.305788	0.61	0.742	8.10512e-206	1	TLK1
VIM.1	9.62485e-208	-0.4668	0.398	0.538	3.9562e-203	1	VIM
SORCS2	3.7541e-207	-0.303411	0.713	0.823	1.54308e-202	1	SORCS2
TRIM8	5.91606e-207	-0.288921	0.374	0.526	2.43174e-202	1	TRIM8
MSANTD4	1.81715e-206	-0.284285	0.287	0.436	7.46921e-202	1	MSANTD4
SCG3	5.66253e-206	-0.344323	0.409	0.563	2.32753e-201	1	SCG3
JAK1	9.04475e-206	-0.335902	0.724	0.827	3.71776e-201	1	JAK1
CYB5B	3.79228e-205	-0.358772	0.436	0.577	1.55878e-200	1	CYB5B
ROBO2	9.17875e-205	0.495858	0.197	0.095	3.77283e-200	1	ROBO2
UST	1.75467e-204	-0.361847	0.372	0.522	7.2124e-200	1	UST
SMTN	2.37063e-204	-0.27569	0.223	0.371	9.74423e-200	1	SMTN
SLC22A23	4.02038e-204	-0.302514	0.409	0.562	1.65254e-199	1	SLC22A23
LSAMP-AS1	7.98979e-204	-0.261851	0.11	0.237	3.28413e-199	1	LSAMP-AS1
SRGAP3	1.02879e-203	-0.30515	0.723	0.832	4.22875e-199	1	SRGAP3
BRINP2	1.21554e-203	-0.35681	0.34	0.491	4.99635e-199	1	BRINP2
LHX2	1.76338e-203	-0.292071	0.435	0.583	7.24819e-199	1	LHX2
LAPTM4A	8.52031e-203	-0.308412	0.241	0.386	3.50219e-198	1	LAPTM4A
ZBTB20-AS5	9.00837e-203	-0.276627	0.17	0.311	3.7028e-198	1	ZBTB20-AS5
STOX1	3.91518e-201	-0.312463	0.575	0.706	1.6093e-196	1	STOX1
DDAH1	8.686e-201	-0.328371	0.731	0.837	3.57029e-196	1	DDAH1
ADAM12	1.67084e-200	-0.356704	0.23	0.377	6.86783e-196	1	ADAM12
CHKA	4.15124e-200	-0.302568	0.618	0.741	1.70633e-195	1	CHKA
PRKAG2	7.45125e-199	0.359835	0.508	0.377	3.06276e-194	1	PRKAG2
P2RY14	1.79569e-198	-0.323102	0.193	0.334	7.381e-194	1	P2RY14
NCK2	2.39489e-197	-0.264857	0.258	0.406	9.84397e-193	1	NCK2
AP1S2	4.77231e-197	0.307213	0.379	0.246	1.96161e-192	1	AP1S2
MIR4300HG	2.69155e-196	0.579446	0.739	0.631	1.10634e-191	1	MIR4300HG
DCUN1D1	1.81152e-195	-0.288571	0.422	0.565	7.44608e-191	1	DCUN1D1
CHST9	1.87121e-195	0.358926	0.26	0.144	7.69142e-191	1	CHST9
CHN1	2.19164e-194	-0.306139	0.57	0.703	9.00852e-190	1	CHN1
TGFB2	2.20117e-194	-0.343842	0.538	0.682	9.04769e-190	1	TGFB2
MT-ND2	3.46526e-194	-0.386157	0.532	0.658	1.42436e-189	1	MT-ND2
AL512662.2	3.81856e-194	-0.306922	0.372	0.519	1.56958e-189	1	AL512662.2
VEGFA	3.31459e-193	-0.301557	0.268	0.417	1.36243e-188	1	VEGFA
SLC48A1	7.6844e-193	-0.25831	0.301	0.447	3.1586e-188	1	SLC48A1
PPP1R1B	1.03586e-192	-0.289774	0.404	0.547	4.25782e-188	1	PPP1R1B
EFEMP1	3.17596e-192	-0.293062	0.591	0.74	1.30545e-187	1	EFEMP1
MLLT3	3.52293e-192	-0.329228	0.533	0.669	1.44806e-187	1	MLLT3
ATL2	6.77049e-192	-0.280818	0.324	0.471	2.78294e-187	1	ATL2
KCNE4.1	7.45508e-192	0.410821	0.256	0.142	3.06433e-187	1	KCNE4
GFRA1	2.68651e-191	-0.250841	0.109	0.234	1.10426e-186	1	GFRA1
ELOVL2	1.12094e-190	-0.28544	0.366	0.514	4.60753e-186	1	ELOVL2
EVA1C	1.16347e-189	-0.33282	0.292	0.439	4.78232e-185	1	EVA1C
MBNL2	1.03806e-188	-0.29699	0.699	0.806	4.26685e-184	1	MBNL2
RASSF8	8.7018e-188	-0.339527	0.646	0.761	3.57679e-183	1	RASSF8
NLGN1	9.97547e-187	0.395618	0.227	0.12	4.10032e-182	1	NLGN1
POU6F2	1.16216e-185	-0.356857	0.228	0.37	4.77694e-181	1	POU6F2
GYG2	1.50175e-185	0.316937	0.325	0.201	6.1728e-181	1	GYG2
BNC2	1.56898e-185	0.373061	0.355	0.225	6.44912e-181	1	BNC2
ETV1	2.8564e-185	-0.275375	0.301	0.451	1.1741e-180	1	ETV1
SLC30A10	3.96034e-184	-0.257419	0.218	0.358	1.62786e-179	1	SLC30A10
PBXIP1	2.73017e-183	-0.285995	0.496	0.627	1.12221e-178	1	PBXIP1
LYN	1.59248e-182	-0.273025	0.152	0.283	6.54571e-178	1	LYN
JAM2	3.67222e-182	-0.300061	0.326	0.471	1.50943e-177	1	JAM2
SPRY2	6.96467e-182	-0.259045	0.284	0.427	2.86276e-177	1	SPRY2
SCARA3	8.24926e-182	-0.316527	0.517	0.65	3.39078e-177	1	SCARA3
RIC3	1.73811e-181	-0.259138	0.348	0.489	7.14432e-177	1	RIC3
CDS1	2.4348e-181	-0.268442	0.209	0.346	1.0008e-176	1	CDS1
LDLRAD3	3.1566e-181	-0.301608	0.44	0.581	1.29749e-176	1	LDLRAD3
MT2A	1.54678e-180	-0.415217	0.656	0.761	6.35789e-176	1	MT2A
ELOVL5	2.94696e-180	-0.254899	0.439	0.583	1.21132e-175	1	ELOVL5
PRNP	9.31271e-180	-0.290003	0.484	0.618	3.8279e-175	1	PRNP
PLEKHA6	2.15756e-179	-0.316602	0.481	0.611	8.86845e-175	1	PLEKHA6
NFE2L2	8.1074e-179	-0.28355	0.564	0.686	3.33247e-174	1	NFE2L2
PLCG1	1.56197e-178	-0.256195	0.387	0.527	6.42033e-174	1	PLCG1
LCOR	5.77177e-178	-0.297403	0.546	0.67	2.37243e-173	1	LCOR
MAN1A1	6.82038e-178	0.276323	0.255	0.143	2.80345e-173	1	MAN1A1
AL157886.1	2.72239e-177	0.527427	0.221	0.118	1.11901e-172	1	AL157886.1
GALNT2	5.34619e-177	-0.280592	0.508	0.641	2.1975e-172	1	GALNT2
MRVI1	1.05578e-176	-0.272615	0.635	0.779	4.33968e-172	1	MRVI1
FBXO21	3.10336e-176	-0.252191	0.284	0.425	1.27561e-171	1	FBXO21
TMBIM1	5.44071e-176	-0.265329	0.294	0.434	2.23635e-171	1	TMBIM1
CAMK2N1	2.61341e-175	-0.257529	0.305	0.443	1.07422e-170	1	CAMK2N1
NUTM2B-AS1	3.63866e-175	-0.290393	0.61	0.727	1.49563e-170	1	NUTM2B-AS1
NT5DC1	3.85846e-175	-0.275782	0.303	0.448	1.58598e-170	1	NT5DC1
RTN1	1.48305e-174	0.34246	0.277	0.162	6.09591e-170	1	RTN1
GALNT18	6.73334e-174	-0.320961	0.599	0.725	2.76767e-169	1	GALNT18
PTPN4	7.36183e-172	-0.29121	0.579	0.697	3.02601e-167	1	PTPN4
DECR1	5.54687e-170	-0.279261	0.428	0.559	2.27998e-165	1	DECR1
SCRG1	1.29266e-169	-0.259956	0.205	0.336	5.31335e-165	1	SCRG1
TSC22D4	3.35426e-169	-0.275389	0.561	0.683	1.37874e-164	1	TSC22D4
AC087564.1	5.57403e-169	-0.382351	0.587	0.702	2.29115e-164	1	AC087564.1
KBTBD12	3.78036e-168	-0.298519	0.295	0.434	1.55388e-163	1	KBTBD12
PTPN9	7.33388e-168	-0.282416	0.517	0.651	3.01452e-163	1	PTPN9
RAMP1	1.90646e-167	-0.29496	0.616	0.722	7.83631e-163	1	RAMP1
ARNTL	2.7731e-167	-0.282515	0.31	0.444	1.13986e-162	1	ARNTL
LDHB	3.17437e-167	-0.276794	0.314	0.449	1.30479e-162	1	LDHB
FAM181B	1.57279e-166	-0.284759	0.408	0.542	6.46481e-162	1	FAM181B
BAIAP2	4.88548e-166	0.3124	0.366	0.247	2.00813e-161	1	BAIAP2
RALGDS	1.42936e-165	-0.273278	0.498	0.628	5.87524e-161	1	RALGDS
GALNT7	1.72246e-165	-0.27051	0.339	0.48	7.07998e-161	1	GALNT7
USP54	1.77159e-165	0.373012	0.634	0.526	7.28193e-161	1	USP54
TACC1	3.14941e-165	-0.264036	0.494	0.623	1.29453e-160	1	TACC1
LRMDA	8.67763e-165	-0.368921	0.458	0.606	3.56685e-160	1	LRMDA
CD59	2.57828e-164	-0.25436	0.295	0.429	1.05977e-159	1	CD59
RALGAPA2	3.38396e-163	-0.306041	0.668	0.773	1.39094e-158	1	RALGAPA2
SYT17	3.51579e-163	-0.2866	0.67	0.776	1.44513e-158	1	SYT17
NHS	8.88725e-163	0.371925	0.334	0.223	3.65302e-158	1	NHS
PPP2R2C	1.92379e-162	-0.251387	0.329	0.468	7.90756e-158	1	PPP2R2C
CRIM1	8.15124e-162	-0.307865	0.465	0.591	3.35049e-157	1	CRIM1
SH3RF3	1.00399e-161	-0.276377	0.302	0.441	4.12682e-157	1	SH3RF3
ETNPPL	1.27342e-161	-0.263861	0.615	0.734	5.23425e-157	1	ETNPPL
CLIP4	3.53228e-161	-0.269565	0.617	0.728	1.45191e-156	1	CLIP4
TSC22D1	3.60578e-161	-0.309752	0.528	0.649	1.48212e-156	1	TSC22D1
SLC18B1	3.39218e-160	-0.266591	0.588	0.703	1.39432e-155	1	SLC18B1
LMNTD1	4.16239e-159	0.36247	0.434	0.309	1.71091e-154	1	LMNTD1
MT1E	9.86603e-159	-0.328253	0.461	0.592	4.05533e-154	1	MT1E
HIF1A	1.0486e-158	-0.2588	0.502	0.635	4.31018e-154	1	HIF1A
TBL1XR1	1.41553e-158	-0.272524	0.549	0.672	5.81839e-154	1	TBL1XR1
PWWP3A	7.80234e-156	-0.277453	0.517	0.636	3.20707e-151	1	PWWP3A
CC2D2B	8.30147e-155	-0.293806	0.25	0.376	3.41224e-150	1	CC2D2B
PANTR1	2.78519e-154	-0.267043	0.672	0.776	1.14483e-149	1	PANTR1
CTIF	1.9734e-152	-0.25336	0.588	0.7	8.11147e-148	1	CTIF
AC079760.1	4.6484e-152	-0.285398	0.181	0.302	1.91068e-147	1	AC079760.1
GAN	1.35915e-151	0.32964	0.629	0.522	5.58663e-147	1	GAN
MT1X	5.20642e-151	-0.297598	0.367	0.498	2.14005e-146	1	MT1X
PURG	1.99082e-150	-0.255515	0.418	0.544	8.18306e-146	1	PURG
MRPS6	2.89997e-150	-0.295029	0.333	0.464	1.192e-145	1	MRPS6
CCDC14	1.9385e-149	0.274223	0.412	0.296	7.96803e-145	1	CCDC14
CFAP54	3.74171e-149	0.359141	0.411	0.294	1.53799e-144	1	CFAP54
LPIN2	4.37401e-148	-0.274445	0.447	0.568	1.79789e-143	1	LPIN2
CBR4	1.27657e-143	-0.252369	0.498	0.618	5.24721e-139	1	CBR4
C10orf90	1.40245e-143	-0.254038	0.125	0.232	5.76462e-139	1	C10orf90
CLYBL	9.32657e-141	-0.261026	0.489	0.611	3.8336e-136	1	CLYBL
PPFIA2	1.20218e-140	-0.31389	0.575	0.694	4.94142e-136	1	PPFIA2
ZMYND8	5.38164e-140	-0.29405	0.575	0.681	2.21207e-135	1	ZMYND8
AC073475.1	9.52559e-139	-0.329989	0.511	0.633	3.9154e-134	1	AC073475.1
AKAP10	1.50322e-138	-0.268698	0.532	0.645	6.17883e-134	1	AKAP10
ACER3	3.93423e-138	-0.253868	0.354	0.48	1.61713e-133	1	ACER3
ALK	7.56066e-138	-0.370688	0.312	0.433	3.10773e-133	1	ALK
PIR	1.42249e-136	-0.264347	0.312	0.437	5.84702e-132	1	PIR
AC091826.2	1.77957e-135	-0.29184	0.478	0.599	7.31476e-131	1	AC091826.2
OXR1	2.4722e-134	-0.295623	0.504	0.615	1.01617e-129	1	OXR1
IL17RB	3.82909e-134	-0.257487	0.491	0.606	1.57391e-129	1	IL17RB
PCDH7	1.59682e-132	-0.284744	0.669	0.77	6.56359e-128	1	PCDH7
ENOX1	4.74358e-132	-0.253446	0.409	0.539	1.9498e-127	1	ENOX1
AEBP1	1.77447e-131	0.316865	0.555	0.452	7.29378e-127	1	AEBP1
CAMKMT	3.82317e-131	-0.261563	0.56	0.677	1.57148e-126	1	CAMKMT
SESN1	5.54542e-131	-0.27737	0.512	0.625	2.27939e-126	1	SESN1
SYTL4	3.88861e-128	0.296378	0.513	0.406	1.59837e-123	1	SYTL4
POT1-AS1	1.36342e-124	-0.316259	0.412	0.532	5.60422e-120	1	POT1-AS1
ITM2B	3.50022e-124	-0.250851	0.58	0.681	1.43873e-119	1	ITM2B
KREMEN1	6.66805e-123	0.281408	0.519	0.415	2.74083e-118	1	KREMEN1
AC104574.2	7.56562e-123	-0.313169	0.204	0.318	3.10977e-118	1	AC104574.2
UBE2E2	1.65241e-119	-0.278134	0.528	0.636	6.79205e-115	1	UBE2E2
MT1F	2.11248e-119	-0.26584	0.264	0.378	8.68313e-115	1	MT1F
CD63.1	4.2048e-118	-0.275748	0.329	0.437	1.72834e-113	1	CD63
SLC16A1-AS1	7.0439e-117	0.262541	0.537	0.436	2.89533e-112	1	SLC16A1-AS1
KCNMB2-AS1	3.76165e-111	-0.280348	0.57	0.675	1.54619e-106	1	KCNMB2-AS1
ANO5	1.82556e-109	-0.266343	0.411	0.523	7.5038e-105	1	ANO5
AC105402.3	1.04029e-102	-0.286102	0.452	0.552	4.27602e-98	1	AC105402.3
LRRTM4	8.4766e-101	-0.431676	0.354	0.454	3.48422e-96	1	LRRTM4
CST3.1	0	1.78988	0.983	0.797	0	2	CST3
APOE.1	0	1.69898	0.979	0.755	0	2	APOE
FTH1.1	0	1.54355	0.941	0.715	0	2	FTH1
ITM2C.1	0	1.34365	0.94	0.615	0	2	ITM2C
FTL.1	0	1.3212	0.926	0.64	0	2	FTL
CKB.1	0	1.25396	0.985	0.835	0	2	CKB
HEPN1.1	0	1.2133	0.852	0.434	0	2	HEPN1
MT2A.1	0	1.15988	0.93	0.694	0	2	MT2A
CD81.1	0	1.11192	0.938	0.672	0	2	CD81
DLC1.1	0	1.0974	0.94	0.675	0	2	DLC1
VIM.2	0	1.03967	0.787	0.444	0	2	VIM
GJA1.1	0	1.03282	0.979	0.832	0	2	GJA1
TUBB2B.1	0	1.00413	0.777	0.392	0	2	TUBB2B
GLUL.1	0	0.993725	0.984	0.848	0	2	GLUL
MT1E.1	0	0.945155	0.798	0.509	0	2	MT1E
PTN.1	0	0.925999	0.945	0.707	0	2	PTN
HTRA1.1	0	0.924761	0.912	0.619	0	2	HTRA1
ITM2B.1	0	0.922305	0.892	0.608	0	2	ITM2B
GJB6.1	0	0.905303	0.711	0.325	0	2	GJB6
CLDN10.1	0	0.90081	0.827	0.515	0	2	CLDN10
AGT	0	0.895527	0.873	0.596	0	2	AGT
GAPDH.1	0	0.885553	0.849	0.561	0	2	GAPDH
ATP1B2.1	0	0.885523	0.973	0.797	0	2	ATP1B2
SCG3.1	0	0.867765	0.8	0.466	0	2	SCG3
MT3	0	0.857382	0.917	0.716	0	2	MT3
TMBIM6.1	0	0.816485	0.873	0.593	0	2	TMBIM6
TTYH1.1	0	0.815045	0.964	0.84	0	2	TTYH1
MT-ND3.1	0	0.808837	0.889	0.778	0	2	MT-ND3
CD63.2	0	0.798617	0.691	0.353	0	2	CD63
FXYD1.1	0	0.798389	0.772	0.5	0	2	FXYD1
AC012404.1.1	0	0.795813	0.695	0.306	0	2	AC012404.1
AP000462.1.1	0	0.793513	0.602	0.241	0	2	AP000462.1
SLC3A2.1	0	0.785097	0.859	0.593	0	2	SLC3A2
MT1X.1	0	0.77774	0.706	0.415	0	2	MT1X
PSAP	0	0.77114	0.927	0.714	0	2	PSAP
MT-CO3	0	0.760009	0.89	0.785	0	2	MT-CO3
MT1G	0	0.743427	0.599	0.34	0	2	MT1G
ENHO.1	0	0.741597	0.718	0.386	0	2	ENHO
LAPTM4A.1	0	0.734214	0.642	0.289	0	2	LAPTM4A
CXCL14.1	0	0.733326	0.683	0.334	0	2	CXCL14
WIF1.1	0	0.726712	0.538	0.221	0	2	WIF1
SARAF.1	0	0.724995	0.8	0.507	0	2	SARAF
PRNP.1	0	0.721052	0.83	0.533	0	2	PRNP
MT-CYB.1	0	0.715776	0.865	0.725	0	2	MT-CYB
GPR37L1.1	0	0.715476	0.879	0.624	0	2	GPR37L1
PCDH9-AS2.1	0	0.713807	0.685	0.338	0	2	PCDH9-AS2
MT-CO2.1	0	0.702805	0.886	0.769	0	2	MT-CO2
HLA-A	0	0.696341	0.624	0.294	0	2	HLA-A
FAM171B.1	0	0.68227	0.936	0.736	0	2	FAM171B
ACTG1	0	0.681309	0.782	0.492	0	2	ACTG1
PRDX1	0	0.67835	0.625	0.314	0	2	PRDX1
MT1M	0	0.676068	0.606	0.332	0	2	MT1M
CSRP1	0	0.673859	0.914	0.754	0	2	CSRP1
SERPINE2.1	0	0.671091	0.929	0.738	0	2	SERPINE2
MT-ATP6	0	0.664489	0.877	0.767	0	2	MT-ATP6
MT1F.1	0	0.658163	0.562	0.304	0	2	MT1F
EPHX1.1	0	0.642418	0.788	0.546	0	2	EPHX1
SRP14	0	0.631268	0.634	0.316	0	2	SRP14
METRN	0	0.630226	0.876	0.674	0	2	METRN
P2RY14.1	0	0.628311	0.558	0.244	0	2	P2RY14
HMGN3.1	0	0.623427	0.847	0.606	0	2	HMGN3
HACD3.1	0	0.619299	0.84	0.597	0	2	HACD3
METTL7A.1	0	0.61133	0.86	0.634	0	2	METTL7A
MGST1	0	0.610512	0.928	0.761	0	2	MGST1
SCRG1.1	0	0.610294	0.56	0.249	0	2	SCRG1
AC008957.2.1	0	0.609036	0.541	0.256	0	2	AC008957.2
RAMP1.1	0	0.600318	0.851	0.662	0	2	RAMP1
ARL6IP1.1	0	0.598873	0.644	0.337	0	2	ARL6IP1
PLPP3	0	0.597259	0.965	0.857	0	2	PLPP3
F3.1	0	0.596315	0.887	0.68	0	2	F3
CTSD.1	0	0.595612	0.749	0.491	0	2	CTSD
MT-ND1.1	0	0.594739	0.823	0.669	0	2	MT-ND1
TMEM241.1	0	0.594498	0.633	0.331	0	2	TMEM241
TSC22D4.1	0	0.590411	0.842	0.612	0	2	TSC22D4
PON2	0	0.589557	0.952	0.81	0	2	PON2
AL356737.2.1	0	0.584739	0.535	0.222	0	2	AL356737.2
MT-CO1	0	0.569052	0.835	0.686	0	2	MT-CO1
PMP22.1	0	0.568838	0.761	0.508	0	2	PMP22
ID4	0	0.56702	0.826	0.596	0	2	ID4
GNA14-AS1.1	0	0.564878	0.513	0.226	0	2	GNA14-AS1
EIF1	0	0.55814	0.665	0.372	0	2	EIF1
PTTG1IP	0	0.557752	0.781	0.558	0	2	PTTG1IP
CALM2	0	0.550526	0.859	0.668	0	2	CALM2
RORA-AS1.1	0	0.544049	0.553	0.257	0	2	RORA-AS1
LINC00513.1	0	0.544038	0.62	0.326	0	2	LINC00513
BSG.1	0	0.543953	0.822	0.59	0	2	BSG
LSAMP-AS1.1	0	0.54358	0.456	0.153	0	2	LSAMP-AS1
LDHB.1	0	0.543028	0.634	0.369	0	2	LDHB
BCAN	0	0.542426	0.757	0.506	0	2	BCAN
AC079385.1	0	0.537355	0.653	0.369	0	2	AC079385.1
FAM181B.1	0	0.530975	0.717	0.464	0	2	FAM181B
TSPAN7.1	0	0.528543	0.847	0.6	0	2	TSPAN7
SEPTIN7.1	0	0.527892	0.887	0.738	0	2	SEPTIN7
TKT.1	0	0.526166	0.702	0.462	0	2	TKT
TIMP3.1	0	0.525074	0.81	0.568	0	2	TIMP3
DDX5	0	0.520368	0.938	0.804	0	2	DDX5
EDNRB.1	0	0.518633	0.706	0.435	0	2	EDNRB
TSC22D1.1	0	0.518554	0.788	0.581	0	2	TSC22D1
DKK3	0	0.516911	0.918	0.776	0	2	DKK3
TUBB2A	0	0.514941	0.424	0.143	0	2	TUBB2A
ACTB	0	0.510899	0.777	0.547	0	2	ACTB
HGF.1	0	0.510832	0.582	0.34	0	2	HGF
ATP6V0C	0	0.507694	0.527	0.252	0	2	ATP6V0C
SRI.1	0	0.50466	0.656	0.387	0	2	SRI
GRM3.2	0	0.500413	0.798	0.536	0	2	GRM3
PEBP1	0	0.493849	0.669	0.438	0	2	PEBP1
HEPACAM.1	0	0.493077	0.931	0.785	0	2	HEPACAM
TMEM59	0	0.492931	0.609	0.348	0	2	TMEM59
SLC6A1-AS1.1	0	0.488735	0.509	0.243	0	2	SLC6A1-AS1
DDIT4	0	0.488592	0.594	0.345	0	2	DDIT4
PRKCA-AS1	0	0.486563	0.499	0.234	0	2	PRKCA-AS1
CTSF	0	0.483623	0.576	0.318	0	2	CTSF
TMEM47	0	0.482166	0.712	0.452	0	2	TMEM47
RHOB	0	0.482021	0.683	0.446	0	2	RHOB
ETNPPL.1	0	0.479439	0.859	0.67	0	2	ETNPPL
AL078459.1	0	0.47452	0.488	0.233	0	2	AL078459.1
PBXIP1.1	0	0.472248	0.766	0.557	0	2	PBXIP1
TECR	0	0.471351	0.631	0.389	0	2	TECR
CD59.1	0	0.468109	0.597	0.351	0	2	CD59
B2M	0	0.467034	0.5	0.245	0	2	B2M
ZBTB20-AS5.1	0	0.464754	0.489	0.229	0	2	ZBTB20-AS5
ADGRG1.1	0	0.458814	0.838	0.66	0	2	ADGRG1
UBC.1	0	0.457324	0.79	0.514	0	2	UBC
ENO1	0	0.455685	0.803	0.609	0	2	ENO1
HDDC2.1	0	0.453109	0.568	0.306	0	2	HDDC2
STOM	0	0.452802	0.638	0.396	0	2	STOM
PLTP	0	0.451911	0.554	0.334	0	2	PLTP
GABRA2.1	0	0.450029	0.9	0.718	0	2	GABRA2
SRSF5	0	0.446034	0.818	0.624	0	2	SRSF5
PDGFRB.1	0	0.445334	0.843	0.633	0	2	PDGFRB
RNASEK	0	0.444735	0.439	0.189	0	2	RNASEK
DBI.1	0	0.442409	0.595	0.345	0	2	DBI
NME3	0	0.438564	0.641	0.386	0	2	NME3
COX7C	0	0.435764	0.552	0.296	0	2	COX7C
TRIL.1	0	0.435552	0.573	0.332	0	2	TRIL
TMCO1	0	0.434454	0.527	0.28	0	2	TMCO1
SSPN	0	0.434336	0.65	0.426	0	2	SSPN
AC093879.1	0	0.429989	0.421	0.186	0	2	AC093879.1
EEF1A1.1	0	0.42883	0.557	0.311	0	2	EEF1A1
NDUFA4	0	0.425894	0.481	0.239	0	2	NDUFA4
GRINA	0	0.424187	0.59	0.349	0	2	GRINA
AL391807.1.1	0	0.423316	0.713	0.488	0	2	AL391807.1
SLITRK2.1	0	0.422715	0.556	0.303	0	2	SLITRK2
RPL41	0	0.419551	0.485	0.237	0	2	RPL41
GNG12-AS1	0	0.416876	0.533	0.289	0	2	GNG12-AS1
S100A1	0	0.416366	0.481	0.239	0	2	S100A1
GPC5-AS2.1	0	0.416365	0.424	0.18	0	2	GPC5-AS2
SPCS2	0	0.416148	0.51	0.273	0	2	SPCS2
RTN4.1	0	0.41473	0.884	0.716	0	2	RTN4
PDE5A	0	0.414183	0.544	0.303	0	2	PDE5A
RGCC.1	0	0.412551	0.418	0.197	0	2	RGCC
AL138828.1	0	0.411173	0.416	0.195	0	2	AL138828.1
ARL6IP5	0	0.411127	0.491	0.249	0	2	ARL6IP5
RCN2	0	0.410939	0.576	0.342	0	2	RCN2
AC016716.2	0	0.410005	0.418	0.17	0	2	AC016716.2
RPL23A	0	0.406121	0.513	0.282	0	2	RPL23A
HSPA8	0	0.403031	0.44	0.203	0	2	HSPA8
COX4I1	0	0.402113	0.474	0.235	0	2	COX4I1
AL450384.2	0	0.402083	0.454	0.233	0	2	AL450384.2
CALR	0	0.400808	0.453	0.216	0	2	CALR
B4GAT1	0	0.39582	0.416	0.178	0	2	B4GAT1
TUFM	0	0.394587	0.434	0.19	0	2	TUFM
ATP5PF	0	0.39238	0.485	0.258	0	2	ATP5PF
RAPH1	0	0.389622	0.5	0.27	0	2	RAPH1
SELENOS	0	0.388997	0.432	0.2	0	2	SELENOS
SELENOP	0	0.384219	0.401	0.193	0	2	SELENOP
LINC00960	0	0.383143	0.412	0.19	0	2	LINC00960
C18orf32	0	0.382981	0.429	0.205	0	2	C18orf32
RBMS3-AS3.1	0	0.381843	0.486	0.247	0	2	RBMS3-AS3
SAT2	0	0.37883	0.556	0.332	0	2	SAT2
HSPA2	0	0.377255	0.386	0.167	0	2	HSPA2
ATP6AP2	0	0.373796	0.419	0.185	0	2	ATP6AP2
C1orf122	0	0.372158	0.438	0.211	0	2	C1orf122
MARCKSL1	0	0.37162	0.41	0.183	0	2	MARCKSL1
OAZ1	0	0.369804	0.455	0.238	0	2	OAZ1
GSTP1	0	0.369756	0.376	0.163	0	2	GSTP1
HSPA5	0	0.363855	0.456	0.228	0	2	HSPA5
DCXR	0	0.362961	0.435	0.224	0	2	DCXR
AC104827.1	0	0.360645	0.395	0.188	0	2	AC104827.1
SELENOT	0	0.360387	0.454	0.231	0	2	SELENOT
LRPAP1	0	0.357703	0.416	0.203	0	2	LRPAP1
GABARAP	0	0.348345	0.398	0.191	0	2	GABARAP
SLC25A5	0	0.347228	0.312	0.103	0	2	SLC25A5
GABARAPL2	0	0.347003	0.394	0.182	0	2	GABARAPL2
COX5B	0	0.34598	0.396	0.19	0	2	COX5B
COX6A1	0	0.34566	0.363	0.168	0	2	COX6A1
NDUFC2	0	0.344572	0.346	0.146	0	2	NDUFC2
IGSF10	0	0.338624	0.358	0.147	0	2	IGSF10
OLIG1	0	0.334222	0.303	0.105	0	2	OLIG1
RPL15	0	0.334179	0.379	0.177	0	2	RPL15
A2ML1-AS1	0	0.333905	0.356	0.145	0	2	A2ML1-AS1
SPCS1	0	0.330363	0.369	0.163	0	2	SPCS1
RABAC1	0	0.330038	0.326	0.138	0	2	RABAC1
BTG1	0	0.327867	0.33	0.135	0	2	BTG1
ATP6V0B	0	0.32685	0.377	0.174	0	2	ATP6V0B
CYC1	0	0.325587	0.318	0.117	0	2	CYC1
SOD3	0	0.323441	0.285	0.097	0	2	SOD3
CD164	0	0.321274	0.371	0.171	0	2	CD164
PPIB	0	0.319195	0.345	0.145	0	2	PPIB
EMC7	0	0.314096	0.317	0.126	0	2	EMC7
DAD1	0	0.309932	0.328	0.142	0	2	DAD1
LRP4-AS1	0	0.308993	0.334	0.142	0	2	LRP4-AS1
AC018682.1	0	0.306893	0.341	0.15	0	2	AC018682.1
CTSL	0	0.291541	0.313	0.126	0	2	CTSL
SELENOM	0	0.276774	0.287	0.112	0	2	SELENOM
PCDH9-AS1	0	0.27538	0.232	0.066	0	2	PCDH9-AS1
AC016723.1	0	0.268615	0.263	0.098	0	2	AC016723.1
LINC00903	0	0.26796	0.25	0.083	0	2	LINC00903
AC012405.1.2	0	-1.29374	0.206	0.486	0	2	AC012405.1
DPP10.2	0	-1.67873	0.647	0.794	0	2	DPP10
NFKBIA	3.2442e-305	0.400151	0.533	0.314	1.3335e-300	2	NFKBIA
RPL10	5.80924e-305	0.386797	0.532	0.311	2.38783e-300	2	RPL10
AC002463.1	1.03925e-302	0.305044	0.329	0.142	4.27173e-298	2	AC002463.1
GLUD1	3.08448e-301	0.412156	0.922	0.791	1.26784e-296	2	GLUD1
AC026803.3	3.11702e-300	0.296241	0.337	0.149	1.28122e-295	2	AC026803.3
LRP1.1	4.21278e-300	0.39969	0.872	0.711	1.73162e-295	2	LRP1
MT-ND4	1.23269e-299	0.591139	0.861	0.739	5.06683e-295	2	MT-ND4
HLA-C	1.81597e-299	0.295921	0.284	0.114	7.46435e-295	2	HLA-C
AC058791.1	4.06261e-299	0.29587	0.328	0.143	1.6699e-294	2	AC058791.1
AC005009.2	9.61211e-299	0.251284	0.215	0.071	3.95096e-294	2	AC005009.2
AC073941.1.2	9.55116e-298	-0.786952	0.127	0.355	3.92591e-293	2	AC073941.1
TMED7	1.14863e-296	0.319362	0.394	0.193	4.72131e-292	2	TMED7
DHRS7	1.74168e-296	0.301908	0.339	0.153	7.159e-292	2	DHRS7
PTMA	7.07208e-296	0.406122	0.688	0.468	2.90691e-291	2	PTMA
UBB	2.11666e-295	0.361408	0.421	0.216	8.70033e-291	2	UBB
CSPG5	7.67251e-295	0.40713	0.544	0.324	3.15371e-290	2	CSPG5
FGFR3	3.01407e-294	0.41143	0.932	0.813	1.2389e-289	2	FGFR3
RAB11A	4.78878e-294	0.413747	0.614	0.388	1.96838e-289	2	RAB11A
LAMP1	9.15766e-294	0.374096	0.558	0.338	3.76416e-289	2	LAMP1
COPS9	1.26424e-293	0.364187	0.476	0.261	5.19654e-289	2	COPS9
TMEM132A	8.49707e-293	0.402423	0.681	0.46	3.49264e-288	2	TMEM132A
AMER2.1	1.45155e-292	0.402524	0.726	0.508	5.96643e-288	2	AMER2
SPSB3	2.91886e-291	0.350349	0.483	0.271	1.19977e-286	2	SPSB3
AC008067.1	1.13462e-289	0.278353	0.251	0.094	4.66374e-285	2	AC008067.1
DEGS1	1.21165e-289	0.285451	0.319	0.14	4.98037e-285	2	DEGS1
ATP5MC3	2.38278e-289	0.273154	0.296	0.124	9.79419e-285	2	ATP5MC3
AL390783.1	1.46386e-288	0.294759	0.294	0.122	6.01705e-284	2	AL390783.1
RPL18	1.64211e-286	0.34263	0.432	0.229	6.74974e-282	2	RPL18
FBXO2	1.10805e-285	0.448044	0.601	0.39	4.55452e-281	2	FBXO2
VEGFB	1.53664e-285	0.361923	0.477	0.27	6.31621e-281	2	VEGFB
CTSH	1.62838e-285	0.42262	0.596	0.378	6.6933e-281	2	CTSH
ATP5F1B	3.43683e-285	0.329847	0.415	0.216	1.41267e-280	2	ATP5F1B
EIF5	6.657e-285	0.385486	0.613	0.394	2.73629e-280	2	EIF5
NDUFB4	4.20868e-283	0.323575	0.428	0.224	1.72994e-278	2	NDUFB4
LAMP2	4.72549e-283	0.394005	0.698	0.486	1.94237e-278	2	LAMP2
HSP90AB1	4.99415e-280	0.447633	0.624	0.415	2.05279e-275	2	HSP90AB1
ZNF302	5.90251e-280	0.346187	0.569	0.347	2.42617e-275	2	ZNF302
SGCD.2	1.8411e-279	0.467195	0.914	0.762	7.56766e-275	2	SGCD
RPL11	4.07137e-279	0.330599	0.461	0.251	1.6735e-274	2	RPL11
L3MBTL4.2	1.02205e-278	-0.670857	0.084	0.292	4.20104e-274	2	L3MBTL4
HNRNPDL	1.20833e-277	0.397407	0.828	0.66	4.96673e-273	2	HNRNPDL
DYNLL1	4.41878e-277	0.404443	0.624	0.416	1.8163e-272	2	DYNLL1
UNC50	2.9332e-276	0.265124	0.292	0.124	1.20566e-271	2	UNC50
SELENOW	1.1764e-275	0.40517	0.666	0.459	4.83548e-271	2	SELENOW
SEC62	5.01491e-274	0.406616	0.701	0.503	2.06133e-269	2	SEC62
RNH1	5.34616e-274	0.29069	0.366	0.177	2.19749e-269	2	RNH1
VSIR.1	1.22742e-271	0.393718	0.605	0.396	5.04518e-267	2	VSIR
SLC1A4.1	1.29242e-271	0.385286	0.664	0.455	5.31235e-267	2	SLC1A4
IL6ST.1	2.06964e-271	0.403981	0.774	0.583	8.50705e-267	2	IL6ST
GPX4	2.95312e-271	0.322469	0.41	0.215	1.21385e-266	2	GPX4
PRDM16-DT.1	9.4189e-271	0.420679	0.656	0.446	3.87155e-266	2	PRDM16-DT
SELENOK	2.14804e-270	0.261808	0.281	0.117	8.82931e-266	2	SELENOK
VWA1	7.15269e-270	0.275001	0.331	0.152	2.94004e-265	2	VWA1
TMED9	6.73727e-269	0.25496	0.282	0.119	2.76929e-264	2	TMED9
RPL21	7.89271e-268	0.323356	0.382	0.194	3.24422e-263	2	RPL21
EID1	1.65754e-267	0.334414	0.465	0.261	6.81315e-263	2	EID1
CALM1	2.17748e-265	0.415146	0.819	0.659	8.95032e-261	2	CALM1
AC093535.1	2.82004e-265	0.335322	0.42	0.222	1.15915e-260	2	AC093535.1
TMBIM4	2.9464e-265	0.351955	0.471	0.27	1.21109e-260	2	TMBIM4
TMEM9B	2.25852e-264	0.266813	0.319	0.145	9.28343e-260	2	TMEM9B
SDC4.1	1.5614e-263	0.409901	0.851	0.686	6.41796e-259	2	SDC4
KCNMB2	1.93623e-263	0.321768	0.313	0.14	7.95869e-259	2	KCNMB2
SLC22A17	3.45421e-263	0.352473	0.51	0.304	1.41982e-258	2	SLC22A17
RPLP1	5.43402e-263	0.358345	0.514	0.305	2.2336e-258	2	RPLP1
TEX264	8.39354e-263	0.250286	0.287	0.124	3.45008e-258	2	TEX264
SHOC1	1.35684e-262	0.295824	0.303	0.134	5.57715e-258	2	SHOC1
AP003025.2	1.81375e-261	0.315476	0.371	0.185	7.45525e-257	2	AP003025.2
NDUFS2	2.37266e-261	0.334365	0.527	0.318	9.75256e-257	2	NDUFS2
CD47.1	3.66141e-261	0.38035	0.668	0.462	1.50499e-256	2	CD47
FGFRL1	1.10963e-260	0.331024	0.474	0.271	4.56104e-256	2	FGFRL1
SRSF2	1.15329e-260	0.298254	0.404	0.212	4.74048e-256	2	SRSF2
SRSF7	1.39645e-260	0.298943	0.406	0.212	5.73999e-256	2	SRSF7
CHCHD2	3.31004e-259	0.316734	0.399	0.209	1.36056e-254	2	CHCHD2
RPS4X	5.34018e-259	0.304439	0.363	0.181	2.19503e-254	2	RPS4X
NDUFA13	1.11039e-257	0.351912	0.489	0.288	4.56415e-253	2	NDUFA13
RPS13	3.21763e-257	0.286236	0.347	0.168	1.32257e-252	2	RPS13
CYHR1	7.42399e-257	0.333586	0.533	0.327	3.05156e-252	2	CYHR1
TMEM176B	1.02881e-256	0.303087	0.337	0.162	4.22882e-252	2	TMEM176B
S100A13	9.09813e-256	0.327595	0.46	0.261	3.73969e-251	2	S100A13
S100B.1	1.38514e-255	0.316811	0.596	0.378	5.69347e-251	2	S100B
HNRNPA2B1	8.14742e-254	0.367061	0.887	0.744	3.34892e-249	2	HNRNPA2B1
RDH11	1.82861e-253	0.33239	0.478	0.277	7.51633e-249	2	RDH11
VDAC2	3.55656e-253	0.292995	0.352	0.174	1.46189e-248	2	VDAC2
SLC25A3	8.11956e-252	0.306533	0.391	0.205	3.33746e-247	2	SLC25A3
OMG	1.26953e-251	0.264627	0.302	0.136	5.21827e-247	2	OMG
GRIA2.1	5.20655e-250	0.377659	0.894	0.736	2.1401e-245	2	GRIA2
GRAMD1C.1	2.19114e-249	0.37718	0.898	0.744	9.00648e-245	2	GRAMD1C
ACSL3.1	2.23274e-249	0.386714	0.823	0.65	9.17745e-245	2	ACSL3
PPP1R1B.1	8.67267e-249	0.38448	0.671	0.474	3.56482e-244	2	PPP1R1B
RPS27	9.95231e-249	0.329752	0.472	0.268	4.0908e-244	2	RPS27
NDRG2.1	1.49257e-248	0.376464	0.908	0.776	6.13508e-244	2	NDRG2
RPS12	6.00739e-247	0.311308	0.429	0.236	2.46928e-242	2	RPS12
SLCO1C1.1	8.82106e-247	0.42145	0.852	0.683	3.62581e-242	2	SLCO1C1
SIRPA.1	2.14013e-246	0.372379	0.838	0.684	8.79678e-242	2	SIRPA
RPS27A	2.74805e-246	0.280967	0.365	0.184	1.12956e-241	2	RPS27A
UQCR10	3.37021e-245	0.303616	0.381	0.197	1.38529e-240	2	UQCR10
GLRX	4.11824e-245	0.295574	0.347	0.171	1.69276e-240	2	GLRX
PDIA6	7.22553e-243	0.294608	0.379	0.198	2.96998e-238	2	PDIA6
SLC39A12.1	9.41041e-243	0.37365	0.886	0.728	3.86805e-238	2	SLC39A12
RPS28	2.90587e-242	0.311765	0.43	0.239	1.19443e-237	2	RPS28
PGAM1	7.48052e-240	0.271439	0.335	0.164	3.07479e-235	2	PGAM1
SELENBP1	1.27719e-239	0.315964	0.45	0.259	5.24975e-235	2	SELENBP1
CANX	1.87689e-238	0.363423	0.612	0.417	7.71479e-234	2	CANX
SRP9	1.9017e-237	0.30796	0.434	0.245	7.81674e-233	2	SRP9
RPS25	2.51488e-237	0.321122	0.475	0.278	1.03372e-232	2	RPS25
SYPL1	6.49737e-237	0.272107	0.351	0.176	2.67068e-232	2	SYPL1
LGI4.1	3.47639e-236	0.399973	0.797	0.633	1.42894e-231	2	LGI4
RPS23	5.15333e-236	0.306756	0.431	0.24	2.11822e-231	2	RPS23
LUCAT1	2.05712e-234	0.300073	0.382	0.201	8.45561e-230	2	LUCAT1
ZFYVE21	5.97998e-234	0.348397	0.629	0.433	2.45801e-229	2	ZFYVE21
SLC38A1.2	8.97251e-232	-0.761286	0.039	0.206	3.68806e-227	2	SLC38A1
RPS7	3.13992e-231	0.274852	0.359	0.184	1.29063e-226	2	RPS7
SSR3	1.04459e-229	0.286678	0.4	0.219	4.2937e-225	2	SSR3
LINC01896	2.93473e-229	0.327918	0.552	0.355	1.20629e-224	2	LINC01896
DCLK1.2	3.86763e-229	-1.30412	0.058	0.228	1.58975e-224	2	DCLK1
RPL30	5.58464e-229	0.315572	0.443	0.256	2.29551e-224	2	RPL30
AL137009.1	1.74048e-228	0.272915	0.334	0.165	7.15407e-224	2	AL137009.1
MGLL.1	9.04501e-227	0.362208	0.897	0.763	3.71786e-222	2	MGLL
RPL32	2.15863e-226	0.331308	0.476	0.285	8.87283e-222	2	RPL32
KCNJ10.1	2.53019e-226	0.3815	0.765	0.595	1.04001e-221	2	KCNJ10
DPP7	7.31495e-226	0.33682	0.627	0.443	3.00674e-221	2	DPP7
MLC1	2.14824e-224	0.355247	0.778	0.61	8.83013e-220	2	MLC1
COL5A3.1	2.17205e-223	0.356545	0.941	0.815	8.928e-219	2	COL5A3
RPL7A	3.7756e-222	0.253895	0.336	0.169	1.55192e-217	2	RPL7A
CSTB	4.57309e-222	0.286583	0.396	0.218	1.87972e-217	2	CSTB
GRIA4	5.41622e-222	0.36484	0.336	0.172	2.22628e-217	2	GRIA4
FEZ2	1.89349e-221	0.346117	0.559	0.366	7.78302e-217	2	FEZ2
ACKR3	1.79692e-219	0.284679	0.436	0.251	7.38606e-215	2	ACKR3
ADH5	5.70733e-219	0.255455	0.333	0.169	2.34594e-214	2	ADH5
TSPAN3	1.16238e-218	0.34023	0.617	0.432	4.77784e-214	2	TSPAN3
RPL19	2.93097e-218	0.272272	0.375	0.2	1.20475e-213	2	RPL19
BEX3	3.16121e-217	0.272284	0.378	0.204	1.29938e-212	2	BEX3
NAT8L.1	7.02539e-216	0.374318	0.796	0.64	2.88771e-211	2	NAT8L
TPI1	2.09963e-215	0.257804	0.339	0.174	8.63034e-211	2	TPI1
SKP1	3.74292e-215	0.308439	0.46	0.277	1.53849e-210	2	SKP1
WFS1	1.13458e-214	0.349025	0.735	0.56	4.6636e-210	2	WFS1
ATP5F1A	1.20441e-214	0.28829	0.432	0.253	4.95062e-210	2	ATP5F1A
SAT1	2.42352e-214	0.380508	0.643	0.45	9.96163e-210	2	SAT1
MERTK.1	1.49554e-213	0.346904	0.89	0.745	6.14727e-209	2	MERTK
FAIM2.1	4.32302e-213	0.327102	0.446	0.267	1.77694e-208	2	FAIM2
SLC48A1.1	4.44267e-212	0.307764	0.565	0.375	1.82611e-207	2	SLC48A1
LGALS3BP	4.98055e-212	0.250027	0.313	0.156	2.04721e-207	2	LGALS3BP
SURF4	1.0619e-211	0.256858	0.359	0.191	4.36483e-207	2	SURF4
TUBA1A.1	1.97743e-211	0.302607	0.444	0.262	8.12801e-207	2	TUBA1A
PSAT1	2.75886e-211	0.344458	0.713	0.536	1.134e-206	2	PSAT1
SYT11.1	1.0717e-210	0.352839	0.763	0.599	4.40512e-206	2	SYT11
MARCKS	3.62069e-210	0.326767	0.52	0.333	1.48825e-205	2	MARCKS
SNED1.2	3.97603e-210	-0.719448	0.266	0.445	1.63431e-205	2	SNED1
LINC00609.2	6.48788e-210	-1.04931	0.263	0.443	2.66678e-205	2	LINC00609
APLP2	3.42187e-209	0.30794	0.499	0.312	1.40652e-204	2	APLP2
RPL35A	4.37605e-209	0.265556	0.373	0.203	1.79873e-204	2	RPL35A
SLC30A1	4.70892e-209	0.278559	0.37	0.2	1.93555e-204	2	SLC30A1
SGPL1	5.61297e-209	0.284103	0.444	0.26	2.30716e-204	2	SGPL1
ACADVL	1.04968e-208	0.355647	0.773	0.614	4.31459e-204	2	ACADVL
C1orf61.1	5.81201e-207	0.341805	0.919	0.811	2.38897e-202	2	C1orf61
GPAM.1	7.37226e-207	0.334353	0.613	0.423	3.03029e-202	2	GPAM
TNC.2	1.02347e-206	-0.702157	0.062	0.226	4.20685e-202	2	TNC
NDUFB2	2.79063e-206	0.276354	0.335	0.176	1.14706e-201	2	NDUFB2
ATP5F1D	3.50385e-206	0.282999	0.406	0.234	1.44022e-201	2	ATP5F1D
PWWP3A.1	1.10258e-205	0.357542	0.741	0.575	4.53206e-201	2	PWWP3A
HSPE1	1.94162e-205	0.287536	0.421	0.241	7.98084e-201	2	HSPE1
TMEM59L	2.79502e-205	0.265652	0.362	0.197	1.14886e-200	2	TMEM59L
SLC18B1.1	3.64783e-205	0.342914	0.806	0.644	1.4994e-200	2	SLC18B1
MYO10.1	7.75144e-204	0.329495	0.861	0.718	3.18615e-199	2	MYO10
CEBPB	7.88648e-204	0.262525	0.377	0.206	3.24166e-199	2	CEBPB
AP002336.2	8.33472e-204	0.307545	0.483	0.297	3.4259e-199	2	AP002336.2
TPT1	1.0447e-203	0.338595	0.542	0.359	4.29412e-199	2	TPT1
RPN2	5.50376e-203	0.268391	0.409	0.235	2.26227e-198	2	RPN2
NDFIP1	1.49307e-202	0.314538	0.736	0.566	6.13712e-198	2	NDFIP1
MT-ND2.1	3.34718e-202	0.460354	0.744	0.598	1.37583e-197	2	MT-ND2
ARHGAP29.1	6.10077e-202	0.352918	0.49	0.302	2.50766e-197	2	ARHGAP29
UGP2.1	7.27376e-202	0.334593	0.681	0.496	2.98981e-197	2	UGP2
AC023509.6	3.11193e-201	0.274098	0.347	0.185	1.27913e-196	2	AC023509.6
RPL3	3.79738e-201	0.260422	0.345	0.184	1.56088e-196	2	RPL3
TPP1	4.0906e-201	0.307017	0.482	0.303	1.6814e-196	2	TPP1
HES6	2.31184e-200	0.316694	0.349	0.188	9.5026e-196	2	HES6
TMA7	1.31379e-198	0.28175	0.4	0.23	5.40019e-194	2	TMA7
CRLF1	1.48274e-198	0.284562	0.38	0.211	6.09466e-194	2	CRLF1
ERLEC1	8.25771e-198	0.278035	0.403	0.233	3.39425e-193	2	ERLEC1
HAGHL	1.01202e-197	0.330467	0.513	0.334	4.15979e-193	2	HAGHL
B4GALNT4.1	2.0485e-197	0.312634	0.807	0.641	8.42015e-193	2	B4GALNT4
PCDH10.1	1.04772e-196	0.303886	0.544	0.357	4.30653e-192	2	PCDH10
MFGE8.1	1.28652e-196	0.320446	0.563	0.382	5.28811e-192	2	MFGE8
EIF4A2	1.55107e-196	0.267277	0.444	0.266	6.37553e-192	2	EIF4A2
PARK7	2.02426e-196	0.269128	0.352	0.192	8.32052e-192	2	PARK7
MARCH6.1	2.94554e-196	0.322301	0.876	0.746	1.21073e-191	2	MARCH6
PNKD	6.30166e-196	0.256275	0.385	0.218	2.59024e-191	2	PNKD
NDUFB8	6.7044e-196	0.287736	0.422	0.251	2.75578e-191	2	NDUFB8
SDC2.1	9.06554e-195	0.308225	0.691	0.504	3.7263e-190	2	SDC2
KAZN.2	7.46795e-194	-0.902655	0.211	0.379	3.06963e-189	2	KAZN
VCAN.2	8.15608e-194	-0.653281	0.328	0.505	3.35247e-189	2	VCAN
CYP51A1	9.70111e-194	0.267712	0.378	0.21	3.98754e-189	2	CYP51A1
DNAJC3	8.33994e-193	0.325696	0.614	0.436	3.42805e-188	2	DNAJC3
AC008771.1	1.27052e-192	0.26744	0.375	0.208	5.22234e-188	2	AC008771.1
ANKUB1	3.48265e-192	0.255904	0.345	0.185	1.43151e-187	2	ANKUB1
ANKRD9	1.15431e-191	0.282342	0.451	0.277	4.74466e-187	2	ANKRD9
GSTM3	1.49246e-191	0.300326	0.421	0.254	6.13462e-187	2	GSTM3
COMT	1.59948e-191	0.324309	0.508	0.336	6.57452e-187	2	COMT
DDRGK1	3.96605e-191	0.273345	0.42	0.249	1.6302e-186	2	DDRGK1
MAGED2	4.87549e-191	0.260909	0.346	0.189	2.00402e-186	2	MAGED2
PIGC	9.74073e-191	0.263679	0.402	0.231	4.00383e-186	2	PIGC
KIAA0930.1	1.21256e-190	0.324385	0.864	0.728	4.98409e-186	2	KIAA0930
RPS15	3.07953e-190	0.268485	0.404	0.235	1.26581e-185	2	RPS15
CADM3.1	3.87113e-190	0.288448	0.387	0.222	1.59119e-185	2	CADM3
NACA	4.81773e-190	0.295857	0.478	0.304	1.98028e-185	2	NACA
SNHG6	1.35146e-189	0.260041	0.399	0.232	5.55502e-185	2	SNHG6
ITGAV.1	1.59262e-189	0.312692	0.809	0.641	6.54631e-185	2	ITGAV
PDXDC1	4.30613e-188	0.316278	0.71	0.541	1.76999e-183	2	PDXDC1
DNM3.1	2.11634e-186	0.312167	0.943	0.816	8.69899e-182	2	DNM3
SPRY2.1	2.10342e-185	0.308898	0.535	0.358	8.64589e-181	2	SPRY2
HES5	3.05059e-185	0.279128	0.208	0.088	1.25391e-180	2	HES5
CNTFR	9.49501e-185	0.306035	0.588	0.414	3.90283e-180	2	CNTFR
GABRG1	1.31617e-184	0.321981	0.726	0.551	5.40997e-180	2	GABRG1
UQCRB	4.90587e-184	0.287433	0.474	0.301	2.01651e-179	2	UQCRB
PLPP5	4.78529e-183	0.263408	0.364	0.206	1.96695e-178	2	PLPP5
SCML1.1	1.86564e-182	0.286711	0.427	0.257	7.66852e-178	2	SCML1
ZNF862	2.61452e-181	0.2747	0.55	0.371	1.07467e-176	2	ZNF862
DGKZ.2	2.86636e-181	0.311816	0.604	0.419	1.17819e-176	2	DGKZ
SOD1	1.51292e-180	0.263376	0.374	0.215	6.21869e-176	2	SOD1
CHCHD10	2.80459e-180	0.261094	0.404	0.241	1.1528e-175	2	CHCHD10
MAL	3.26965e-180	0.271654	0.408	0.243	1.34396e-175	2	MAL
BHLHE41	5.18136e-180	0.274512	0.452	0.28	2.12975e-175	2	BHLHE41
SLC6A11.1	7.88045e-180	0.300341	0.749	0.56	3.23918e-175	2	SLC6A11
SEC11C	1.19143e-179	0.282489	0.442	0.275	4.89727e-175	2	SEC11C
YBX1	2.85134e-179	0.257524	0.36	0.204	1.17202e-174	2	YBX1
FOXG1	3.21559e-179	0.323274	0.681	0.509	1.32174e-174	2	FOXG1
SLC6A1.1	3.56072e-179	0.314543	0.873	0.745	1.4636e-174	2	SLC6A1
MT-ND5	6.3576e-178	0.359326	0.611	0.443	2.61323e-173	2	MT-ND5
DIO2.1	2.26536e-177	0.327902	0.468	0.297	9.31153e-173	2	DIO2
TMED5	4.46517e-177	0.255899	0.394	0.232	1.83536e-172	2	TMED5
CLSTN1	9.35207e-177	0.303849	0.701	0.533	3.84407e-172	2	CLSTN1
CFL1	1.90158e-176	0.259596	0.384	0.226	7.81625e-172	2	CFL1
ATP6V0E1	7.1798e-176	0.293564	0.5	0.332	2.95119e-171	2	ATP6V0E1
LINC01578	3.99677e-175	0.321795	0.648	0.477	1.64283e-170	2	LINC01578
RPS24	4.54475e-174	0.306711	0.564	0.397	1.86808e-169	2	RPS24
RPL13	2.5758e-172	0.26959	0.46	0.294	1.05876e-167	2	RPL13
ELOVL5.1	1.27346e-171	0.288218	0.69	0.514	5.23443e-167	2	ELOVL5
ALDH2	1.82124e-171	0.317358	0.735	0.59	7.48602e-167	2	ALDH2
COX20	3.33745e-171	0.273783	0.456	0.29	1.37183e-166	2	COX20
ADAMTS9-AS2.2	4.09415e-171	-0.634465	0.222	0.391	1.68286e-166	2	ADAMTS9-AS2
SERF2	4.7386e-171	0.273987	0.453	0.287	1.94776e-166	2	SERF2
GNAS	5.80944e-171	0.300885	0.778	0.631	2.38791e-166	2	GNAS
CHRDL1	2.83557e-170	0.253036	0.406	0.242	1.16553e-165	2	CHRDL1
CTSB	6.03129e-170	0.250682	0.387	0.23	2.4791e-165	2	CTSB
HSD17B12	6.71442e-170	0.269382	0.47	0.302	2.75989e-165	2	HSD17B12
P4HTM	1.5507e-168	0.250739	0.422	0.261	6.37399e-164	2	P4HTM
PHGDH	2.04963e-168	0.280154	0.428	0.268	8.42482e-164	2	PHGDH
RIC3.1	2.75935e-168	0.270939	0.596	0.421	1.1342e-163	2	RIC3
LGALS3	3.01244e-167	0.287998	0.458	0.293	1.23824e-162	2	LGALS3
ATP5F1E	1.41592e-166	0.27897	0.433	0.272	5.81999e-162	2	ATP5F1E
ANGPTL4	3.45472e-166	0.394105	0.755	0.601	1.42003e-161	2	ANGPTL4
SLC7A10.1	2.63602e-165	0.254498	0.423	0.262	1.08351e-160	2	SLC7A10
JUND	2.91168e-165	0.258784	0.588	0.412	1.19682e-160	2	JUND
ILK	5.53095e-165	0.267316	0.453	0.291	2.27344e-160	2	ILK
MAK	6.22134e-165	0.257656	0.346	0.198	2.55722e-160	2	MAK
LHX2.1	7.20642e-165	0.298038	0.681	0.514	2.96213e-160	2	LHX2
MFSD4B	9.67912e-165	0.285025	0.479	0.31	3.97851e-160	2	MFSD4B
RNF13	6.28239e-164	0.285761	0.679	0.508	2.58231e-159	2	RNF13
IGFBP7	9.3347e-164	0.277953	0.856	0.725	3.83693e-159	2	IGFBP7
DDR1	5.72415e-163	0.285422	0.676	0.512	2.35286e-158	2	DDR1
NDUFV1	5.98513e-163	0.270478	0.502	0.34	2.46013e-158	2	NDUFV1
HNRNPH1	6.86852e-163	0.291564	0.59	0.428	2.82324e-158	2	HNRNPH1
OCIAD1	2.48406e-162	0.286068	0.635	0.469	1.02105e-157	2	OCIAD1
ATP5MD	1.95595e-161	0.256886	0.4	0.244	8.03975e-157	2	ATP5MD
AC068587.4	3.03128e-160	0.27908	0.594	0.418	1.24598e-155	2	AC068587.4
TMEM106B	7.71226e-160	0.267414	0.481	0.318	3.17005e-155	2	TMEM106B
PRXL2A	1.56036e-159	0.293705	0.663	0.505	6.41371e-155	2	PRXL2A
FAM184A.1	6.84176e-159	0.309704	0.889	0.764	2.81224e-154	2	FAM184A
WDR49.2	7.38859e-159	-0.546906	0.246	0.409	3.037e-154	2	WDR49
LINC00486	8.88278e-159	0.33	0.715	0.569	3.65118e-154	2	LINC00486
SPRED1.1	1.89295e-158	0.290163	0.779	0.616	7.78078e-154	2	SPRED1
LRRC3B.1	4.32792e-158	0.311271	0.791	0.62	1.77895e-153	2	LRRC3B
PDE3B.2	2.82146e-157	0.314441	0.746	0.566	1.15973e-152	2	PDE3B
TRIM8.1	6.32613e-157	0.291664	0.617	0.457	2.60029e-152	2	TRIM8
PGP	1.68175e-156	0.264102	0.505	0.342	6.91266e-152	2	PGP
UBXN4	1.64643e-155	0.279878	0.675	0.521	6.76749e-151	2	UBXN4
MSMO1	2.01553e-155	0.277191	0.394	0.239	8.28464e-151	2	MSMO1
CYB5R3	4.68573e-155	0.250212	0.408	0.256	1.92602e-150	2	CYB5R3
CAT	1.99877e-154	0.259111	0.514	0.347	8.21574e-150	2	CAT
UFL1	2.44608e-154	0.261073	0.539	0.374	1.00544e-149	2	UFL1
HHATL	7.2764e-154	0.309475	0.6	0.44	2.99089e-149	2	HHATL
CLYBL.1	1.41522e-153	0.299957	0.708	0.551	5.81712e-149	2	CLYBL
RDX	2.28428e-153	0.282497	0.729	0.58	9.3893e-149	2	RDX
CREBZF	7.72933e-153	0.263285	0.591	0.424	3.17706e-148	2	CREBZF
CERS6.2	1.02934e-151	-0.477859	0.303	0.461	4.23098e-147	2	CERS6
CD44.2	8.01105e-151	-0.778108	0.235	0.392	3.29286e-146	2	CD44
ACSL6.1	2.10535e-148	0.314909	0.783	0.648	8.65383e-144	2	ACSL6
LINC02256	2.27762e-148	0.279524	0.705	0.551	9.36193e-144	2	LINC02256
SREBF1.1	4.72326e-148	0.270471	0.666	0.509	1.94145e-143	2	SREBF1
KLHDC2	2.73533e-147	0.253267	0.445	0.293	1.12433e-142	2	KLHDC2
RO60	3.86848e-147	0.255516	0.424	0.273	1.5901e-142	2	RO60
DECR1.1	1.05837e-146	0.278021	0.655	0.496	4.35033e-142	2	DECR1
ADAMTSL3.1	5.89604e-146	-0.594796	0.116	0.256	2.42351e-141	2	ADAMTSL3
VEGFA.1	7.5891e-146	0.310556	0.511	0.349	3.11942e-141	2	VEGFA
TMBIM1.1	3.22771e-145	0.279173	0.527	0.369	1.32672e-140	2	TMBIM1
IL17RB.1	1.44563e-144	0.283415	0.701	0.549	5.94214e-140	2	IL17RB
IFITM3	3.16487e-144	0.270821	0.441	0.289	1.30089e-139	2	IFITM3
NFASC.2	4.26904e-144	-0.444647	0.144	0.288	1.75475e-139	2	NFASC
SMAD9.2	4.90196e-144	-0.38501	0.12	0.263	2.0149e-139	2	SMAD9
CAMK2N1.1	9.11768e-144	0.259651	0.536	0.378	3.74773e-139	2	CAMK2N1
SLC38A2	1.28268e-143	0.278584	0.55	0.388	5.27233e-139	2	SLC38A2
DCHS2.1	4.5127e-143	0.283821	0.41	0.256	1.8549e-138	2	DCHS2
IDH2	4.70224e-143	0.266476	0.615	0.459	1.93281e-138	2	IDH2
PTAR1.1	5.31672e-143	0.277176	0.744	0.593	2.18539e-138	2	PTAR1
TP53BP2.1	7.93559e-143	0.275784	0.71	0.563	3.26185e-138	2	TP53BP2
NOVA1.1	8.69302e-142	0.273764	0.822	0.677	3.57318e-137	2	NOVA1
UQCRC2	9.33101e-142	0.260737	0.616	0.462	3.83542e-137	2	UQCRC2
TMED10	1.56199e-141	0.260959	0.625	0.468	6.42039e-137	2	TMED10
ST6GALNAC3.1	5.1962e-141	-0.465174	0.389	0.541	2.13585e-136	2	ST6GALNAC3
DAG1	6.13786e-141	0.253219	0.501	0.347	2.5229e-136	2	DAG1
TRIM47	1.27532e-140	0.253964	0.432	0.284	5.24209e-136	2	TRIM47
CDH2.1	1.02483e-139	0.267579	0.868	0.74	4.21246e-135	2	CDH2
PCDH17.1	1.86026e-139	0.264149	0.608	0.44	7.64641e-135	2	PCDH17
MT-ND4L	4.12433e-139	0.283444	0.453	0.304	1.69526e-134	2	MT-ND4L
MRPS5	3.36961e-137	0.2538	0.596	0.442	1.38505e-132	2	MRPS5
ATP5ME	8.42659e-137	0.260637	0.518	0.366	3.46367e-132	2	ATP5ME
LRRC7	1.69865e-136	0.261249	0.281	0.156	6.98215e-132	2	LRRC7
MRAS.1	2.74086e-135	0.284672	0.841	0.722	1.1266e-130	2	MRAS
GPSM2.1	1.56813e-134	0.25933	0.615	0.454	6.44563e-130	2	GPSM2
FADS3	4.75642e-134	0.2508	0.558	0.404	1.95508e-129	2	FADS3
SEC14L1.1	4.93946e-134	0.27709	0.705	0.561	2.03032e-129	2	SEC14L1
DAAM2.1	2.79702e-132	-0.422304	0.53	0.652	1.14969e-127	2	DAAM2
SLCO3A1.2	3.61592e-132	-0.406559	0.112	0.244	1.48629e-127	2	SLCO3A1
PRDX6	4.23083e-131	0.267482	0.651	0.505	1.73904e-126	2	PRDX6
C2orf72.1	6.72269e-131	0.268342	0.706	0.561	2.76329e-126	2	C2orf72
ABCD2.1	9.82916e-130	0.253439	0.537	0.381	4.04018e-125	2	ABCD2
PLEKHA5.1	2.66473e-129	-0.632288	0.579	0.687	1.09531e-124	2	PLEKHA5
NFE2L2.1	5.43311e-129	0.261984	0.763	0.63	2.23323e-124	2	NFE2L2
SOX2-OT	8.62528e-129	0.260771	0.68	0.53	3.54533e-124	2	SOX2-OT
CHI3L1.1	4.04348e-126	0.488991	0.483	0.327	1.66203e-121	2	CHI3L1
NR2F1	4.08781e-126	0.289112	0.63	0.491	1.68025e-121	2	NR2F1
GALNT15.2	1.70105e-125	-0.460734	0.156	0.291	6.99198e-121	2	GALNT15
PMP2	4.22898e-125	0.263962	0.551	0.401	1.73828e-120	2	PMP2
HSPA1A.1	7.04501e-125	0.30221	0.56	0.395	2.89578e-120	2	HSPA1A
EMX2	1.30054e-124	0.270312	0.668	0.534	5.34576e-120	2	EMX2
WLS.1	1.43905e-123	0.254742	0.894	0.783	5.91508e-119	2	WLS
RASL12.2	1.62362e-123	-0.29918	0.097	0.223	6.67372e-119	2	RASL12
SOX9	1.86824e-123	0.270817	0.731	0.586	7.6792e-119	2	SOX9
PNN	3.85224e-123	0.256078	0.609	0.472	1.58343e-118	2	PNN
SERPINI2.2	5.05354e-122	-0.355808	0.164	0.3	2.07721e-117	2	SERPINI2
DGKB.2	3.41016e-119	-0.477992	0.133	0.261	1.40171e-114	2	DGKB
TSHZ2.1	7.5074e-119	-0.484434	0.076	0.191	3.08584e-114	2	TSHZ2
ENSA	4.51555e-117	-0.297473	0.583	0.69	1.85607e-112	2	ENSA
PLCE1.2	1.81417e-116	-0.396572	0.391	0.531	7.45698e-112	2	PLCE1
PRCP	2.08457e-115	0.25085	0.652	0.51	8.56843e-111	2	PRCP
PIK3C2A.1	9.26825e-115	0.256468	0.769	0.639	3.80962e-110	2	PIK3C2A
CLIP2	1.55065e-114	-0.307646	0.315	0.457	6.37381e-110	2	CLIP2
AF279873.3.1	7.12207e-114	0.308397	0.671	0.513	2.92746e-109	2	AF279873.3
AC105402.3.1	1.14549e-111	0.366858	0.633	0.503	4.70844e-107	2	AC105402.3
SLC24A4.1	7.80049e-110	-0.335832	0.147	0.272	3.20631e-105	2	SLC24A4
STXBP5L.2	5.34533e-109	-0.392738	0.074	0.182	2.19714e-104	2	STXBP5L
GPC6.2	4.98704e-108	-0.574526	0.138	0.253	2.04987e-103	2	GPC6
LINC01411.2	5.46752e-103	-0.465851	0.06	0.16	2.24737e-98	2	LINC01411
MMD2	2.25529e-102	-0.375634	0.48	0.596	9.27014e-98	2	MMD2
MAN1C1.2	1.08756e-100	-0.485322	0.203	0.324	4.4703e-96	2	MAN1C1
SGK1.1	2.43627e-98	-0.268721	0.083	0.188	1.0014e-93	2	SGK1
DLGAP1.1	3.76533e-98	-0.441328	0.581	0.682	1.5477e-93	2	DLGAP1
TENM4	2.44044e-97	-0.344029	0.553	0.671	1.00312e-92	2	TENM4
SNTB1.1	2.69536e-91	-0.306961	0.251	0.373	1.1079e-86	2	SNTB1
ABCC4.2	8.39781e-91	-0.280703	0.17	0.285	3.45183e-86	2	ABCC4
DIRC3.1	2.01377e-87	-0.318829	0.122	0.228	8.2774e-83	2	DIRC3
ST6GAL1.2	2.10199e-84	-0.340351	0.164	0.272	8.64002e-80	2	ST6GAL1
PLXDC2.2	9.44309e-81	-0.381859	0.455	0.558	3.88149e-76	2	PLXDC2
ANGPT1.2	1.40718e-79	-0.31933	0.218	0.329	5.78405e-75	2	ANGPT1
GSE1	6.21295e-79	-0.275805	0.43	0.538	2.55377e-74	2	GSE1
DPYSL3.2	2.51021e-78	-0.3066	0.342	0.448	1.0318e-73	2	DPYSL3
ARHGEF3.1	4.23345e-78	-0.372817	0.325	0.44	1.74012e-73	2	ARHGEF3
FRMPD2.1	8.14558e-78	-0.264214	0.184	0.29	3.34816e-73	2	FRMPD2
RGS6	1.40171e-77	-0.515624	0.181	0.283	5.7616e-73	2	RGS6
MAP3K14	2.11216e-75	-0.291886	0.298	0.406	8.68183e-71	2	MAP3K14
SLC16A1-AS1.1	3.14062e-71	-0.254882	0.38	0.482	1.29092e-66	2	SLC16A1-AS1
LINC01094.1	7.73246e-71	-0.473298	0.285	0.385	3.17835e-66	2	LINC01094
GRIK4.1	3.55973e-70	-0.276475	0.403	0.504	1.46319e-65	2	GRIK4
BNC2.1	1.96351e-69	-0.289166	0.177	0.279	8.07081e-65	2	BNC2
PTPRD	7.12871e-68	-0.31915	0.362	0.468	2.93019e-63	2	PTPRD
TPST1	0	1.13616	0.864	0.633	0	3	TPST1
SAMD4A.1	0	1.02712	0.965	0.859	0	3	SAMD4A
ARHGEF3.2	0	0.998629	0.746	0.394	0	3	ARHGEF3
CD44.3	0	0.989654	0.647	0.343	0	3	CD44
SERPINA3	0	0.936947	0.458	0.176	0	3	SERPINA3
BCL6	0	0.747812	0.956	0.854	0	3	BCL6
MAP3K14.1	3.57005e-262	0.652187	0.626	0.368	1.46743e-257	3	MAP3K14
MAPRE2	6.19127e-245	0.816818	0.828	0.649	2.54486e-240	3	MAPRE2
OSMR	3.15053e-241	0.632076	0.647	0.398	1.29499e-236	3	OSMR
PLCE1.3	4.66594e-240	0.694357	0.723	0.491	1.91789e-235	3	PLCE1
CHI3L1.2	4.69031e-235	1.19263	0.577	0.331	1.92791e-230	3	CHI3L1
C3	1.10172e-228	0.506829	0.253	0.085	4.52851e-224	3	C3
ETV6	3.63609e-221	0.746677	0.788	0.616	1.49458e-216	3	ETV6
ZFYVE28	5.60769e-221	0.76485	0.699	0.485	2.30499e-216	3	ZFYVE28
ACTN1	1.38747e-213	0.597951	0.453	0.232	5.70305e-209	3	ACTN1
GBP2	1.91935e-211	0.357275	0.145	0.034	7.88931e-207	3	GBP2
YBX3	1.06868e-209	0.516	0.491	0.263	4.3927e-205	3	YBX3
ITPKC	1.29153e-208	0.564321	0.458	0.24	5.30871e-204	3	ITPKC
CNTNAP3B	6.76652e-205	0.640182	0.84	0.675	2.78131e-200	3	CNTNAP3B
AL390755.1	7.61915e-200	0.58096	0.428	0.212	3.13177e-195	3	AL390755.1
CLIC4	1.78286e-198	0.639575	0.594	0.373	7.32829e-194	3	CLIC4
COLEC12.1	8.90429e-197	0.690661	0.835	0.664	3.66002e-192	3	COLEC12
AL354740.1	7.38972e-195	0.585072	0.424	0.218	3.03747e-190	3	AL354740.1
GALNT16	6.17358e-188	0.390426	0.289	0.118	2.53759e-183	3	GALNT16
OSMR-AS1	1.00422e-180	0.54523	0.676	0.459	4.12775e-176	3	OSMR-AS1
GNA14.1	4.80254e-172	0.777137	0.884	0.765	1.97404e-167	3	GNA14
TANC1	1.22956e-167	0.492739	0.676	0.469	5.05398e-163	3	TANC1
TCAF2	2.14509e-165	0.287882	0.187	0.061	8.81716e-161	3	TCAF2
ZFP36	6.27724e-165	0.530912	0.394	0.203	2.5802e-160	3	ZFP36
PFKFB3	1.33643e-160	0.484667	0.876	0.755	5.49327e-156	3	PFKFB3
HAP1.1	4.50478e-160	0.52182	0.476	0.28	1.85164e-155	3	HAP1
PTPN9.1	7.50851e-160	0.56916	0.762	0.599	3.0863e-155	3	PTPN9
SOCS3	9.06235e-156	0.33843	0.217	0.081	3.72499e-151	3	SOCS3
ADAM12.1	1.60757e-155	0.576572	0.519	0.318	6.60774e-151	3	ADAM12
EGF	1.36663e-148	0.476865	0.286	0.13	5.61741e-144	3	EGF
TENM4.1	1.03642e-146	0.607209	0.791	0.641	4.26011e-142	3	TENM4
HMBOX1	3.77662e-145	0.500857	0.869	0.755	1.55234e-140	3	HMBOX1
SLC39A14	5.11654e-145	0.547814	0.43	0.249	2.1031e-140	3	SLC39A14
PLSCR1	7.14984e-145	0.54409	0.466	0.281	2.93887e-140	3	PLSCR1
IER5L	1.76925e-143	0.364295	0.36	0.187	7.27232e-139	3	IER5L
CNN3	3.3325e-141	0.498875	0.829	0.698	1.36979e-136	3	CNN3
SCARA3.1	4.74221e-134	0.524916	0.747	0.599	1.94924e-129	3	SCARA3
EMP1	1.12888e-130	0.654733	0.348	0.185	4.64016e-126	3	EMP1
CNTNAP1	1.17312e-130	0.270712	0.318	0.158	4.82201e-126	3	CNTNAP1
ANO6	6.78771e-130	0.545439	0.653	0.486	2.79002e-125	3	ANO6
C1RL	1.22843e-129	0.357988	0.403	0.227	5.04935e-125	3	C1RL
EVA1C.1	1.34716e-129	0.52537	0.565	0.381	5.53735e-125	3	EVA1C
ST6GAL1.3	2.00592e-129	0.45327	0.42	0.241	8.24513e-125	3	ST6GAL1
FAM20C	2.71044e-129	0.449399	0.517	0.338	1.1141e-124	3	FAM20C
NAMPT	3.09646e-128	0.652634	0.302	0.152	1.27277e-123	3	NAMPT
DEPP1	2.09183e-127	0.384323	0.217	0.09	8.59827e-123	3	DEPP1
ST8SIA1	7.57511e-127	0.496166	0.724	0.569	3.11367e-122	3	ST8SIA1
LDLR	3.36996e-126	0.42098	0.374	0.207	1.38519e-121	3	LDLR
KCND3.1	2.27207e-125	0.474222	0.659	0.477	9.33914e-121	3	KCND3
MAP1B	2.07776e-124	0.569607	0.505	0.329	8.54044e-120	3	MAP1B
IL1R1	2.82436e-123	0.262155	0.182	0.069	1.16092e-118	3	IL1R1
UGCG	6.6022e-123	0.453837	0.401	0.232	2.71377e-118	3	UGCG
HILPDA	1.13734e-121	0.590824	0.466	0.292	4.67492e-117	3	HILPDA
CCL2	6.47782e-120	0.292441	0.165	0.061	2.66264e-115	3	CCL2
GADD45B	2.22991e-118	0.358727	0.296	0.149	9.16583e-114	3	GADD45B
LRRC4C.1	1.59323e-117	-0.562607	0.577	0.747	6.5488e-113	3	LRRC4C
SPON1	2.24336e-117	-0.45417	0.743	0.85	9.2211e-113	3	SPON1
NUMBL	2.35065e-117	0.297784	0.392	0.226	9.66211e-113	3	NUMBL
MYH9	7.53719e-117	0.399349	0.484	0.315	3.09809e-112	3	MYH9
UBASH3B	1.2889e-116	0.357323	0.348	0.189	5.29789e-112	3	UBASH3B
MSRA	1.35036e-116	0.490315	0.784	0.654	5.55052e-112	3	MSRA
MAN1C1.3	3.52359e-116	0.639317	0.457	0.292	1.44833e-111	3	MAN1C1
P3H2	9.12766e-116	0.33433	0.259	0.123	3.75183e-111	3	P3H2
MRTFB	4.38584e-115	0.504377	0.673	0.516	1.80276e-110	3	MRTFB
RFTN1	2.3596e-114	0.452104	0.399	0.235	9.69889e-110	3	RFTN1
IGFBP7.1	9.0239e-114	0.534987	0.85	0.736	3.70918e-109	3	IGFBP7
SPATA13	1.12742e-113	0.473118	0.684	0.538	4.63415e-109	3	SPATA13
RALGDS.1	3.56883e-111	0.414681	0.721	0.579	1.46693e-106	3	RALGDS
SLC44A3	5.92712e-111	0.44184	0.509	0.344	2.43628e-106	3	SLC44A3
PTCHD1.1	1.52072e-109	0.420269	0.717	0.561	6.25079e-105	3	PTCHD1
CPNE8	3.25441e-109	0.58565	0.674	0.524	1.33769e-104	3	CPNE8
PDE8B	9.0308e-109	0.497916	0.619	0.458	3.71202e-104	3	PDE8B
PTCHD1-AS.1	3.93417e-107	0.49375	0.879	0.778	1.6171e-102	3	PTCHD1-AS
AC007923.4	5.41044e-106	0.252853	0.221	0.101	2.22391e-101	3	AC007923.4
WARS	5.2389e-103	0.542892	0.249	0.124	2.1534e-98	3	WARS
MAOB	1.4126e-102	0.591815	0.701	0.56	5.80635e-98	3	MAOB
ASAP3	1.87158e-101	0.371865	0.603	0.443	7.69293e-97	3	ASAP3
IRAK2	7.67524e-100	0.265563	0.234	0.113	3.15483e-95	3	IRAK2
GAB2	1.69999e-97	0.401417	0.617	0.456	6.98765e-93	3	GAB2
CREB5	1.97651e-97	0.42982	0.324	0.184	8.12427e-93	3	CREB5
LINC02649	2.42181e-97	0.504851	0.673	0.535	9.9546e-93	3	LINC02649
AC087854.1	6.97859e-95	0.5836	0.688	0.548	2.86848e-90	3	AC087854.1
YTHDF1	7.26589e-93	0.338279	0.414	0.267	2.98657e-88	3	YTHDF1
CRISPLD1	1.50305e-92	0.361598	0.258	0.134	6.17813e-88	3	CRISPLD1
TNC.3	2.43705e-92	0.547823	0.331	0.189	1.00173e-87	3	TNC
SOD2	6.28904e-92	0.614473	0.577	0.431	2.58505e-87	3	SOD2
STAT3	2.05456e-90	0.363644	0.8	0.688	8.44507e-86	3	STAT3
MIDN	2.23676e-89	0.311667	0.446	0.295	9.19396e-85	3	MIDN
LIMS1	5.78736e-89	0.433209	0.686	0.552	2.37884e-84	3	LIMS1
MFHAS1	2.6219e-88	0.414634	0.809	0.708	1.07771e-83	3	MFHAS1
MVP	5.72794e-88	0.257381	0.378	0.232	2.35441e-83	3	MVP
CACNA1C	2.02161e-87	0.412215	0.755	0.636	8.30963e-83	3	CACNA1C
PAM	6.50299e-86	0.41569	0.5	0.351	2.67299e-81	3	PAM
ARHGEF10L	1.55981e-85	0.338864	0.796	0.683	6.41145e-81	3	ARHGEF10L
LIMK2	3.43294e-85	0.352945	0.536	0.392	1.41107e-80	3	LIMK2
AL078604.4	3.79318e-85	0.511634	0.455	0.311	1.55915e-80	3	AL078604.4
CNTNAP3	1.50411e-83	0.35492	0.592	0.441	6.1825e-79	3	CNTNAP3
DAP3	2.60734e-83	0.314419	0.518	0.373	1.07172e-78	3	DAP3
LYST	1.65732e-82	0.445202	0.655	0.537	6.81227e-78	3	LYST
HDAC7	3.45975e-81	0.325929	0.512	0.373	1.42209e-76	3	HDAC7
HGF.2	1.68729e-80	0.436758	0.519	0.365	6.93543e-76	3	HGF
SMAD3	9.96861e-80	0.341896	0.566	0.425	4.0975e-75	3	SMAD3
HIP1R	1.09407e-79	-0.345914	0.548	0.676	4.49705e-75	3	HIP1R
LMO2	6.15565e-79	0.311519	0.223	0.114	2.53022e-74	3	LMO2
SLC20A2	3.84033e-77	0.418724	0.762	0.658	1.57853e-72	3	SLC20A2
ARHGAP39	1.51169e-76	0.276868	0.542	0.399	6.21365e-72	3	ARHGAP39
PCED1B	1.95423e-76	0.405484	0.392	0.256	8.03265e-72	3	PCED1B
PRRX1	2.12808e-76	0.423417	0.72	0.601	8.74726e-72	3	PRRX1
TMBIM1.2	7.86957e-76	0.290494	0.524	0.382	3.23471e-71	3	TMBIM1
SHISA5	4.93332e-75	0.25886	0.461	0.319	2.02779e-70	3	SHISA5
SYNM	7.90013e-75	0.326074	0.537	0.392	3.24727e-70	3	SYNM
RASGEF1B	1.28159e-74	0.709291	0.223	0.12	5.26787e-70	3	RASGEF1B
NOD1	4.71299e-74	0.27106	0.267	0.152	1.93723e-69	3	NOD1
NAV1.1	3.38092e-73	0.398309	0.824	0.723	1.38969e-68	3	NAV1
AKAP13	1.95177e-72	0.393271	0.726	0.625	8.02255e-68	3	AKAP13
LMNA	2.6486e-72	0.284832	0.455	0.319	1.08868e-67	3	LMNA
INPP5F	1.03586e-70	0.363999	0.583	0.454	4.2578e-66	3	INPP5F
STK40	4.19749e-70	0.265069	0.283	0.168	1.72534e-65	3	STK40
ARHGAP29.2	1.65014e-69	0.342389	0.456	0.32	6.78272e-65	3	ARHGAP29
GNA12	3.05601e-69	0.32479	0.712	0.595	1.25614e-64	3	GNA12
NEK6	4.73601e-69	0.280382	0.603	0.472	1.94669e-64	3	NEK6
MARCH3	2.99564e-67	0.557073	0.592	0.469	1.23133e-62	3	MARCH3
RASD1	4.78371e-67	0.283094	0.284	0.169	1.9663e-62	3	RASD1
ELL2	3.32538e-66	0.577068	0.381	0.263	1.36686e-61	3	ELL2
GLI2.1	3.62201e-66	0.329765	0.625	0.504	1.48879e-61	3	GLI2
SEPTIN9	6.02185e-66	0.280915	0.496	0.361	2.47522e-61	3	SEPTIN9
AC087482.1	9.65375e-66	0.290113	0.272	0.161	3.96808e-61	3	AC087482.1
TEX2	1.70762e-65	0.268118	0.431	0.3	7.01899e-61	3	TEX2
BAALC-AS1	3.87609e-65	0.662947	0.475	0.356	1.59323e-60	3	BAALC-AS1
MFAP3L	1.75945e-64	0.323062	0.694	0.586	7.23202e-60	3	MFAP3L
PRRC2B	1.88666e-64	0.281477	0.721	0.616	7.75493e-60	3	PRRC2B
RELL1	2.97766e-64	0.335972	0.449	0.326	1.22394e-59	3	RELL1
TMTC1	1.85301e-62	0.445091	0.613	0.499	7.6166e-58	3	TMTC1
RERG.2	5.80969e-62	-0.367508	0.248	0.393	2.38801e-57	3	RERG
CDH23.1	1.61527e-61	0.334112	0.538	0.41	6.63941e-57	3	CDH23
B4GALT5	1.9114e-61	0.302417	0.579	0.455	7.85663e-57	3	B4GALT5
DGKD	1.9492e-61	0.289646	0.421	0.298	8.01199e-57	3	DGKD
RETREG1	2.02977e-61	0.273825	0.296	0.183	8.34315e-57	3	RETREG1
GALNT18.1	7.42993e-61	0.352853	0.782	0.68	3.054e-56	3	GALNT18
WWTR1	2.12258e-60	0.50437	0.582	0.468	8.72465e-56	3	WWTR1
DAB2IP	2.53457e-60	0.305814	0.461	0.341	1.04181e-55	3	DAB2IP
FNDC3B.1	6.00128e-60	0.314326	0.755	0.651	2.46677e-55	3	FNDC3B
AHDC1	9.16074e-60	0.257925	0.606	0.483	3.76543e-55	3	AHDC1
CD99	1.16278e-59	0.279969	0.49	0.367	4.77948e-55	3	CD99
METTL2B	3.51328e-59	0.327603	0.333	0.22	1.4441e-54	3	METTL2B
DPP6.1	7.55392e-59	-0.634205	0.347	0.465	3.10496e-54	3	DPP6
ABCA3	8.17938e-59	0.260275	0.511	0.385	3.36205e-54	3	ABCA3
PTCH1.1	1.60747e-58	-0.29277	0.357	0.489	6.60734e-54	3	PTCH1
ATP11A	2.33801e-58	0.356303	0.401	0.284	9.61015e-54	3	ATP11A
ZCCHC24	4.22859e-58	0.289031	0.516	0.396	1.73812e-53	3	ZCCHC24
C1orf198	8.33464e-58	0.263604	0.601	0.482	3.42587e-53	3	C1orf198
AKAP12.1	9.21513e-58	0.359753	0.555	0.435	3.78779e-53	3	AKAP12
ARHGEF11	9.30319e-57	0.322004	0.649	0.545	3.82398e-52	3	ARHGEF11
CADPS	1.20163e-56	0.663565	0.374	0.264	4.93917e-52	3	CADPS
LTBP1	2.09274e-56	0.367258	0.61	0.498	8.60199e-52	3	LTBP1
MRTFA	9.12423e-56	0.276834	0.647	0.535	3.75042e-51	3	MRTFA
ABCC9	2.16647e-55	0.333825	0.65	0.543	8.90506e-51	3	ABCC9
C1S	1.28128e-54	0.266188	0.443	0.325	5.26656e-50	3	C1S
AL050309.1	2.79103e-54	0.350194	0.479	0.36	1.14722e-49	3	AL050309.1
ANOS1	4.20987e-54	0.359133	0.588	0.483	1.73042e-49	3	ANOS1
GCLM	3.6263e-53	0.278278	0.31	0.204	1.49055e-48	3	GCLM
DEAF1	9.95612e-53	0.252576	0.484	0.368	4.09236e-48	3	DEAF1
WTAP	5.51713e-52	0.272232	0.456	0.34	2.26776e-47	3	WTAP
LAMA1	1.43379e-51	0.281116	0.646	0.539	5.89343e-47	3	LAMA1
GABRG1.1	1.78013e-51	-0.280688	0.47	0.587	7.31704e-47	3	GABRG1
RFFL	2.45398e-51	0.263809	0.426	0.31	1.00868e-46	3	RFFL
GALNT10	4.19865e-51	0.276669	0.373	0.262	1.72581e-46	3	GALNT10
PSMG4	9.26238e-51	0.316158	0.522	0.412	3.80721e-46	3	PSMG4
LRRC3B.2	1.01225e-50	0.34367	0.741	0.638	4.16075e-46	3	LRRC3B
OSBPL3	7.90216e-50	-0.265649	0.322	0.446	3.2481e-45	3	OSBPL3
SCG3.2	5.32705e-49	-0.338729	0.415	0.527	2.18963e-44	3	SCG3
ADAM23	1.7144e-48	0.283417	0.402	0.292	7.04687e-44	3	ADAM23
C4orf19	1.95244e-48	0.355834	0.553	0.452	8.02531e-44	3	C4orf19
CLIP2.1	2.12844e-48	0.266977	0.537	0.426	8.74874e-44	3	CLIP2
PTPRE	2.22802e-48	0.257012	0.346	0.241	9.15806e-44	3	PTPRE
HIVEP2	2.84942e-48	0.27969	0.617	0.502	1.17123e-43	3	HIVEP2
EPB41	5.58341e-48	0.296345	0.427	0.323	2.295e-43	3	EPB41
HIPK3	2.54705e-46	0.259128	0.613	0.512	1.04694e-41	3	HIPK3
WIF1.2	3.09964e-46	-0.354444	0.171	0.279	1.27407e-41	3	WIF1
BCAN.1	3.47144e-46	-0.254691	0.447	0.554	1.4269e-41	3	BCAN
AC097518.2.2	1.10449e-45	-0.378879	0.333	0.451	4.5399e-41	3	AC097518.2
TMEM108.2	1.44949e-45	-0.337256	0.489	0.594	5.95797e-41	3	TMEM108
AC012405.1.3	4.96555e-45	0.393611	0.553	0.433	2.04104e-40	3	AC012405.1
POU6F2.1	5.07584e-45	-0.304357	0.222	0.338	2.08637e-40	3	POU6F2
ST6GALNAC3.2	8.46837e-45	-0.358317	0.417	0.526	3.48084e-40	3	ST6GALNAC3
PITPNM2	2.68723e-44	0.250288	0.595	0.493	1.10456e-39	3	PITPNM2
NDRG1	1.28449e-43	0.251634	0.365	0.264	5.27976e-39	3	NDRG1
PTPRD.1	4.29938e-43	-0.32224	0.347	0.46	1.76722e-38	3	PTPRD
AC104574.2.1	1.5246e-42	0.36991	0.382	0.276	6.2667e-38	3	AC104574.2
EYA1	1.59367e-42	-0.279787	0.486	0.595	6.55061e-38	3	EYA1
DDIT4.1	4.50361e-42	-0.310438	0.281	0.393	1.85117e-37	3	DDIT4
GJB6.2	9.29842e-42	-0.291588	0.29	0.393	3.82202e-37	3	GJB6
LINC01727.2	1.82812e-41	-0.274478	0.246	0.357	7.5143e-37	3	LINC01727
MTHFD1L	3.30089e-41	0.26184	0.534	0.434	1.3568e-36	3	MTHFD1L
S100B.2	1.83818e-40	-0.271998	0.314	0.42	7.55565e-36	3	S100B
KLHL32.1	2.83785e-36	-0.25903	0.452	0.554	1.16647e-31	3	KLHL32
ZNF804B	0	2.59713	0.998	0.178	0	4	ZNF804B
AC002069.2	7.30237e-270	1.51966	0.698	0.294	3.00157e-265	4	AC002069.2
SGCD.3	5.88967e-82	0.672675	0.92	0.782	2.42089e-77	4	SGCD
DPP10.3	2.89545e-79	-1.56429	0.626	0.776	1.19015e-74	4	DPP10
GLUL.2	1.51672e-76	0.515511	0.98	0.865	6.23434e-72	4	GLUL
LINC00472.1	1.03525e-70	0.47622	0.898	0.741	4.25528e-66	4	LINC00472
GRM3.3	1.24815e-70	0.496969	0.799	0.57	5.13038e-66	4	GRM3
PTN.2	2.67593e-70	0.512295	0.903	0.739	1.09991e-65	4	PTN
CXCL14.2	1.44933e-69	0.433876	0.612	0.381	5.95733e-65	4	CXCL14
ATP1B2.2	1.88413e-69	0.459216	0.949	0.82	7.74451e-65	4	ATP1B2
ARHGAP24.2	1.56763e-65	0.455534	0.933	0.761	6.44359e-61	4	ARHGAP24
TSPAN7.2	2.60739e-65	0.449559	0.831	0.632	1.07174e-60	4	TSPAN7
PLCB1.2	2.3534e-64	0.428935	0.949	0.797	9.67341e-60	4	PLCB1
VAV3.2	5.84049e-62	0.512241	0.795	0.594	2.40068e-57	4	VAV3
HGF.3	9.79964e-62	0.519735	0.582	0.371	4.02804e-57	4	HGF
CKB.2	2.48233e-60	0.402594	0.963	0.855	1.02034e-55	4	CKB
SEPTIN7.2	5.62048e-60	0.409538	0.911	0.756	2.31024e-55	4	SEPTIN7
DLC1.2	7.76538e-60	0.472972	0.875	0.711	3.19188e-55	4	DLC1
AC106845.1.1	2.05978e-58	0.426421	0.828	0.636	8.46651e-54	4	AC106845.1
MERTK.2	7.67986e-55	0.389911	0.896	0.763	3.15673e-50	4	MERTK
DNM3.2	1.15503e-54	0.404393	0.95	0.832	4.74763e-50	4	DNM3
MACROD2.1	1.78969e-54	0.498104	0.904	0.787	7.35633e-50	4	MACROD2
SLC6A11.2	6.08022e-54	0.392115	0.783	0.583	2.49921e-49	4	SLC6A11
HTRA1.2	7.02666e-53	0.357177	0.83	0.659	2.88824e-48	4	HTRA1
PDGFRB.2	1.55101e-52	0.372016	0.824	0.661	6.37526e-48	4	PDGFRB
BRINP3.1	3.17924e-52	0.42354	0.839	0.688	1.3068e-47	4	BRINP3
HPSE2.2	1.59783e-51	0.432013	0.901	0.726	6.56772e-47	4	HPSE2
CABLES1.2	2.74535e-51	0.38174	0.941	0.751	1.12845e-46	4	CABLES1
CST3.2	9.34915e-49	0.356425	0.936	0.822	3.84287e-44	4	CST3
DGKZ.3	3.43891e-48	0.360149	0.621	0.442	1.41353e-43	4	DGKZ
DCLK1.3	7.11321e-48	-1.30898	0.045	0.207	2.92381e-43	4	DCLK1
SLC6A1.2	9.66284e-48	0.343721	0.88	0.761	3.97181e-43	4	SLC6A1
L3MBTL4.3	6.99592e-47	-0.593914	0.089	0.265	2.8756e-42	4	L3MBTL4
CHST11.2	1.15855e-46	0.415467	0.858	0.733	4.7621e-42	4	CHST11
AC003991.1	7.05317e-46	0.44727	0.374	0.218	2.89913e-41	4	AC003991.1
SLC38A1.3	9.2908e-46	-0.757283	0.031	0.185	3.81889e-41	4	SLC38A1
LINC00609.3	3.53721e-45	-1.06794	0.249	0.421	1.45393e-40	4	LINC00609
MIAT.1	7.14387e-45	0.295	0.591	0.404	2.93642e-40	4	MIAT
RORB.1	2.01597e-44	0.330349	0.9	0.767	8.28644e-40	4	RORB
GRAMD1C.2	8.42605e-44	0.33438	0.891	0.764	3.46344e-39	4	GRAMD1C
F11-AS1.2	9.87718e-44	0.393438	0.799	0.641	4.05991e-39	4	F11-AS1
WIF1.3	1.18559e-43	0.37255	0.438	0.265	4.87323e-39	4	WIF1
FAM171B.2	1.37707e-43	0.354454	0.895	0.763	5.66032e-39	4	FAM171B
FTL.2	1.8575e-43	0.406506	0.816	0.68	7.63508e-39	4	FTL
KCNQ3.2	2.52303e-43	0.417049	0.552	0.37	1.03706e-38	4	KCNQ3
MRAS.2	3.83112e-43	0.405226	0.851	0.737	1.57474e-38	4	MRAS
PDZRN3.1	7.29774e-43	0.412436	0.909	0.808	2.99966e-38	4	PDZRN3
GRIA2.2	8.83258e-43	0.327803	0.884	0.757	3.63054e-38	4	GRIA2
GPR37L1.2	9.25044e-43	0.346298	0.809	0.658	3.8023e-38	4	GPR37L1
ACSL6.2	1.59738e-42	0.316559	0.831	0.664	6.56587e-38	4	ACSL6
ADGRG1.2	7.47914e-42	0.348683	0.813	0.684	3.07422e-37	4	ADGRG1
ARL6IP1.2	7.54702e-42	0.277668	0.562	0.379	3.10213e-37	4	ARL6IP1
GABRA2.2	1.13711e-41	0.33334	0.882	0.742	4.67399e-37	4	GABRA2
PRDM16-DT.2	1.22958e-41	0.335927	0.656	0.473	5.05407e-37	4	PRDM16-DT
PDE3B.3	1.67324e-41	0.399222	0.765	0.588	6.87769e-37	4	PDE3B
SNED1.3	2.56524e-41	-0.673846	0.256	0.422	1.05442e-36	4	SNED1
MT-CO3.1	2.95454e-41	0.395662	0.921	0.797	1.21443e-36	4	MT-CO3
MEIKIN.1	5.61242e-41	0.377694	0.744	0.58	2.30693e-36	4	MEIKIN
MCC.1	9.48582e-41	0.33755	0.866	0.745	3.89905e-36	4	MCC
SLC35F1.1	1.12377e-40	0.342827	0.894	0.792	4.61913e-36	4	SLC35F1
ZNF98.2	1.18651e-40	0.418902	0.872	0.743	4.87703e-36	4	ZNF98
GJA1.2	1.22421e-40	0.332395	0.958	0.852	5.03198e-36	4	GJA1
ABHD2.1	1.09776e-39	0.346052	0.783	0.635	4.51224e-35	4	ABHD2
ABCD2.2	3.13015e-38	0.290284	0.569	0.4	1.28662e-33	4	ABCD2
APOE.2	3.28024e-38	0.310818	0.894	0.787	1.34831e-33	4	APOE
ATP8A1.1	3.77657e-38	0.314485	0.718	0.564	1.55232e-33	4	ATP8A1
ITM2C.2	5.82462e-38	0.299622	0.82	0.66	2.39415e-33	4	ITM2C
PTPRG.1	2.07889e-37	0.325764	0.91	0.806	8.54506e-33	4	PTPRG
EGFR.1	5.52812e-37	0.352641	0.875	0.756	2.27228e-32	4	EGFR
AC097518.2.3	5.64087e-37	0.382965	0.609	0.436	2.31863e-32	4	AC097518.2
KCTD8.2	5.97187e-37	0.369807	0.627	0.465	2.45468e-32	4	KCTD8
CLDN10.2	6.82653e-37	0.311106	0.715	0.559	2.80598e-32	4	CLDN10
MT-ND3.2	3.07721e-36	0.399359	0.91	0.792	1.26486e-31	4	MT-ND3
LRRC3B.3	1.10408e-35	0.355421	0.796	0.642	4.5382e-31	4	LRRC3B
COL5A3.2	2.54827e-35	0.276589	0.935	0.831	1.04744e-30	4	COL5A3
HS3ST5.2	2.5869e-35	0.308133	0.522	0.356	1.06332e-30	4	HS3ST5
SRI.2	5.20527e-35	0.295482	0.584	0.423	2.13957e-30	4	SRI
KCNJ10.2	5.21394e-35	0.312877	0.751	0.617	2.14314e-30	4	KCNJ10
AC012404.1.2	1.94601e-34	0.304482	0.521	0.362	7.99889e-30	4	AC012404.1
ACSL3.2	5.41549e-34	0.295472	0.814	0.673	2.22598e-29	4	ACSL3
PPP1R12A.1	6.10063e-34	0.280295	0.865	0.75	2.5076e-29	4	PPP1R12A
ARHGAP29.3	1.18838e-33	0.33321	0.478	0.327	4.88473e-29	4	ARHGAP29
AC073941.1.3	1.89571e-33	-0.613221	0.173	0.325	7.79213e-29	4	AC073941.1
MEGF10.1	3.51573e-33	0.326626	0.867	0.762	1.44511e-28	4	MEGF10
GNA14.2	3.56588e-33	0.262927	0.903	0.771	1.46572e-28	4	GNA14
AL109809.5	6.11272e-33	0.339383	0.881	0.763	2.51257e-28	4	AL109809.5
PWWP3A.2	6.64248e-33	0.270381	0.742	0.597	2.73032e-28	4	PWWP3A
PTPN13.1	7.19206e-33	0.301018	0.872	0.766	2.95622e-28	4	PTPN13
LINC01727.3	9.08246e-33	0.371654	0.495	0.344	3.73326e-28	4	LINC01727
PID1.1	1.27652e-32	0.319714	0.445	0.298	5.247e-28	4	PID1
CALM2.1	1.30371e-32	0.266297	0.835	0.693	5.35878e-28	4	CALM2
CEP85L.1	2.07903e-32	0.310581	0.831	0.728	8.54566e-28	4	CEP85L
SLCO1C1.2	2.46401e-32	0.319946	0.83	0.706	1.01281e-27	4	SLCO1C1
SEL1L3.2	3.59078e-32	0.275617	0.517	0.356	1.47596e-27	4	SEL1L3
AL512662.2.1	3.79952e-32	0.280975	0.629	0.471	1.56175e-27	4	AL512662.2
HS2ST1.1	4.58215e-32	0.28863	0.82	0.686	1.88345e-27	4	HS2ST1
KCNMB2-AS1.1	4.63599e-32	0.412648	0.766	0.64	1.90558e-27	4	KCNMB2-AS1
SPRY4-AS1.1	5.02226e-32	0.28361	0.475	0.324	2.06435e-27	4	SPRY4-AS1
SH3RF1.2	5.73291e-32	0.294579	0.745	0.594	2.35646e-27	4	SH3RF1
CD81.2	7.88231e-32	0.251799	0.844	0.709	3.23995e-27	4	CD81
UNC5C.1	7.93158e-32	0.303208	0.73	0.566	3.2602e-27	4	UNC5C
LRP1.2	8.91115e-32	0.2741	0.851	0.733	3.66284e-27	4	LRP1
ITGAV.2	9.28518e-32	0.295032	0.792	0.663	3.81658e-27	4	ITGAV
PTCHD1-AS.2	1.68421e-31	0.352374	0.885	0.783	6.92278e-27	4	PTCHD1-AS
RBFOX2.1	1.77891e-31	0.263396	0.908	0.793	7.31202e-27	4	RBFOX2
NAT8L.2	1.87428e-31	0.250571	0.787	0.661	7.70403e-27	4	NAT8L
TMEM241.2	2.21135e-31	0.284084	0.531	0.373	9.08954e-27	4	TMEM241
PTAR1.2	2.87449e-31	0.283726	0.753	0.612	1.18153e-26	4	PTAR1
PTCH1.2	3.82453e-31	0.304037	0.622	0.474	1.57203e-26	4	PTCH1
MRPS6.1	4.90077e-31	0.340725	0.574	0.421	2.01441e-26	4	MRPS6
RASL12.3	5.36931e-31	-0.293118	0.076	0.208	2.207e-26	4	RASL12
OBI1-AS1	5.88427e-31	0.329098	0.916	0.805	2.41867e-26	4	OBI1-AS1
AC012405.1.4	7.53464e-31	-0.7681	0.291	0.448	3.09704e-26	4	AC012405.1
FAM184A.2	7.62584e-31	0.298489	0.882	0.78	3.13453e-26	4	FAM184A
RAB31.1	1.01677e-30	0.272927	0.776	0.638	4.17932e-26	4	RAB31
ASRGL1.1	1.18086e-30	0.293138	0.656	0.521	4.85382e-26	4	ASRGL1
EPHB1.1	1.48598e-30	0.275976	0.855	0.725	6.10797e-26	4	EPHB1
NOL4.1	1.85315e-30	0.29708	0.748	0.614	7.61717e-26	4	NOL4
KIF21A.1	2.26084e-30	0.262802	0.86	0.754	9.29296e-26	4	KIF21A
MT-CYB.2	3.23826e-30	0.343172	0.867	0.743	1.33106e-25	4	MT-CYB
HEPN1.2	4.21738e-30	0.319873	0.648	0.494	1.73351e-25	4	HEPN1
TMBIM6.2	4.23934e-30	0.263469	0.773	0.632	1.74254e-25	4	TMBIM6
SMAD9.3	4.8032e-30	-0.352434	0.109	0.245	1.97431e-25	4	SMAD9
LRRC4C.2	5.21936e-30	0.353325	0.845	0.73	2.14537e-25	4	LRRC4C
TMEM184B.1	6.23523e-30	0.315183	0.753	0.636	2.56293e-25	4	TMEM184B
KAZN.3	6.30863e-30	-0.767866	0.22	0.357	2.5931e-25	4	KAZN
MT-ATP6.1	6.50889e-30	0.329212	0.908	0.78	2.67541e-25	4	MT-ATP6
MT-CO2.2	7.18802e-30	0.333173	0.9	0.784	2.95456e-25	4	MT-CO2
WASF3.1	2.53288e-29	0.261273	0.816	0.696	1.04111e-24	4	WASF3
DNAH7.2	2.67817e-29	0.296204	0.871	0.738	1.10083e-24	4	DNAH7
CDH2.2	2.71543e-29	0.280961	0.87	0.756	1.11615e-24	4	CDH2
ZMAT3	3.19982e-29	0.294011	0.641	0.516	1.31525e-24	4	ZMAT3
B4GALNT4.2	4.673e-29	0.268741	0.779	0.663	1.92079e-24	4	B4GALNT4
PPM1B.1	5.73749e-29	0.26984	0.673	0.532	2.35834e-24	4	PPM1B
FLRT2.2	6.28297e-29	0.287123	0.842	0.721	2.58255e-24	4	FLRT2
MTSS2	6.96222e-29	0.250515	0.864	0.739	2.86175e-24	4	MTSS2
SERPINE2.2	1.02634e-28	0.258538	0.878	0.764	4.21868e-24	4	SERPINE2
AC016831.7	1.03373e-28	0.255688	0.716	0.573	4.24904e-24	4	AC016831.7
HMGN3.2	1.49478e-28	0.311934	0.765	0.639	6.14415e-24	4	HMGN3
STIM2.1	1.59832e-28	0.290566	0.759	0.632	6.56975e-24	4	STIM2
CERS6.3	2.01828e-28	-0.434466	0.297	0.441	8.29595e-24	4	CERS6
SLC3A2.2	2.23868e-28	0.265633	0.758	0.631	9.20187e-24	4	SLC3A2
RTN4.2	3.68552e-28	0.26654	0.856	0.738	1.5149e-23	4	RTN4
COL23A1.1	4.00717e-28	0.317648	0.433	0.299	1.64711e-23	4	COL23A1
MT-ND1.2	4.40356e-28	0.30185	0.813	0.689	1.81004e-23	4	MT-ND1
NUTM2B-AS1.1	6.29057e-28	0.281319	0.8	0.69	2.58568e-23	4	NUTM2B-AS1
TNC.4	9.46067e-28	-0.60548	0.084	0.204	3.88871e-23	4	TNC
AC073475.1.1	9.73684e-28	0.339889	0.725	0.593	4.00223e-23	4	AC073475.1
JAM2.1	3.38189e-27	0.26974	0.56	0.424	1.39009e-22	4	JAM2
F3.2	4.07828e-27	0.388679	0.831	0.708	1.67634e-22	4	F3
MARCH6.2	5.1029e-27	0.269553	0.871	0.762	2.09749e-22	4	MARCH6
SLC25A48.1	6.71625e-27	0.273329	0.603	0.46	2.76065e-22	4	SLC25A48
SLC39A12.2	7.20526e-27	0.265492	0.862	0.749	2.96165e-22	4	SLC39A12
CHI3L1.3	9.12952e-27	0.977999	0.478	0.347	3.7526e-22	4	CHI3L1
RHOJ.1	1.01412e-26	0.250973	0.717	0.568	4.16844e-22	4	RHOJ
FTH1.2	1.12332e-26	0.267538	0.86	0.746	4.61728e-22	4	FTH1
PBXIP1.2	1.55663e-26	0.254643	0.704	0.585	6.39838e-22	4	PBXIP1
ATP2C1.1	1.59051e-26	0.287255	0.734	0.606	6.53762e-22	4	ATP2C1
SDC4.2	1.66304e-26	0.261121	0.821	0.708	6.83576e-22	4	SDC4
AMER2.2	1.83588e-26	0.272442	0.662	0.538	7.54619e-22	4	AMER2
PIK3R1.1	2.36144e-26	0.270039	0.733	0.607	9.70644e-22	4	PIK3R1
STK17B.1	3.49189e-26	0.257371	0.467	0.331	1.4353e-21	4	STK17B
RGS3.1	4.31402e-26	0.266694	0.419	0.295	1.77323e-21	4	RGS3
METTL7A.2	4.34456e-26	0.256148	0.787	0.665	1.78579e-21	4	METTL7A
ADAMTSL3.2	4.52697e-26	-0.522541	0.116	0.238	1.86077e-21	4	ADAMTSL3
MT-ND4.1	9.9561e-26	0.282607	0.869	0.754	4.09236e-21	4	MT-ND4
EPHA6.2	1.68573e-25	0.260948	0.798	0.674	6.92903e-21	4	EPHA6
USP24.1	4.47174e-25	0.250782	0.694	0.574	1.83806e-20	4	USP24
LGI4.2	4.7619e-25	0.264042	0.763	0.655	1.95733e-20	4	LGI4
CAMKMT.1	7.21579e-25	0.278796	0.76	0.639	2.96598e-20	4	CAMKMT
PTPRJ.1	7.49631e-25	0.267998	0.682	0.543	3.08129e-20	4	PTPRJ
PLCG2	1.06958e-24	0.322486	0.681	0.554	4.39639e-20	4	PLCG2
NOVA1.2	1.20118e-24	0.272971	0.81	0.696	4.93733e-20	4	NOVA1
KCND3.2	1.41144e-24	0.255909	0.622	0.487	5.80156e-20	4	KCND3
SPRED1.2	1.42851e-24	0.260324	0.752	0.638	5.87176e-20	4	SPRED1
OXR1.1	2.72453e-24	0.290295	0.699	0.579	1.11989e-19	4	OXR1
VCAN.3	3.89272e-24	-0.560676	0.366	0.481	1.60006e-19	4	VCAN
CDH10.1	5.02425e-24	0.270591	0.623	0.495	2.06517e-19	4	CDH10
AC008957.2.2	5.26392e-24	0.313068	0.423	0.296	2.16368e-19	4	AC008957.2
VIM.3	5.44423e-24	0.260681	0.631	0.493	2.2378e-19	4	VIM
RMST	5.7852e-24	0.29454	0.496	0.371	2.37795e-19	4	RMST
ESRRG.1	7.72317e-24	0.261396	0.804	0.68	3.17453e-19	4	ESRRG
GPC6.3	1.16383e-23	-0.516792	0.126	0.239	4.7838e-19	4	GPC6
PTPRK.1	1.65667e-23	0.261097	0.75	0.632	6.80957e-19	4	PTPRK
SLC24A3.2	1.92035e-23	0.281275	0.631	0.502	7.89339e-19	4	SLC24A3
RERG.3	2.66422e-23	0.34857	0.509	0.378	1.0951e-18	4	RERG
TMEM108.3	4.81251e-23	0.266797	0.715	0.582	1.97814e-18	4	TMEM108
RASSF8.1	5.01114e-23	0.290375	0.83	0.724	2.05978e-18	4	RASSF8
BRINP2.1	5.61811e-23	0.2662	0.566	0.443	2.30927e-18	4	BRINP2
AKAP7.1	6.50125e-23	0.282197	0.624	0.501	2.67227e-18	4	AKAP7
LCOR.1	7.24826e-23	0.266735	0.732	0.631	2.97933e-18	4	LCOR
TUBB2B.2	1.25222e-22	0.294179	0.584	0.447	5.14714e-18	4	TUBB2B
STXBP6.1	4.67856e-22	0.257207	0.578	0.454	1.92308e-17	4	STXBP6
LINC01088.2	5.01996e-22	-0.723194	0.103	0.208	2.0634e-17	4	LINC01088
TGFB2.1	5.95771e-22	0.263392	0.758	0.636	2.44886e-17	4	TGFB2
FRMD4A.2	6.28141e-22	0.257989	0.673	0.547	2.58191e-17	4	FRMD4A
KLF12.1	1.02302e-21	0.254183	0.767	0.659	4.20503e-17	4	KLF12
MAGI1	1.03874e-21	0.258452	0.838	0.737	4.26965e-17	4	MAGI1
PCDH7.1	1.12635e-21	0.263966	0.841	0.738	4.62976e-17	4	PCDH7
CD44.4	1.45217e-21	-0.640182	0.249	0.371	5.969e-17	4	CD44
LINC00499.1	3.42996e-21	0.316418	0.885	0.783	1.40985e-16	4	LINC00499
PCDH9-AS2.2	4.55295e-21	0.259659	0.511	0.388	1.87145e-16	4	PCDH9-AS2
CDH23.2	5.18451e-21	0.251064	0.54	0.417	2.13104e-16	4	CDH23
ADAMTS17.1	4.39935e-20	0.309174	0.656	0.547	1.80831e-15	4	ADAMTS17
DGKB.3	4.87022e-20	-0.373857	0.134	0.245	2.00186e-15	4	DGKB
UST.1	5.74612e-20	0.29251	0.577	0.475	2.36188e-15	4	UST
WDR49.3	5.96699e-20	-0.365012	0.267	0.387	2.45267e-15	4	WDR49
AQP1.2	1.58913e-19	-0.410276	0.157	0.267	6.53196e-15	4	AQP1
AC114971.1	7.81125e-19	0.253826	0.809	0.709	3.21074e-14	4	AC114971.1
CYB5B.1	9.70911e-19	0.25522	0.639	0.532	3.99083e-14	4	CYB5B
GALNT15.3	1.45786e-18	-0.39565	0.169	0.273	5.99239e-14	4	GALNT15
GRK3.2	2.56181e-18	0.260314	0.661	0.557	1.053e-13	4	GRK3
ALK.1	5.78946e-18	0.309829	0.508	0.394	2.3797e-13	4	ALK
AF279873.3.2	7.40309e-18	0.336737	0.64	0.534	3.04297e-13	4	AF279873.3
SERPINI2.3	3.87547e-17	-0.268125	0.179	0.282	1.59297e-12	4	SERPINI2
SOD2.1	2.99984e-16	0.274871	0.544	0.439	1.23305e-11	4	SOD2
RIMS1.2	6.24882e-14	0.256353	0.509	0.409	2.56852e-09	4	RIMS1
KCND2	0	2.24348	0.999	0.153	0	5	KCND2
ARHGAP24.3	4.88865e-56	0.495033	0.941	0.762	2.00943e-51	5	ARHGAP24
AC097518.2.4	4.71306e-50	0.542919	0.665	0.436	1.93726e-45	5	AC097518.2
HPSE2.3	2.35628e-49	0.500484	0.913	0.727	9.68526e-45	5	HPSE2
FLRT2.3	2.3657e-48	0.568358	0.875	0.721	9.72396e-44	5	FLRT2
PLCB1.3	2.79397e-44	0.475203	0.937	0.798	1.14843e-39	5	PLCB1
DPP10.4	2.56913e-39	-1.24568	0.666	0.774	1.05602e-34	5	DPP10
CABLES1.3	3.51074e-34	0.381641	0.917	0.753	1.44306e-29	5	CABLES1
LRRC4C.3	3.24422e-33	0.43916	0.867	0.73	1.3335e-28	5	LRRC4C
LINC00472.2	6.78956e-33	0.333136	0.896	0.742	2.79078e-28	5	LINC00472
AC106845.1.2	4.44296e-31	0.350958	0.823	0.638	1.82624e-26	5	AC106845.1
SEPTIN7.3	3.58209e-29	0.331625	0.891	0.758	1.47238e-24	5	SEPTIN7
MT-ND3.3	5.33836e-28	0.400242	0.909	0.793	2.19428e-23	5	MT-ND3
MACROD2.2	7.47141e-28	0.406683	0.891	0.788	3.07105e-23	5	MACROD2
EGFR.2	1.32966e-27	0.312212	0.873	0.757	5.46542e-23	5	EGFR
LGR4.1	5.77139e-27	0.327254	0.866	0.735	2.37227e-22	5	LGR4
PTPRK.2	7.5647e-26	0.347319	0.753	0.633	3.1094e-21	5	PTPRK
SLC38A1.4	1.72608e-25	-0.610606	0.053	0.183	7.09489e-21	5	SLC38A1
KCTD8.3	3.56033e-25	0.307877	0.639	0.466	1.46344e-20	5	KCTD8
DCHS2.2	5.11289e-25	0.333102	0.423	0.276	2.1016e-20	5	DCHS2
TNC.5	8.14186e-25	-0.557293	0.068	0.204	3.34663e-20	5	TNC
FAM171B.3	2.14268e-24	0.307809	0.87	0.765	8.80728e-20	5	FAM171B
PLIN5.1	6.75218e-24	0.301654	0.78	0.653	2.77542e-19	5	PLIN5
GRAMD1C.3	7.14559e-24	0.291314	0.871	0.765	2.93712e-19	5	GRAMD1C
MT-CO3.2	1.25127e-23	0.290247	0.912	0.798	5.1432e-19	5	MT-CO3
SGCD.4	1.31696e-23	0.311955	0.885	0.784	5.41324e-19	5	SGCD
SLC6A11.3	1.66705e-23	0.335534	0.733	0.586	6.85223e-19	5	SLC6A11
TMEM108.4	2.17559e-23	0.332211	0.725	0.582	8.94255e-19	5	TMEM108
EPHA6.3	2.81635e-23	0.337755	0.802	0.675	1.15763e-18	5	EPHA6
KCNQ3.3	1.16693e-22	0.323367	0.525	0.372	4.79653e-18	5	KCNQ3
SLC39A12.3	1.43925e-22	0.309625	0.871	0.75	5.91588e-18	5	SLC39A12
LRMDA.1	1.05533e-21	0.408637	0.692	0.56	4.33784e-17	5	LRMDA
ESRRG.2	1.42382e-21	0.322676	0.803	0.681	5.85249e-17	5	ESRRG
VAV3.3	3.71053e-21	0.336501	0.733	0.597	1.52518e-16	5	VAV3
ABCD2.3	5.07315e-21	0.272493	0.541	0.402	2.08527e-16	5	ABCD2
PCDH17.2	6.02372e-21	0.286458	0.599	0.463	2.47599e-16	5	PCDH17
ZNF98.3	7.71035e-21	0.270039	0.873	0.744	3.16926e-16	5	ZNF98
BRINP3.2	1.09266e-20	0.297583	0.817	0.69	4.49128e-16	5	BRINP3
PID1.2	1.13528e-20	0.321814	0.429	0.299	4.66644e-16	5	PID1
DCLK1.4	1.72429e-20	-0.938959	0.088	0.205	7.08754e-16	5	DCLK1
MERTK.3	6.06068e-20	0.288101	0.87	0.765	2.49118e-15	5	MERTK
ACSL6.3	7.09991e-20	0.255743	0.8	0.666	2.91835e-15	5	ACSL6
EYA1.1	9.79761e-20	0.317263	0.715	0.583	4.02721e-15	5	EYA1
MRAS.3	1.15634e-19	0.343971	0.839	0.738	4.75301e-15	5	MRAS
FRMD4A.3	1.7187e-19	0.2973	0.684	0.548	7.06453e-15	5	FRMD4A
F11-AS1.3	1.75633e-19	0.25027	0.782	0.643	7.21921e-15	5	F11-AS1
CA8	1.983e-19	0.292095	0.664	0.533	8.15092e-15	5	CA8
SLC24A3.3	4.99355e-19	0.262925	0.645	0.502	2.05255e-14	5	SLC24A3
GRIA2.3	6.70385e-19	0.262244	0.859	0.758	2.75555e-14	5	GRIA2
NR3C2	7.73249e-19	0.25484	0.885	0.783	3.17836e-14	5	NR3C2
POT1-AS1.1	9.68922e-19	0.393574	0.616	0.494	3.98266e-14	5	POT1-AS1
DLC1.3	1.11488e-18	0.273167	0.832	0.713	4.58262e-14	5	DLC1
EFEMP1.1	1.1903e-18	0.262387	0.822	0.693	4.8926e-14	5	EFEMP1
KAZN.4	1.22435e-18	-0.687144	0.232	0.355	5.03259e-14	5	KAZN
MT-CYB.3	2.01009e-18	0.266336	0.869	0.744	8.26229e-14	5	MT-CYB
AC114971.1.1	2.31988e-18	0.298716	0.835	0.709	9.53563e-14	5	AC114971.1
PDE3B.4	6.50947e-18	0.251826	0.729	0.59	2.67565e-13	5	PDE3B
SMAD9.4	6.74798e-18	-0.333311	0.127	0.244	2.77369e-13	5	SMAD9
PTCH1.3	3.08009e-17	0.25884	0.596	0.476	1.26604e-12	5	PTCH1
CDH10.2	7.50209e-17	0.308158	0.617	0.496	3.08366e-12	5	CDH10
PDE8B.1	7.66454e-17	0.326941	0.591	0.468	3.15043e-12	5	PDE8B
COLEC12.2	1.28806e-16	0.272686	0.783	0.675	5.29446e-12	5	COLEC12
TSPAN7.3	1.93959e-16	0.257149	0.758	0.636	7.97247e-12	5	TSPAN7
MEF2C.1	4.07994e-16	0.265533	0.65	0.534	1.67702e-11	5	MEF2C
KLHL32.2	2.44799e-14	0.265127	0.653	0.544	1.00622e-09	5	KLHL32
PLCG2.1	1.46765e-13	0.331741	0.665	0.555	6.03262e-09	5	PLCG2
COL21A1	5.21277e-13	0.311878	0.509	0.407	2.14266e-08	5	COL21A1
IL1RAPL1	0	3.59753	0.806	0.144	0	6	IL1RAPL1
ST18	0	2.98688	0.733	0.053	0	6	ST18
CTNNA3	0	2.95463	0.796	0.16	0	6	CTNNA3
SLC24A2	0	2.72033	0.748	0.053	0	6	SLC24A2
MBP	0	2.48174	0.757	0.171	0	6	MBP
ELMO1	0	2.44097	0.727	0.051	0	6	ELMO1
ANK3	0	2.28375	0.753	0.069	0	6	ANK3
EDIL3	0	2.16438	0.679	0.056	0	6	EDIL3
DOCK10	0	2.10272	0.717	0.076	0	6	DOCK10
NRXN3	0	2.09577	0.643	0.134	0	6	NRXN3
SPOCK3	0	2.0737	0.681	0.051	0	6	SPOCK3
PLP1	0	2.05191	0.601	0.155	0	6	PLP1
PLCL1	0	2.02285	0.748	0.221	0	6	PLCL1
FRMD4B	0	1.97169	0.678	0.052	0	6	FRMD4B
KIRREL3	0	1.96338	0.635	0.04	0	6	KIRREL3
PEX5L	0	1.95253	0.726	0.222	0	6	PEX5L
TTLL7	0	1.91926	0.716	0.191	0	6	TTLL7
MARCH1	0	1.87067	0.686	0.121	0	6	MARCH1
SLC7A14-AS1	0	1.86642	0.564	0.08	0	6	SLC7A14-AS1
PDE1C	0	1.85055	0.644	0.094	0	6	PDE1C
SHTN1	0	1.73065	0.705	0.198	0	6	SHTN1
PRUNE2	0	1.72853	0.693	0.192	0	6	PRUNE2
DPYD	0	1.72366	0.666	0.174	0	6	DPYD
SLC5A11	0	1.70848	0.537	0.059	0	6	SLC5A11
ZNF536	0	1.70332	0.663	0.028	0	6	ZNF536
NLGN1.1	0	1.60026	0.587	0.142	0	6	NLGN1
ANO4	0	1.52932	0.532	0.029	0	6	ANO4
SH3GL3	0	1.52093	0.542	0.027	0	6	SH3GL3
C10orf90.1	0	1.49472	0.657	0.192	0	6	C10orf90
PALM2-AKAP2	0	1.48821	0.56	0.062	0	6	PALM2-AKAP2
MOBP	0	1.46508	0.528	0.037	0	6	MOBP
KCNH8	0	1.44536	0.565	0.027	0	6	KCNH8
TMEFF2	0	1.41328	0.517	0.024	0	6	TMEFF2
ENPP2	0	1.36225	0.528	0.032	0	6	ENPP2
LINC01608	0	1.33585	0.459	0.013	0	6	LINC01608
PLEKHH1	0	1.33367	0.639	0.18	0	6	PLEKHH1
AK5	0	1.30279	0.499	0.03	0	6	AK5
CNTNAP4	0	1.29778	0.495	0.04	0	6	CNTNAP4
AC008571.2	0	1.29456	0.393	0.02	0	6	AC008571.2
PCSK6	0	1.29349	0.552	0.099	0	6	PCSK6
RAPGEF5	0	1.24355	0.517	0.034	0	6	RAPGEF5
MYO1D	0	1.21505	0.536	0.072	0	6	MYO1D
PIEZO2	0	1.21372	0.495	0.032	0	6	PIEZO2
DSCAML1.1	0	1.19955	0.552	0.066	0	6	DSCAML1
BCAS1	0	1.15938	0.483	0.037	0	6	BCAS1
SYNJ2	0	1.15876	0.494	0.028	0	6	SYNJ2
CERCAM	0	1.0965	0.564	0.124	0	6	CERCAM
FAM107B	0	1.08377	0.491	0.08	0	6	FAM107B
SHROOM4	0	1.05484	0.469	0.019	0	6	SHROOM4
CNTN2	0	1.02291	0.501	0.042	0	6	CNTN2
FA2H	0	1.00362	0.469	0.014	0	6	FA2H
MOG	0	0.99975	0.466	0.026	0	6	MOG
LURAP1L-AS1	0	0.97449	0.34	0.01	0	6	LURAP1L-AS1
HECW2	0	0.958914	0.434	0.037	0	6	HECW2
PLD1	0	0.948132	0.407	0.018	0	6	PLD1
UGT8	0	0.946791	0.421	0.017	0	6	UGT8
KCNMB4	0	0.941489	0.381	0.016	0	6	KCNMB4
SLCO1A2	0	0.924514	0.428	0.034	0	6	SLCO1A2
LPAR1	0	0.915835	0.409	0.056	0	6	LPAR1
LINC01170	0	0.890001	0.319	0.037	0	6	LINC01170
HHIP	0	0.887226	0.394	0.039	0	6	HHIP
ANLN	0	0.87538	0.442	0.021	0	6	ANLN
VRK2	0	0.870485	0.378	0.034	0	6	VRK2
CD22	0	0.869819	0.425	0.013	0	6	CD22
SRCIN1	0	0.85592	0.452	0.03	0	6	SRCIN1
ABCA8	0	0.854732	0.445	0.028	0	6	ABCA8
CNDP1	0	0.832539	0.324	0.02	0	6	CNDP1
GLDN	0	0.826799	0.377	0.017	0	6	GLDN
AC012494.1	0	0.81737	0.274	0.016	0	6	AC012494.1
LINC00639	0	0.80735	0.369	0.014	0	6	LINC00639
KLHL4	0	0.771934	0.34	0.015	0	6	KLHL4
PPP1R16B	0	0.762863	0.376	0.016	0	6	PPP1R16B
LRP2	0	0.758718	0.354	0.014	0	6	LRP2
LINC00320	0	0.75534	0.348	0.018	0	6	LINC00320
CLDN11	0	0.750269	0.34	0.025	0	6	CLDN11
DYSF	0	0.738564	0.321	0.018	0	6	DYSF
AC009063.2	0	0.72757	0.344	0.007	0	6	AC009063.2
FOLH1	0	0.727268	0.355	0.01	0	6	FOLH1
KCNQ1OT1	0	0.724804	0.353	0.039	0	6	KCNQ1OT1
MYRF	0	0.720922	0.369	0.026	0	6	MYRF
AL359091.1	0	0.688221	0.321	0.029	0	6	AL359091.1
SH3TC2	0	0.687859	0.344	0.016	0	6	SH3TC2
PLPPR1	0	0.668658	0.302	0.015	0	6	PLPPR1
ANKRD18A	0	0.666379	0.31	0.016	0	6	ANKRD18A
SYNDIG1	0	0.658052	0.349	0.036	0	6	SYNDIG1
LINC01630	0	0.644177	0.275	0.02	0	6	LINC01630
ITGA2	0	0.609453	0.299	0.03	0	6	ITGA2
LDB3	0	0.606031	0.316	0.02	0	6	LDB3
CDH19	0	0.568026	0.279	0.008	0	6	CDH19
AC016597.1	0	0.558402	0.301	0.03	0	6	AC016597.1
SILC1	0	0.556895	0.294	0.01	0	6	SILC1
AC110285.1	0	0.553089	0.303	0.022	0	6	AC110285.1
PLLP	0	0.549907	0.291	0.013	0	6	PLLP
ERBB3	0	0.543474	0.316	0.026	0	6	ERBB3
AC090015.1	0	0.542749	0.236	0.017	0	6	AC090015.1
CDK6	0	0.530636	0.276	0.028	0	6	CDK6
NECAB1	0	0.529956	0.275	0.03	0	6	NECAB1
CARNS1	0	0.527457	0.305	0.021	0	6	CARNS1
LRRC63	0	0.518447	0.247	0.01	0	6	LRRC63
MAG	0	0.514796	0.286	0.014	0	6	MAG
NINJ2	0	0.513281	0.258	0.013	0	6	NINJ2
OPALIN	0	0.507328	0.237	0.008	0	6	OPALIN
AC108721.2	0	0.495742	0.221	0.007	0	6	AC108721.2
SEC14L5	0	0.494309	0.276	0.014	0	6	SEC14L5
SH3TC2-DT	0	0.454763	0.217	0.006	0	6	SH3TC2-DT
TRIM59	0	0.451534	0.246	0.008	0	6	TRIM59
NKX6-2	0	0.448452	0.23	0.012	0	6	NKX6-2
ERMN	0	0.423735	0.241	0.013	0	6	ERMN
MTMR7	0	0.421133	0.24	0.016	0	6	MTMR7
SOX10	0	0.366758	0.215	0.011	0	6	SOX10
LGR5	0	0.365669	0.181	0.007	0	6	LGR5
GALNT6	0	0.361105	0.194	0.004	0	6	GALNT6
AL078590.2	0	0.345059	0.171	0.007	0	6	AL078590.2
AL158077.2	0	0.319583	0.155	0.005	0	6	AL158077.2
VSTM2B	0	0.313876	0.179	0.006	0	6	VSTM2B
TMEM235	0	0.309832	0.187	0.005	0	6	TMEM235
VLDLR-AS1	0	0.303541	0.155	0.009	0	6	VLDLR-AS1
KIF19	0	0.27842	0.158	0.009	0	6	KIF19
GREM1	0	0.268073	0.14	0.004	0	6	GREM1
SPNS2	0	0.259034	0.165	0.01	0	6	SPNS2
KCNJ2	0	0.255166	0.163	0.003	0	6	KCNJ2
BIN1	1.32974e-307	0.843715	0.518	0.112	5.46577e-303	6	BIN1
TF	1.2944e-305	1.39461	0.657	0.198	5.32049e-301	6	TF
AGPAT4	4.86434e-304	0.765496	0.393	0.064	1.99944e-299	6	AGPAT4
CTTNBP2	9.03339e-299	0.739138	0.419	0.073	3.71308e-294	6	CTTNBP2
TP53TG5	4.73535e-287	0.503518	0.269	0.032	1.94642e-282	6	TP53TG5
RASGRP3	2.5406e-286	0.456231	0.256	0.029	1.04429e-281	6	RASGRP3
PDE1A	4.83787e-283	0.872965	0.283	0.036	1.98856e-278	6	PDE1A
SGK1.2	2.79832e-279	1.33375	0.6	0.163	1.15022e-274	6	SGK1
ABCG1	1.50105e-270	0.267878	0.163	0.012	6.16993e-266	6	ABCG1
SVEP1	4.57765e-270	0.394981	0.182	0.015	1.8816e-265	6	SVEP1
FCHO1	5.38585e-263	0.327747	0.211	0.021	2.2138e-258	6	FCHO1
TMEM98	5.249e-248	0.483811	0.281	0.04	2.15755e-243	6	TMEM98
MIR181A1HG	1.12193e-242	0.857222	0.407	0.083	4.61156e-238	6	MIR181A1HG
CLMN	3.31225e-242	1.38051	0.727	0.294	1.36147e-237	6	CLMN
INSYN2B	3.79208e-242	0.330156	0.171	0.015	1.5587e-237	6	INSYN2B
RNF220	1.73501e-241	2.0186	0.806	0.41	7.13158e-237	6	RNF220
GREB1L	2.12785e-239	0.552621	0.284	0.042	8.74631e-235	6	GREB1L
ARHGAP22	2.25546e-238	0.460122	0.257	0.034	9.27083e-234	6	ARHGAP22
JAM3	4.83894e-232	0.793013	0.505	0.129	1.989e-227	6	JAM3
CNTNAP2	7.91813e-230	1.66296	0.577	0.186	3.25467e-225	6	CNTNAP2
SLAIN1	1.62046e-229	1.37098	0.682	0.267	6.66072e-225	6	SLAIN1
PTPRD.2	3.10264e-229	1.80207	0.834	0.444	1.27531e-224	6	PTPRD
GALNT13	4.14963e-224	0.708453	0.29	0.045	1.70567e-219	6	GALNT13
APBB2	1.98947e-220	1.19209	0.676	0.259	8.17753e-216	6	APBB2
PPFIBP1	2.17508e-214	0.386275	0.229	0.03	8.94044e-210	6	PPFIBP1
AFMID	1.21743e-208	0.327451	0.203	0.024	5.00412e-204	6	AFMID
REPS2	1.56001e-206	0.443762	0.233	0.032	6.41228e-202	6	REPS2
SLC44A1	2.62761e-206	1.91811	0.834	0.523	1.08005e-201	6	SLC44A1
POLR2F	3.04036e-205	1.08101	0.588	0.202	1.24971e-200	6	POLR2F
GRB10	4.442e-205	0.345331	0.215	0.028	1.82584e-200	6	GRB10
SLCO3A1.3	4.3404e-202	1.12483	0.624	0.215	1.78408e-197	6	SLCO3A1
CD55	8.69343e-202	0.320071	0.188	0.022	3.57335e-197	6	CD55
CREB5.1	5.74455e-196	1.06648	0.576	0.188	2.36124e-191	6	CREB5
ADAMTS18	6.9551e-195	0.329647	0.147	0.014	2.85882e-190	6	ADAMTS18
PXK	2.46357e-192	1.21055	0.682	0.304	1.01263e-187	6	PXK
CDK18	1.99788e-191	0.949031	0.592	0.21	8.2121e-187	6	CDK18
FAM222A	5.37633e-191	0.334276	0.211	0.029	2.20989e-186	6	FAM222A
QDPR	1.44345e-188	1.00796	0.51	0.161	5.93317e-184	6	QDPR
PKP4	4.43002e-186	1.03565	0.563	0.19	1.82091e-181	6	PKP4
PWRN1	3.33968e-185	0.8273	0.251	0.041	1.37274e-180	6	PWRN1
SH3KBP1	2.20739e-183	0.385933	0.254	0.042	9.07327e-179	6	SH3KBP1
TPPP	1.72142e-179	0.380499	0.274	0.049	7.07574e-175	6	TPPP
LRRTM3	2.51805e-178	0.388858	0.163	0.019	1.03502e-173	6	LRRTM3
NFASC.3	4.12217e-177	1.03843	0.656	0.258	1.69438e-172	6	NFASC
ATP1B1	4.12803e-177	0.573766	0.314	0.065	1.69678e-172	6	ATP1B1
HAPLN2	6.76427e-176	0.429616	0.259	0.046	2.78039e-171	6	HAPLN2
APLP1	1.30439e-174	0.712848	0.385	0.098	5.36156e-170	6	APLP1
SEMA3C	4.1247e-174	0.315476	0.183	0.023	1.69542e-169	6	SEMA3C
AATK	5.51313e-174	0.905995	0.577	0.22	2.26612e-169	6	AATK
DNAJC6	1.39236e-171	1.19448	0.655	0.282	5.72315e-167	6	DNAJC6
LINC00877	6.73621e-171	0.399205	0.225	0.035	2.76885e-166	6	LINC00877
DEPTOR	3.40511e-170	0.550372	0.357	0.084	1.39964e-165	6	DEPTOR
GAS7	2.74554e-165	0.595655	0.365	0.089	1.12853e-160	6	GAS7
RASSF2	3.58196e-165	0.306681	0.23	0.038	1.47233e-160	6	RASSF2
SLC31A2	4.60477e-164	0.28939	0.203	0.03	1.89275e-159	6	SLC31A2
SPP1	5.6548e-162	0.648073	0.318	0.071	2.32435e-157	6	SPP1
PIP4K2A	2.71623e-156	1.53211	0.848	0.61	1.11648e-151	6	PIP4K2A
HPN-AS1	3.01034e-150	0.511188	0.335	0.081	1.23737e-145	6	HPN-AS1
TMEM165	1.60328e-146	1.24805	0.719	0.41	6.59014e-142	6	TMEM165
PPM1H	2.13999e-146	0.771159	0.473	0.157	8.79622e-142	6	PPM1H
FRMD5	9.86195e-145	1.42159	0.834	0.546	4.05366e-140	6	FRMD5
AC096564.1	5.10476e-144	0.422031	0.279	0.06	2.09826e-139	6	AC096564.1
DOCK5.1	1.14045e-141	1.19566	0.8	0.512	4.68769e-137	6	DOCK5
SLIT2	5.19178e-140	0.281803	0.123	0.013	2.13403e-135	6	SLIT2
AL354809.1	6.05683e-139	0.549211	0.273	0.06	2.4896e-134	6	AL354809.1
KIF6	7.51655e-138	0.807009	0.504	0.183	3.0896e-133	6	KIF6
DYNC1I1	3.65036e-136	0.484115	0.294	0.068	1.50044e-131	6	DYNC1I1
HIP1	5.59274e-136	1.07945	0.715	0.39	2.29884e-131	6	HIP1
MFSD6	6.80752e-135	0.341257	0.222	0.042	2.79816e-130	6	MFSD6
ABCA2	5.65004e-134	0.939606	0.617	0.302	2.32239e-129	6	ABCA2
NCOA7	1.61178e-133	0.760825	0.544	0.218	6.62506e-129	6	NCOA7
DAPK2	6.0944e-133	0.406525	0.251	0.053	2.50504e-128	6	DAPK2
LRRC7.1	9.49566e-133	0.757803	0.479	0.169	3.90309e-128	6	LRRC7
SAMD12	1.07839e-132	0.92383	0.603	0.26	4.4326e-128	6	SAMD12
ASPA	1.59201e-132	0.577421	0.398	0.123	6.5438e-128	6	ASPA
RASGRF2	2.63893e-132	0.541212	0.271	0.062	1.0847e-127	6	RASGRF2
TMCC3	7.71799e-132	0.3046	0.205	0.037	3.1724e-127	6	TMCC3
CCP110	5.55931e-128	0.704399	0.514	0.203	2.2851e-123	6	CCP110
GNAI1	1.76337e-126	0.595176	0.357	0.104	7.24816e-122	6	GNAI1
FRYL	1.40078e-124	1.17303	0.811	0.576	5.75775e-120	6	FRYL
RCAN2	1.11043e-120	0.51114	0.306	0.08	4.5643e-116	6	RCAN2
ARHGEF2	3.0397e-120	0.377962	0.285	0.071	1.24944e-115	6	ARHGEF2
AGAP1	3.84377e-120	1.14351	0.881	0.721	1.57994e-115	6	AGAP1
TMEM144	6.63478e-119	1.31884	0.687	0.411	2.72716e-114	6	TMEM144
SH3D19	4.47131e-115	0.769164	0.511	0.209	1.83789e-110	6	SH3D19
P2RX7.1	2.95153e-112	0.669831	0.501	0.205	1.2132e-107	6	P2RX7
UNC5C.2	2.00093e-111	1.20235	0.826	0.566	8.22463e-107	6	UNC5C
MAN2A1	7.81231e-111	1.27109	0.776	0.551	3.21117e-106	6	MAN2A1
ZEB2	3.2499e-110	1.14071	0.791	0.576	1.33584e-105	6	ZEB2
C12orf76	2.42782e-109	0.503871	0.418	0.151	9.9793e-105	6	C12orf76
SPOCK1.1	2.47914e-109	1.13888	0.802	0.559	1.01903e-104	6	SPOCK1
PACRG-AS3	4.68984e-109	0.251263	0.138	0.021	1.92771e-104	6	PACRG-AS3
DPYSL5	3.16695e-108	0.530169	0.323	0.095	1.30174e-103	6	DPYSL5
CLDND1	7.94191e-108	0.688567	0.415	0.154	3.26444e-103	6	CLDND1
LPGAT1	1.26949e-107	0.810399	0.555	0.256	5.21812e-103	6	LPGAT1
TUBB4A	4.55099e-104	0.270067	0.204	0.044	1.87064e-99	6	TUBB4A
RHOBTB1	1.10591e-103	0.366503	0.23	0.054	4.54573e-99	6	RHOBTB1
DOCK9	2.94449e-103	0.807078	0.661	0.367	1.2103e-98	6	DOCK9
TMC7	6.45422e-102	0.357573	0.246	0.062	2.65294e-97	6	TMC7
GRID2	2.23028e-101	1.44506	0.33	0.105	9.16734e-97	6	GRID2
DLG1	5.38098e-101	1.03645	0.818	0.638	2.2118e-96	6	DLG1
RETREG1.1	1.53376e-97	0.644389	0.466	0.186	6.30436e-93	6	RETREG1
RYR2	1.73592e-97	0.411681	0.236	0.06	7.13533e-93	6	RYR2
NDE1	5.18787e-97	0.489096	0.397	0.146	2.13242e-92	6	NDE1
YPEL2	1.37214e-95	0.587169	0.435	0.173	5.64005e-91	6	YPEL2
ZDHHC9	1.43056e-93	0.33109	0.251	0.067	5.88016e-89	6	ZDHHC9
ZDHHC20	3.66396e-93	0.710775	0.57	0.283	1.50603e-88	6	ZDHHC20
GPR37	6.91043e-92	0.462496	0.303	0.096	2.84046e-87	6	GPR37
ARFGEF3	6.55502e-90	0.684593	0.576	0.293	2.69438e-85	6	ARFGEF3
PRR5L	7.09088e-89	0.471009	0.359	0.127	2.91463e-84	6	PRR5L
ST3GAL6	5.72345e-88	0.271336	0.138	0.025	2.35257e-83	6	ST3GAL6
SLC12A2	1.63825e-87	0.507342	0.416	0.166	6.73386e-83	6	SLC12A2
ADIPOR2	9.01641e-87	0.718003	0.586	0.315	3.70611e-82	6	ADIPOR2
ADARB2	1.07268e-86	0.765556	0.548	0.279	4.40916e-82	6	ADARB2
MAP7	1.49319e-85	0.993405	0.854	0.728	6.13761e-81	6	MAP7
TPD52	5.95216e-85	0.385376	0.276	0.085	2.44658e-80	6	TPD52
NKAIN2	1.06528e-84	1.14131	0.769	0.521	4.37874e-80	6	NKAIN2
AL033523.1	2.97748e-82	0.477524	0.203	0.052	1.22386e-77	6	AL033523.1
DIP2B	1.46292e-81	0.899922	0.821	0.646	6.0132e-77	6	DIP2B
FAM124A	1.59929e-79	0.516683	0.435	0.189	6.57371e-75	6	FAM124A
PTPRK.3	5.50638e-79	0.909774	0.817	0.632	2.26334e-74	6	PTPRK
[truncated: 380 more rows]

## Sheet: Multiomic_Astrocyte_Markers
	p_val	avg_log2FC	pct.1	pct.2	p_val_adj	cluster	gene	tx_id	gene_name	gene_id	gene_biotype	type	closest_region	query_region	distance
chr21-33022456-33032742	2.91254e-45	-0.319668201241437	0.062	0.154	6.19768e-40	1	chr21-33022456-33032742	ENST00000430860	OLIG2	ENSG00000205927	protein_coding	cds	chr21-33026863-33027049	chr21-33022456-33032742	0
chr12-46265237-46270581	4.90937e-26	0.418725371668828	0.136	0.027	1.04468e-20	1	chr12-46265237-46270581	ENST00000552197	SLC38A1	ENSG00000111371	protein_coding	utr	chr12-46267225-46267701	chr12-46265237-46270581	0
chr17-44909948-44917516	1.38945e-19	0.398284309692844	0.333	0.146	2.95666e-14	1	chr17-44909948-44917516	ENST00000593179	GFAP	ENSG00000131095	protein_coding	cds	chr17-44915461-44915486	chr17-44909948-44917516	0
chr4-153787378-153793615	4.18143e-18	0.347125431577774	0.108	0.026	8.89779e-13	1	chr4-153787378-153793615	ENST00000274063	SFRP2	ENSG00000145423	protein_coding	cds	chr4-153788334-153788835	chr4-153787378-153793615	0
chr17-34578105-34583924	1.92858e-14	0.361150182712451	0.114	0.027	4.10388e-09	1	chr17-34578105-34583924	ENST00000631683	TMEM132E	ENSG00000181291	protein_coding	cds	chr17-34581077-34581143	chr17-34578105-34583924	0
chr13-46891691-46898975	1.79469e-13	0.341259606449464	0.149	0.049	3.81899e-08	1	chr13-46891691-46898975	ENST00000612998	HTR2A	ENSG00000102468	protein_coding	cds	chr13-46895481-46895813	chr13-46891691-46898975	0
chr2-154695878-154700546	8.28767e-10	0.334311541284921	0.103	0.025	1.76356e-05	1	chr2-154695878-154700546	ENST00000544049	KCNJ3	ENSG00000162989	protein_coding	cds	chr2-154698776-154699477	chr2-154695878-154700546	0
chr13-36129249-36132787	1.15987e-09	0.314553592307906	0.1	0.026	0.000246812	1	chr13-36129249-36132787	ENST00000379892	DCLK1	ENSG00000133083	protein_coding	utr	chr13-36131114-36131306	chr13-36129249-36132787	0
chr17-81033177-81041349	2.53876e-09	0.339908261512723	0.2	0.082	0.0054023	1	chr17-81033177-81041349	ENST00000575750	BAIAP2	ENSG00000175866	protein_coding	cds	chr17-81035255-81035308	chr17-81033177-81041349	0
chr7-128829445-128838184	6.09535e-06	0.334392635543903	0.133	0.042	1.29705	1	chr7-128829445-128838184	ENST00000346177	FLNC	ENSG00000128591	protein_coding	cds	chr7-128837987-128838064	chr7-128829445-128838184	0
chr12-94145290-94153176	1.37182e-05	0.290816920833865	0.107	0.035	2.91914	1	chr12-94145290-94153176	ENST00000258526	PLXNC1	ENSG00000136040	protein_coding	cds	chr12-94148972-94150033	chr12-94145290-94153176	0
chr10-124090520-124094868	1.42179e-05	0.298179058525335	0.089	0.022	3.02546	1	chr10-124090520-124094868	ENST00000628426	CHST15	ENSG00000182022	protein_coding	utr	chr10-124092324-124092414	chr10-124090520-124094868	0
chr4-155665996-155668993	3.22153e-05	0.285873602524203	0.099	0.03	6.85519	1	chr4-155665996-155668993	ENST00000621234	GUCY1A3	ENSG00000164116	protein_coding	utr	chr4-155668090-155668183	chr4-155665996-155668993	0
chr5-151682362-151687641	9.18002e-05	0.296753815618447	0.103	0.031	19.5344	1	chr5-151682362-151687641	ENST00000539687	SPARC	ENSG00000113140	protein_coding	utr	chr5-151685066-151685230	chr5-151682362-151687641	0
chr11-65500108-65509855	0.000460875	0.328352376617134	0.251	0.114	9.80711	1	chr11-65500108-65509855	ENST00000625158	AP000769.1	ENSG00000279576	protein_coding	cds	chr11-65502644-65502817	chr11-65500108-65509855	0
chr17-8150429-8157569	0.00147471	0.323797586314236	0.261	0.123	31.3807	1	chr17-8150429-8157569	ENST00000584202	PER1	ENSG00000179094	protein_coding	cds	chr17-8150432-8150706	chr17-8150429-8157569	0
chr7-74025738-74034644	0.00775554	0.299220138322873	0.231	0.109	1650.33	1	chr7-74025738-74034644	ENST00000621115	ELN	ENSG00000049540	protein_coding	cds	chr7-74028188-74028269	chr7-74025738-74034644	0
chr4-140149883-140154951	0.0495822	0.288347525046826	0.191	0.087	10550.7	1	chr4-140149883-140154951	ENST00000509479	MAML3	ENSG00000196782	protein_coding	cds	chr4-140152860-140153327	chr4-140149883-140154951	0
chr10-27741334-27747327	0.0671485	0.27860819377271	0.106	0.035	14288.7	1	chr10-27741334-27747327	ENST00000561227	MKX	ENSG00000150051	protein_coding	cds	chr10-27743242-27743415	chr10-27741334-27747327	0
chr1-169098204-169112814	0.112344	0.266013996438748	0.162	0.073	23906	1	chr1-169098204-169112814	ENST00000494797	ATP1B1	ENSG00000143153	protein_coding	cds	chr1-169111441-169111498	chr1-169098204-169112814	0
chr2-28389277-28397153	0.317633	0.31312280946071	0.294	0.147	67590.1	1	chr2-28389277-28397153	ENST00000379619	FOSL2	ENSG00000075426	protein_coding	cds	chr2-28392810-28392836	chr2-28389277-28397153	0
chr2-56182761-56187080	0.335317	0.285532236641203	0.107	0.034	71353.2	1	chr2-56182761-56187080	ENST00000407595	CCDC85A	ENSG00000055813	protein_coding	cds	chr2-56184625-56184900	chr2-56182761-56187080	0
chr1-204827922-204832428	0.052731	0.286902282628874	0.102	0.031	112208	1	chr1-204827922-204832428	ENST00000539706	NFASC	ENSG00000163531	protein_coding	utr	chr1-204828654-204828782	chr1-204827922-204832428	0
chr11-111907652-111915151	0.632795	0.268867850244128	0.223	0.114	134654	1	chr11-111907652-111915151	ENST00000616970	CRYAB	ENSG00000109846	protein_coding	cds	chr11-111911524-111911724	chr11-111907652-111915151	0
chr2-216690465-216699419	2.6556	0.273125561464742	0.19	0.088	565093	1	chr2-216690465-216699419	ENST00000449583	IGFBP5	ENSG00000115461	protein_coding	cds	chr2-216694439-216694775	chr2-216690465-216699419	0
chr6-134303451-134321594	5.75426	0.288417668419325	0.199	0.093	1.22447e+06	1	chr6-134303451-134321594	ENST00000533224	SGK1	ENSG00000118515	protein_coding	cds	chr6-134317392-134317460	chr6-134303451-134321594	0
chr18-6404784-6415650	15.3432	0.270282504862858	0.118	0.046	3.26493e+06	1	chr18-6404784-6415650	ENST00000583809	L3MBTL4	ENSG00000154655	protein_coding	utr	chr18-6414708-6414798	chr18-6404784-6415650	0
[truncated: 69 more rows]
