# Supplementary material for: Functional Specificity of Astrocyte Subtypes in Alzheimer’s Disease: Decoding Disease Mechanisms Through Network-based Analysis of Integrated Single-Nuclei Multi-Omic Data
Source: Mol Neurobiol. 2025 Apr 29;62(9):11611–31. doi: 10.1007/s12035-025-04965-8 (PMC12367892; doi:10.1007/s12035-025-04965-8)
Supplement: Supplementary file 1 — Supplementary file1 (ZIP 122312 KB) [file 12035_2025_4965_MOESM1_ESM.zip › ESM_4.xlsx]

## Sheet: Author Information
Article title: Functional Specificity of Astrocyte Subtypes in Alzheimer’s Disease: Decoding Disease Mechanisms through Network-based Analysis of Integrated Single-Nuclei Multi-Omic Data
Journal name: Molecular Neurobiology
Author names: Atılay İlgün, Tunahan Çakır
Author affiliations: Gebze Technical University, Department of Bioengineering, Gebze/Kocaeli/TÜRKİYE
Corresponding author: Tunahan Çakır (tcakir@gtu.edu.tr)

## Sheet: Information
Down_Genes: This sheet shows the genes that were found to be significantly downregulated in astrocyte subclusters during AD.
Up_Genes: This sheet shows the genes that were found to be significantly upregulated in astrocyte subclusters during AD.
Down_AD-Rel_Genes: This sheet shows the genes that were found to be significantly downregulated in astrocyte subclusters during AD and reported as AD associated in literature.
Up_AD-Rel_Genes: This sheet shows the genes that were found to be significantly upregulated in astrocyte subclusters during AD and reported as AD associated in literature.
Subnetwork_Down_Genes: This sheet shows the down regulated subnetwork genes generated by KeyPathwayMiner
Subnetwork_Up_Genes: This sheet shows the down regulated subnetwork genes generated by KeyPathwayMiner
Subnetwork_AD-rel_Down_Genes: This sheet shows the down regulated AD-related subnetwork genes generated by KeyPathwayMiner.
Subnetwork_AD-rel_Up_Genes: This sheet shows the up regulated AD-related subnetwork genes generated by KeyPathwayMiner.
AD Related Genes: Comprehensive AD-related gene list was generated by E. Düz & T. Çakır (2024) Comput Biol Chem, which was composed of 772 genes, by using the combination of a set of genes obtained from GeneCards, Gene Ontology and KEGG databases
Cluster-specific DGEA: This sheet shows the genes that significantly changed during AD in astrocytes and astrocyte subtypes. It also includes p-value, adjusted p-value and foldchange values for each gene.
Cluster-specific Promoter Acces: This sheet shows the significantly altered promoter regions during AD in multi-omic integrated astrocytes and astrocyte subtypes. It also includes p-value, adjusted p-value and foldchange values for each region.
Cluster-specific GO Analysis: This sheet shows the Gene Ontology analysis results for astrocytes and astrocyte subtypes.

## Sheet: Down_Genes
Cluster-0 Down	Cluster-1 Down	Cluster-2 Down	Cluster-3 Down	Cluster-4 Down	Cluster-5 Down	Cluster-6 Down	Cluster-7 Down	Cluster-8 Down	Subtype Unaware Comparison
HES5	ISG15	HES5	ERRFI1	SLC25A33	COL16A1	COL16A1	COL16A1	SFPQ	HES5
DISP3	HES5	COL16A1	CLIC4	COL16A1	SFPQ	SFPQ	SFPQ	MROH7	DISP3
COL16A1	DISP3	SFPQ	COL16A1	SFPQ	AC099792.1	ECHDC2	AGO3	NEGR1	SDC3
SFPQ	COL16A1	ACOT11	PHC2	MROH7	LRRC7	ACOT11	F3	POGZ	COL16A1
LRRC7	SFPQ	MROH7	SFPQ	LINC01748	ST6GALNAC3	MROH7	NBPF19	SYT11	SFPQ
NEGR1	MROH7	LINC01748	MACF1	LRRC7	NBPF26	ROR1	C1orf61	C1orf61	PPIE
AL513166.1	FYB2	LRRC7	PLPP3	NEGR1	TXNIP	AK5	BRINP2	ASTN1	FYB2
IFI44L	LRRC7	AL513166.1	JUN	ST6GALNAC3	ACP6	DDAH1	SMYD3	BRINP2	LRRC7
PKN2-AS1	ST6GALNAC3	ST6GALNAC3	LINC01748	RNPC3	NBPF19	COL11A1	ID2	PLXNA2	NEGR1
F3	IFI44L	F3	NFIA	NBPF26	SYT11	NBPF19	EFR3B	SMYD3	AL513166.1
COL11A1	DDAH1	COL11A1	CACHD1	TXNIP	C1orf61	C1orf61	LINC00486	LINC00486	ST6GALNAC3
AMY2B	AL627316.1	TXNIP	LRRC7	RPS27	ARHGEF11	ATP1A2	ZFP36L2	ZFP36L2	IFI44L
NBPF26	AC093157.1	NBPF14	NEGR1	SYT11	NAV1	PBX1	NRXN1	NRXN1	IFI44
TXNIP	COL11A1	NBPF19	AL513166.1	C1orf61	GPR37L1	BRINP2	SPTBN1	MAP4K4	AL627316.1
ACP6	GSTM5	SYT11	IFI44L	GPR37L1	PLXNA2	MIR181A1HG	EFEMP1	LINC01473	CDC7
NBPF14	ACP6	C1orf61	DDAH1	PLXNA2	SMYD3	GPR37L1	UGP2	FAM171B	F3
NBPF19	NBPF14	BX284613.2	CCN1	AGT	ID2	PLXNA2	AC007389.1	SERPINE2	AC092802.1
RPS27	NBPF19	AL591043.2	HS2ST1	SMYD3	EFR3B	SMYD3	GPD2	LMCD1-AS1	COL11A1
SYT11	S100A1	PAPPA2	F3	EFR3B	LINC00486	ASAP2	SLC25A12	SLC6A11	AMY2B
C1orf61	RPS27	BRINP2	COL11A1	LINC00486	ZFP36L2	EFR3B	SERPINE2	SLC6A1	GSTM5
CCDC190	FDPS	PLXNA2	AHCYL1	AC079352.1	UGP2	LINC00486	C2orf72	MTRNR2L12	NBPF26
BX284613.2	SYT11	SMYD3	CHI3L2	SLC8A1	ITPRID2	SLC8A1	IQCA1	EPHA6	ACP6
PAPPA2	C1orf61	GREB1	NBPF26	SPTBN1	SERPINE2	ZFP36L2	SLC6A11	TMEM108	NBPF14
BRINP2	ILDR2	EFR3B	TXNIP	UGP2	SLC6A11	THADA	SLC6A1	SOX2-OT	NBPF19
ERVMER61-1	BX284613.2	LINC00486	NBPF19	SLC1A4	SLC6A1	NRXN1	SGO1-AS1	FGFR3	RPS27
GPR37L1	BRINP2	AC079352.1	RPS27	AC007389.1	HHATL	UGP2	AC068308.1	NAT8L	SYT11
PFKFB2	NAV1	ATL2	SYT11	DPP10	U2SURP	SLC1A4	FGFR3	AC098829.1	C1orf61
STUM	GPR37L1	SLC8A1	C1orf61	CERS6	FGFR3	AC007389.1	NAT8L	GABRA2	IFI16
TARBP1	HHAT	NRXN1	BCAN	ITGA6	NAT8L	AC012494.1	SORCS2	GABRB1	CCDC190
SMYD3	LINC02814	UGP2	ARHGEF11	OSBPL6	SEL1L3	CTNNA2	ATP8A1	SLC4A4	BX284613.2
ID2	TARBP1	SLC1A4	IFI16	FSIP2-AS1	GABRA2	TCF7L1	GABRA2	ARHGAP24	AL591043.2
LINC00486	CATSPERE	AC007389.1	MPZL1	TNS1	GABRB1	GLI2	GABRB1	SPARCL1	PAPPA2
ATL2	ID2	LRRTM4	AL591043.2	SERPINE2	ARHGAP24	GPD2	SLC4A4	INTU	BRINP2
SLC8A1	EFR3B	AFF3	BRINP2	IQCA1	DCLK2	AC073050.1	UNC5C	DCLK2	ERVMER61-1
ZFP36L2	LINC00486	NCKAP5	GLUL	SLC6A11	SLC1A3	OSBPL6	ETNPPL	GRIA2	KIF21B
UGP2	AC079352.1	KLHL23	RGS16	SLC6A1	OSMR	TTN	AC073475.1	FAM198B-AS1	NAV1
SLC1A4	ATL2	RAPGEF4	EDEM3	SGO1-AS1	AC091826.2	TMEFF2	AC104596.1	MFAP3L	GPR37L1
AFF3	ZFP36L2	FSIP2-AS1	NAV1	AC006059.1	LINC00461	HECW2	AC002460.2	MYO10	STUM
GPR39	NRXN1	UNC80	GPR37L1	HHATL	ADGRV1	SERPINE2	DCLK2	SLC1A3	LINC02814
RAPGEF4	SPTBN1	IQCA1	PFKFB2	GASK1A	ACSL6	C2orf72	GRIA2	PDE4D	TARBP1
OSBPL6	EFEMP1	CHL1-AS2	TP53BP2	MTRNR2L12	ATP10B	IQCA1	SLC1A3	AC114971.1	NID1
TTN	UGP2	SLC6A11	STUM	EPHB1	TENM2	ATP2B2	OSMR	AC091826.2	SMYD3
COL5A2	SLC1A4	SLC6A1	RHOU	GOLIM4	VEGFA	SLC6A11	PDE4D	LINC00461	ID2
SF3B1	ST6GAL2	SGO1-AS1	AGT	AC068308.1	AL589740.1	SLC6A1	PDE8B	ADGRV1	GREB1
CLK1	CCDC93	HHATL	SIPA1L2	AC125613.1	GRIK2	HRH1	AC091826.2	TMEM232	MIR3681HG
SERPINE2	SLC25A12	GASK1A	ID2	FGFR3	MMD2	KCNH8	LINC00461	MEGF10	EFR3B
C2orf72	RAPGEF4	RBM5	GREB1	CD38	GLI3	SGO1-AS1	ADGRV1	ACSL6	LINC00486
SNORC	OSBPL6	ADAMTS9	RHOB	RELL1	GRM3	MOBP	SPOCK1	TENM2	ATL2
CHL1-AS2	TTN	MTRNR2L12	EFR3B	GABRA2	AC002429.2	AC006059.1	DPYSL3	GMDS-DT	SLC8A1
SLC6A11	AC009315.1	EPHB1	FOSL2	GABRB1	AASS	HHATL	TENM2	ID4	ZFP36L2
SLC6A1	CALCRL	SLC25A36	LINC00486	SLC4A4	MFHAS1	FAM107A	RNF182	GABBR1	LINC01833
SGO1-AS1	COL5A2	AC068308.1	AC079352.1	SPARCL1	CSGALNACT1	SUCLG2-AS1	AL589740.1	DAAM2	AC092650.1
SCN11A	STAT1	AC125613.1	SLC8A1	AC104596.1	INTS10	MTRNR2L12	HS3ST5	AL589740.1	NRXN1
HHATL	SF3B1	FGFR3	ZFP36L2	DCLK2	KAT6A	MGLL	MMD2	FAM184A	UGP2
GASK1A	CLK1	NAT8L	EPAS1	DCHS2	RGS20	EPHB1	CALN1	GJA1	SLC1A4
SNRK	AC007563.2	CD38	NRXN1	FAM198B-AS1	CA8	PPM1L	AC002429.2	MOXD1	AC008067.1
DAG1	SERPINE2	LINC02506	UGP2	SLC1A3	AC023095.1	GOLIM4	AASS	REPS1	AFF3
RBM5	C2orf72	APBB2	SLC1A4	OSMR	SGK3	ZMAT3	MFHAS1	MMD2	ST6GAL2
MTRNR2L12	SNORC	GABRA2	MAP4K4	AC091826.2	PREX2	AC125613.1	CSGALNACT1	GLI3	ANKRD30BL
CD47	SLC6A11	GABRB1	DPP10	ADGRV1	C8orf37-AS1	DGKG	CA8	AC002429.2	GPR39
SLC25A36	SLC6A1	AC107398.3	GLI2	ACSL6	EIF3E	ATP13A4	AC023095.1	PTN	RAPGEF4
DIPK2A	LRRC3B	SLC4A4	GPR39	TENM2	ZHX2	FGFR3	NKAIN3	LUC7L2	AC074286.1
AC068308.1	AC006059.1	CCSER1	SLC25A12	ELOVL2	PLEC	NAT8L	PREX2	AC027117.2	OSBPL6
AC125613.1	HHATL	AC107223.1	ITGA6	GABBR1	PTPRD	SORCS2	EIF3E	CSGALNACT1	TTN
BDH1	GASK1A	AC002460.2	RAPGEF4	VEGFA	CNTNAP3B	GABRA2	TNC	DOCK5	AC009315.1
FGFR3	CSPG5	DCLK2	GPR155	UFL1-AS1	TNC	GABRB1	AL160272.1	AC023095.1	FSIP2
NAT8L	RBM5	DCHS2	STAT1	AL589740.1	GARNL3	SLC4A4	GARNL3	NKAIN3	CALCRL
SH3BP2	ADAMTS9	GRIA2	BMPR2	GRIK2	FNBP1	ARHGAP24	RALGDS	PREX2	COL5A2
CD38	MTRNR2L12	FBXL7	BARD1	MOXD1	RALGDS	SNCA	PTGDS	EIF3E	SF3B1
AC097515.1	EPHA6	PDZD2	FN1	MMD2	LCNL1	HHIP	NRP1	APBA1	CLK1
LINC02506	CD47	SLC1A3	RPL37A	DGKB	FRMD4A	ZNF827	GLUD1	GNAQ	AC007563.2
APBB2	SIDT1	LINC02060	IGFBP5	AC002429.2	NRP1	AC002460.2	ZNF518A	NTRK2	SERPINE2
GABRA2	TMEM108	AC091826.2	AC007563.2	AASS	PPP1R3C	DCLK2	LGR4	GARNL3	C2orf72
AC095060.1	SLC25A36	LINC00461	SCG2	METTL2B	GPAM	DCHS2	SLC1A2	PTGDS	SNORC
GABRB1	U2SURP	ADGRV1	SERPINE2	AC027117.2	GFRA1	PDGFC	PAMR1	CELF2	GPC1
AC107398.3	DIPK2A	MEIKIN	DNER	CSGALNACT1	SLC1A2	GRIA2	LDLRAD3	PRTFDC1	SLC6A11
SLC4A4	KCNAB1	ACSL6	C2orf72	ADRA1A	PAMR1	AC097518.2	LRRC4C	ABI1	SLC6A1
SPARCL1	AC068308.1	ATP10B	CHL1	RGS20	FADS2	F11-AS1	CHKA	GLUD1	SCN11A
AC097460.1	AC125613.1	TENM2	ITPR1	CA8	CHKA	FBXL7	HEPACAM	HTRA1	AC006059.1
SLC9B1	ATP13A4	RNF182	BHLHE40	AC023095.1	CADM1	MYO10	SLCO1C1	SLC1A2	HHATL
ETNPPL	HES1	GABBR1	SLC6A11	NKAIN3	HEPACAM	C5orf17	AC053513.1	PAMR1	GASK1A
AC104596.1	FGFR3	DAAM2	SLC6A1	SGK3	SLCO1C1	PDZD2	ITGA7	LRRC4C	SNRK
AC107223.1	NAT8L	VEGFA	LRRC3B	PREX2	AC053513.1	SLC1A3	WIF1	SF1	DAG1
AC002460.2	PPP2R2C	UFL1-AS1	ITGA9	LINC00534	METTL7A	OSMR-AS1	TMTC2	CHKA	RBM5
LINC02355	LINC00504	AL589740.1	CTNNB1	BAALC-AS1	ITGA7	ATP6AP1L	CHPT1	HEPACAM	ADAMTS9
DCLK2	CD38	GRIK2	HHATL	EIF3E	MGAT4C	AC114971.1	HIP1R	ARHGAP32	CNTN3
DCHS2	AC097515.1	MOXD1	GASK1A	ZHX2	HIP1R	AC091826.2	TMEM132B	LMO3	MTRNR2L12
GRIA2	LINC02506	MMD2	ADAMTS9	PVT1	ENOX1	MEF2C-AS1	ENOX1	SLCO1C1	SIDT1
GASK1B	APBB2	DGKB	LRIG1	NDRG1	EDNRB	ADGRV1	OBI1-AS1	AC053513.1	SLC25A36
KLKB1	GABRA2	TRIL	PROS1	PTPRD	OBI1-AS1	MEIKIN	FARP1	WIF1	P2RY1
MYO10	AC095060.1	AC002429.2	MTRNR2L12	CNTNAP3B	GPC6	ACSL6	LINC00609	AC025159.1	KCNAB1
SLC1A3	GABRB1	AASS	FSTL1	AL157886.1	FARP1	ATP10B	FERMT2	MGAT4C	AC068308.1
RPL37	AC107398.3	METTL2B	ALDH1L1	SPIN1	NDRG2	TENM2	HIF1A	RMST	AC125613.1
LINC02060	SLC4A4	INSIG1	TMEM108	LHX2	STXBP6	COL23A1	SRSF5	HIP1R	BDH1
AC091826.2	ARHGAP24	FAM66D	RYK	GARNL3	LINC00609	RNF182	RBM25	OBI1-AS1	FGFRL1
LINC00461	GPRIN3	CSGALNACT1	SLC25A36	FNBP1	HIF1A	GABBR1	STON2	FARP1	FGFR3
MEF2C-AS2	CCSER1	INTS10	PLSCR1	RALGDS	AC012405.1	DAAM2	AC012405.1	SRSF5	NAT8L
ADGRV1	GRID2	RGS20	ZIC1	CCDC7	SCG3	VEGFA	SCG3	STON2	SH3BP2
NREP	UNC5C	AC023095.1	TIPARP	NRP1	ANKDD1A	AL589740.1	ANKDD1A	SPRED1	AC092546.1
SEMA6A	ETNPPL	NKAIN3	CCNL1	CFAP70	SEMA4B	SLC35F1	DENND4A	SCG3	CD38
ACSL6	ARSJ	PREX2	GOLIM4	GPAM	RGMA	NHSL1	RGMA	ANKDD1A	AC097515.1
FSTL4	AC104596.1	PKIA	AC068308.1	SLC1A2	ADGRG1	AL078604.4	GNAO1	ADGRG1	LINC02506
ATP10B	AC002460.2	RALYL	MASP1	PAMR1	AC138627.1	MMD2	ADGRG1	AC138627.1	GABRA2
TENM2	DCLK2	ZHX2	HES1	FADS2	CMIP	GLCCI1	ZFHX3	ATP1B2	AC095060.1
GABBR1	GRIA2	PVT1	TFRC	CHKA	ATP1B2	ETV1	ATP1B2	GFAP	GABRA4
VEGFA	FAM198B-AS1	ST3GAL1	FGFR3	OAF	MPRIP	GLI3	GFAP	SPAG9	GABRB1
TENT5A	MSMO1	PTPRD	NAT8L	HEPACAM	TOM1L2	CALN1	SOX9	SOX9	AC107398.3
AL589740.1	SORBS2	GLIDR	ZFYVE28	YBX3	GFAP	AC002429.2	LAMA1	CABLES1	SLC4A4
GRIK2	SEMA5A	TNC	SORCS2	LMO3	MAP3K14	WDR60	CABLES1	SLC14A1	GPRIN3
GOPC	FBXL7	GARNL3	CD38	SLCO1C1	GRIN2C	MFHAS1	SLC14A1	CIRBP	AC097460.1
PKIB	MYO10	FNBP1	SEL1L3	AC053513.1	SETBP1	CSGALNACT1	CIRBP	ANGPTL4	SLC9B1
AL365259.1	SLC1A3	RALGDS	C4orf19	RAPGEF3	SLC14A1	UNC5D	ANGPTL4	OLFM2	AC104596.1
MOXD1	CKMT2	FRMD4A	RELL1	WIF1	BSG	TOX	COL5A3	COL5A3	LSM6
PLAGL1	LINC02060	NSUN6	GABRA2	MGAT4C	CIRBP	LINC01301	NCAN	NCAN	AC002460.2
EPM2A	AC091826.2	NRP1	GABRB1	RMST	ANGPTL4	AC023095.1	DPY19L3	TTYH1	LINC02355
AL590867.1	LINC00461	FRMPD2	AC107398.3	HIP1R	COL5A3	NKAIN3	GPI	PRNP	DCLK2
AL589693.1	ADGRV1	ZCCHC24	HOPX	TMEM132C	JUNB	PREX2	SNRNP70	RALGAPA2	DCHS2
AMZ1	KCNN2	GPAM	SLC4A4	ENOX1	NCAN	ZFHX4	TTYH1	CST3	GRIA2
MMD2	SEMA6A	GFRA1	GRID2	OBI1-AS1	DPY19L3	LINC01608	AL109809.5	SDC4	LINC01099
DGKB	MEIKIN	KNDC1	UNC5C	FARP1	GPI	ENPP2	PLCB1	FP236383.3	LINC02427
TRIL	ACSL6	PIK3C2A	SLC9B2	LINC00609	SNRNP70	ZHX2	RALGAPA2	MTMR3	KLKB1
AC002429.2	FSTL4	SLC1A2	ARSJ	TRIM9	TTYH1	CNTNAP3B	SDC4	SAT1	SEMA5A
AASS	DPYSL3	PAMR1	FGF2	SNHG14	AL109809.5	APBA1	FP236383.3	DMD	MYO10
STRIP2	GRIA1	CRY2	DCLK2	SCG3	PLCB1	GNAQ	MLC1	ZMAT1	AC008825.1
PTN	GALNT10	CPSF7	MFAP3L	ANKDD1A	KIAA1755	TLE1	SAT1	MT-CO3	SLC1A3
DLGAP2	ATP10B	FADS2	AC097518.2	SEMA4B	SDC4	NTRK2	TSPAN7		RPL37
AC019257.1	TENM2	FADS1	SEMA5A	RGMA	FP236383.3	LINC01505	ZMAT1		LINC02197
SGCZ	KCNIP1	CHKA	SLC1A3	ADGRG1	EMID1	LPAR1			LINC02060
CSGALNACT1	LINC01411	OAF	OSMR	AC138627.1	SREBF2	AL160272.1			AC091826.2
INTS10	ELOVL2	LMO3	HMGCS1	CMIP	MLC1	SPTAN1			LINC00461
AC023095.1	PHACTR1	SLCO1C1	PDE8B	ATP1B2	TMEM47	FNBP1			MEF2C-AS2
NKAIN3	GABBR1	AC053513.1	DHFR	GFAP	ZMAT1	TAF3			ADGRV1
TTPA	KIF6	AC025159.1	AC091826.2	MAP3K14	USP9Y	CELF2			ARRDC3-AS1
PREX2	DAAM2	MGAT4C	LINC00461	SPOP	MT-CO2	CAMK1D			NREP
SULF1	VEGFA	RMST	ADGRV1	PITPNC1	MT-CO3	ABI1			SEMA6A
CRISPLD1	AL391807.1	HIP1R	SEMA6A	SOX9		NRP1			ACSL6
ZFHX4-AS1	TENT5A	TMEM132C	MEIKIN	GRIN2C		ANK3			FSTL4
PKIA	AL589740.1	LINC02340	ACSL6	ITGB4		CAMK2G			MFAP3
AC036214.1	GRIK2	N4BP2L1	SEPTIN8	SLC14A1		SCD			ATP10B
RALYL	AL365259.1	FREM2	FSTL4	BSG		SPON1			TENM2
MMP16	MOXD1	OBI1-AS1	SPOCK1	CIRBP		ANO5			LINC01411
LINC00534	AL590867.1	FARP1	GALNT10	ANGPTL4		LGR4			GABBR1
PVT1	AL589693.1	LINC00609	TENM2	COL5A3		BDNF-AS			DDX39B
PTPRD	MMD2	TRIM9	KCNIP1	JUNB		MPPED2			DAAM2
LINC01239	AGMO	AF123462.1	ELOVL2	NCAN		SLC1A2			VEGFA
LINC01242	SKAP2	SLC24A4	GABBR1	DPY19L3		PACS1			TENT5A
GARNL3	TRIL	GOLGA8A	HLA-E	GPI		CHKA			AL589740.1
NTNG2	GLI3	SCG3	NUDT3	SNRNP70		CADM1			GRIK2
RALGDS	ELN	TEX9	DAAM2	PLCB1		OAF			GOPC
LCNL1	AC002429.2	ANKDD1A	VEGFA	RALGAPA2		HEPACAM			PKIB
NSMF	AASS	CORO2B	ELOVL5	SDC4		NTM			AL365259.1
NSUN6	METTL2B	SEMA4B	AL391807.1	BMP7		LMO3			MOXD1
ABI1	STRIP2	RGMA	B3GAT2	FP236383.3		AC053513.1			PLAGL1
NRP1	PTN	ABAT	KCNQ5	CR381670.2		FGD4			AL590867.1
GPAM	INSIG1	GNAO1	AL355612.1	S100B		ITGA7			AL589693.1
GFRA1	AC019257.1	ADGRG1	AL589740.1	EMID1		WIF1			AL672310.1
HTRA1	MFHAS1	AC138627.1	GRIK2	MLC1		AC025159.1			LFNG
KNDC1	FAM66D	ATP1B2	GJA1	ANOS1		MGAT4C			MMD2
IFITM3	SGCZ	TP53	MOXD1	SAT1		RMST			AGMO
TRIM66	CSGALNACT1	RASD1	ARFGEF3	AC233296.1		ANO4			TRIL
PIK3C2A	SNTG1	TOM1L2	PLAGL1	ZMAT1		CHPT1			FKBP9
LUZP2	AC023095.1	RHBDL3	UST	MT-CYB		HIP1R			AMPH
SLC1A2	NKAIN3	MMP28	FAM20C			TMEM132B			GLI3
PAMR1	PREX2	RNF43	TTYH3			TMEM132C			ELN
CRY2	SULF1	EFCAB3	MMD2			EDNRB			AC002429.2
CPSF7	ZFHX4	SNHG25	ACTB			OBI1-AS1			LHFPL3
FADS2	PKIA-AS1	TEX2	ETV1			FARP1			AASS
FADS1	AC036214.1	PITPNC1	DGKB			NDRG2			STRIP2
CHKA	RIPK2	GRIN2C	OSBPL3			STXBP6			ATP6V0E2
SHANK2	OSGIN2	ITGB4	AQP1			LINC00609			INSIG1
OAF	LINC00534	SOCS3	EEPD1			TRIM9			DLGAP2
HEPACAM	GEM	LAMA1	TPST1			HIF1A			AC019257.1
LMO3	SNX31	CABLES1	CALN1			RHOJ			MFHAS1
SLCO1C1	ZHX2	SLC14A1	AC002429.2			AL357153.2			FAM167A
AC053513.1	KCNQ3	CCDC102B	ATXN7L1			NRXN3			FAM66D
ITGA7	ADGRB1	MIDN	PRKAR2B			STON2			SGCZ
WIF1	IL33	CIRBP	KCND2			FLRT2			CSGALNACT1
HMGA2	PTPRD	ANGPTL4	AASS			UNC79			INTS10
AC025159.1	FREM1	COL5A3	METTL2B			GLDN			AC023095.1
MGAT4C	LINC01239	ANO8	CHCHD3			TLN2			NKAIN3
RMST	LINC01242	NCAN	AC083870.1			ANKDD1A			TTPA
FBXO21	GLIDR	DPY19L3	PTN			PKM			PREX2
HIP1R	GNAQ	GPI	KDM7A			CTXND1			SULF1
TMEM132B	DEC1	SAMD4B	TCAF2			SH3GL3			ZFHX4-AS1
LINC02340	TNC	AC010624.5	SMARCD3			AGBL1			PKIA-AS1
N4BP2L1	TLR4	AL109809.5	AC019257.1			SLCO3A1			AC036214.1
AL512452.1	AL160272.1	C20orf194	MFHAS1			RGMA			RALYL
OBI1-AS1	GARNL3	PLCB1	PSD3			AC091078.1			MMP16
GPC6	NOTCH1	RALGAPA2	CSGALNACT1			ADAMTS17			OSGIN2
FARP1	PTGDS	ACSS1	INTS10			SYT17			LINC00534
PABPN1	LCNL1	KIAA1755	AC013643.2			EEF2K			SNX31
LINC00609	FRMD4A	SDC4	KAT6A			ZNF423			ZHX2
GALNT16	ABI1	BMP7	RGS20			ADGRG1			ST3GAL1
SRSF5	NRP1	NKAIN4	ASPH			MTSS2			ADGRB1
GOLGA8A	PCDH15	FP236383.3	AC023095.1			ZFHX3			PTPRD
AC021231.1	HKDC1	CR381670.2	PREX2			AC138627.1			FREM1
DMXL2	CAMK2G	PFKL	SULF1			GAN			AL162725.2
SCG3	GLUD1	PRODH	CRISPLD1			CMIP			CDKN2B-AS1
ANKDD1A	PPP1R3C	KREMEN1	PKIA-AS1			GSE1			LINC01239
MEGF11	GPAM	EMID1	PKIA			ATP1B2			LINC01242
THSD4	GFRA1	PRR5	PAG1			TOM1L2			GLIDR
AC104041.1	WDR11	MLC1	FABP5			GFAP			DEC1
AP3B2	HTRA1	AL807742.1	PMP2			SPOP			TNC
SEMA4B	OAT	XIST	LINC00534			MSI2			AL160272.1
FUS	KNDC1	AC233296.1	UQCRB			PITPNC1			GARNL3
ADGRG1	TRIM66	ZMAT1	BAALC			SOX9			NTNG2
GINS3	LGR4	CHRDL1	BAALC-AS1			GRIN2C			RALGDS
AC138627.1	AL122014.1	Z96074.1	EXT1			CABLES1			NOTCH1
ATP1B2	AC131571.1	MTMR1	ZHX2			SLC14A1			LCNL1
RASD1	LMO2	AC097103.2	PVT1			KATNAL2			ENTPD2
MMP28	ABTB2	RNF219-AS1	EFR3A			LINC01630			NRARP
GFAP	SLC1A2		NDRG1			BSG			FRMD4A
SPOP	LRRC4C		ST3GAL1			PALM			NSUN6
RNF43	CRY2		PLEC			ANGPTL4			ABI1
EFCAB3	VWCE		IL33			OLFM2			NRP1
SNHG25	FADS2		KDM4C			COL5A3			PCDH15
AMZ2	FADS1		PTPRD			EPS15L1			HKDC1
SOX9	CHKA		SH3GL2			NCAN			PPP1R3C
GRIN2C	SHANK2		ENHO			HIF3A			SCD
SOCS3	FAT3		FAM189A2			SNRNP70			GPAM
SETBP1	CADM1		ALDH1A1			AL109809.5			GFRA1
SLC14A1	LINC02698		GNA14			PTPRA			OAT
AC022031.2	OAF		GNAQ			PLCB1			KNDC1
AC114689.3	HEPACAM		PSAT1			ACSS1			TRIM66
CCDC102B	SLC2A3		DEC1			KIAA1755			AL122014.1
LINC01896	FAM66C		TNC			SDC4			SLC1A2
BSG	LMO3		DAB2IP			EYA2			PAMR1
MIDN	SLCO1C1		LRRC8A			ADNP			CHST1
CIRBP	AC053513.1		IER5L			DOK5			CRY2
SPPL2B	RAPGEF3		LINC01503			BMP7			VWCE
ANGPTL4	ITGA7		RALGDS			FP236383.3			CPSF7
COL5A3	STAT2		VAV2			EMID1			FADS2
JUNB	WIF1		NACC2			MLC1			FADS1
ANO8	SYT1		PTGDS			AC079142.1			CHKA
NCAN	MGAT4C		LCNL1			ANOS1			SHANK2
DPY19L3	RMST		CAMK1D			TSPAN7			AP001528.1
GPI	ANO4		FRMD4A			CASK			AP003066.1
ZFP36	SDS		NSUN6			MAGED1			PDGFD
AC010624.5	KSR2		PIP4K2A			PLP1			TAGLN
AL109809.5	HIP1R		GPR158			FAM69A			PHLDB1
PLCB4	TMEM132B		NRP1			GUSBP1			OAF
RALGAPA2	TMEM132C		RASSF4			SEPT7			HEPACAM
ACSS1	LINC02340		FRMPD2			PALM2			SNX19
ID1	N4BP2L1		ZCCHC24						CD9
SDC4	EDNRB		PPP1R3C						ENO2
BMP7	OBI1-AS1		GPAM						SLC2A3
YTHDF1	FARP1		GFRA1						FAM66C
FP236383.3	ITGBL1		INPP5F						LMO3
CR381670.2	PABPN1		FGFR2						SLCO1C1
HMGN1	STXBP6		HTRA1						AC053513.1
PRODH	AL133304.3		KNDC1						RAPGEF3
KREMEN1	LINC00609		IFITM3						RND1
EMID1	LINC02315		B4GALNT4						ITGA7
TBC1D10A	TRIM9		CD81						HMGA2
MLC1	FRMD6-AS2		ADM						AC025159.1
LINC00685	HIF1A-AS3		LYVE1						SYT1
AP1S2	RHOJ		ANO5						MGAT4C
AL807742.1	GALNT16		LGR4						RMST
SAT1	SRSF5		ABTB2						MAP1LC3B2
NDP	DIO2		SLC1A2						FBXO21
ZMAT1	EVL		LRRC4C						KSR2
PAK3	MKRN3		CRY2						HIP1R
TENM1	GOLGA8A		TMEM132A						SCARB1
TTTY10	GOLGA8B		FADS2						TMEM132B
AC018730.2	AC021231.1		FADS1						TMEM132C
LINC00500	AC051619.5		FADS3						LINC02340
CMAHP	DMXL2		CHKA						N4BP2L1
AC010655.4	ANKDD1A		CPT1A						EPSTI1
AC099548.2	AC104041.1		CADM1						AL512452.1
AC083837.2	ADAMTSL3		PHLDB1						OBI1-AS1
AL365273.2	ARRDC4		UBASH3B						FARP1
HNRNPKP3	VWA3A		HEPACAM						ITGBL1
RNF219-AS1	FUS		PKNOX2						PABPN1
AL109809.1	ADGRG1		CCND2						STXBP6
ANOS2P	GINS3		ENO2						AL133304.3
	CDH11		ATN1						LINC00609
	LCAT		YBX3						AL162511.1
	AC004158.1		ETV6						LINC02315
	AC138627.1		SLCO1C1						FRMD6-AS2
	ADAMTS18		ABCC9						HIF1A-AS3
	ATP1B2		AC053513.1						AL359317.1
	SHISA6		SLC38A1						GALNT16
	HS3ST3A1		RAPGEF3						SUSD6
	HS3ST3B1		METTL7A						SRSF5
	RASD1		TNS2						AF123462.1
	MMP28		AC025159.1						GOLGA8A
	RNF43		TMTC2						AC051619.5
	SNHG25		MGAT4C						DMXL2
	AMZ2		RMST						SCG3
	MAP2K6		DTX1						ANKDD1A
	CDC42EP4		SDS						THSD4
	SLC9A3R1		HIP1R						ADPGK-AS1
	GRIN2C		TMEM132C						PML
	LAMA1		AL136962.1						AC104041.1
	CABLES1		N4BP2L1						RLBP1
	AC025887.2		DCLK1						SEMA4B
	AC114689.3		ENOX1						ARRDC4
	CCDC102B		OBI1-AS1						VWA3A
	BSG		SPRY2						SULT1A1
	CIRBP		GPC6						FUS
	SPPL2B		FARP1						AC007495.1
	COL5A3		ATP11A						ADGRG1
	IER2		RASA3						GINS3
	CYP4F3		STXBP6						NDRG4
	ANO8		LINC00609						LCAT
	NCAN		TRIM9						AC138627.1
	DPY19L3		LGALS3						ADAMTS18
	GPI		KIAA0586						MVD
	SNRNP70		HIF1A						ATP1B2
	AC010624.5		HIF1A-AS3						AC015908.2
	LENG8		AL359232.1						HS3ST3A1
	AL109809.5		GALNT16						RASD1
	PLCB1		SUSD6						AC007923.4
	RALGAPA2		SRSF5						MMP28
	ACSS1		TMED10						GFAP
	ID1		FOS						SPOP
	PLCG1-AS1		DIO2						RNF43
	SDC4		CEP128						EFCAB3
	FP236383.3		SLC24A4						SNHG25
	GRIK1		OTUD7A						AMZ2
	HMGN1		GOLGA8A						SLC9A3R1
	MX1		AC021231.1						GRIN2C
	LSS		MEIS2						SRSF2
	S100B		AC012405.1						SOCS3
	PRODH		AC073941.1						FASN
	EMID1		SEMA6D						SETBP1
	UQCR10		SCG3						SLC14A1
	TIMP3		MYO1E						CCDC102B
	AP1S2		ANKDD1A						MIDN
	AL807742.1		RASL12						CIRBP
	TSPAN7		DENND4A						SPPL2B
	AC233296.1		CORO2B						ANGPTL4
	ZMAT1		PML						COL5A3
	TENM1		NTRK3						JUNB
	MBNL3		SEMA4B						CYP4F3
	MTMR1		XYLT1						ANO8
	USP9Y		MT3						NCAN
	NLGN4Y		MT1M						DPY19L3
	TTTY10		MT1X						SLC7A10
	AC053527.1		ADGRG1						GPI
	RNF219-AS1		AC138627.1						AC004784.1
	ANOS2P		CMIP						AC010624.5
			SLC7A5						LENG8
			EIF4A1						AL109809.5
			ATP1B2						RALGAPA2
			PIRT						ACSS1
			SHISA6						ID1
			HS3ST3B1						SDC4
			RASD1						BMP7
			AC007923.4						YTHDF1
			CCL2						NKAIN4
			GFAP						FP236383.3
			TOB1						CR381670.2
			EFCAB3						HUNK
			SNHG25						MX1
			TEX2						PFKL
			SMURF2						S100B
			AMZ2						PRODH
			SOX9						DGCR2
			GRIN2C						EMID1
			ITGB4						TBC1D10A
			H3F3B						MLC1
			TRIM47						LINC00685
			SOCS3						AP1S2
			LAMA1						AL807742.1
			GNAL						SRPX
			CABLES1						NDP
			DTNA						AC233296.1
			SETBP1						SRPX2
			BSG						ZMAT1
			MIDN						CHRDL1
			CIRBP						TENM1
			APC2						MBNL3
			SPPL2B						RPS4Y1
			GADD45B						USP9Y
			ANGPTL4						TTTY10
			COL5A3						LINC01359
			LDLR						AC107067.1
			JUNB						AC018730.2
			AC022098.1						C3orf58
			AKAP8L						LINC00500
			NCAN						FAM198B
			DPY19L3						CMAHP
			GPI						AC099548.2
			SAMD4B						AL162726.3
			ZFP36						PALM2
			COQ8B						SVIL-AS1
			ITPKC						AL365273.2
			SNRNP70						HNRNPKP3
			AC010624.5						RNF219-AS1
			LENG8						SIRPB3P
			AL109809.5						AL109809.1
			PRNP						AL121760.1
			RALGAPA2						ANOS2P
			ID1
			KIAA1755
			SDC4
			BMP7
			YTHDF1
			FP236383.3
			CR381670.2
			IFNAR2
			BACE2
			PDXK
			S100B
			PRODH
			CABIN1
			APOL2
			MYH9
			MLC1
			DHRSX
			CD99
			NLGN4X
			ANOS1
			AP1S2
			TMEM47
			AC233296.1
			FRMPD3
			TMEM164
			MTMR1
			USP9Y
			MT-CO2
			MT-CO3
			MT-CYB
			FAM19A1
			GUSBP1

## Sheet: Up_Genes
Cluster-0 Up	Cluster-1 Up	Cluster-2 Up	Cluster-3 Up	Cluster-4 Up	Cluster-5 Up	Cluster-6 Up	Cluster-7 Up	Cluster-8 Up	Subtype Unaware Comparison
SKI	SKI	ENO1	PGD	ENO1	PADI2	UBE4B	ENO1	PRDM16	SKI
AJAP1	KLHL21	FBXO2	FBXO2	FBXO2	ECE1	FBXO2	ARHGEF10L	PADI2	AJAP1
FBXO2	ENO1	PADI2	PADI2	PADI2	MAN1C1	PADI2	MAN1C1	ARHGEF10L	PARK7
NBPF1	SPSB1	ARHGEF10L	ARHGEF10L	ARHGEF10L	WASF2	HP1BP3	AGBL4	AL139260.1	SPSB1
PADI2	FBXO2	CAMK2N1	ECE1	MAN1C1	PHACTR4	SRRM1	AK4	ARHGAP29	PGD
ARHGEF10L	CROCC	HP1BP3	EPB41	DAB1	PRDX1	MAN1C1	WLS	VAV3	FBXO2
CAMK2N1	ARHGEF10L	ID3	CSMD2	PATJ	AK4	PRDX1	ARHGAP29	GPSM2	PDPN
ECE1	IFFO2	MAN1C1	PTCH2	WLS	ARHGAP29	NRDC	GPSM2	PDE4DIP	AL450998.2
ID3	HP1BP3	EPB41	PRDX1	TGFBR3	GPSM2	JAK1	PDE4DIP	CSRP1	NBPF1
MAN1C1	ECE1	PTCH2	OSBPL9	ARHGAP29	PDE4DIP	BTBD8	CSRP1	CHI3L1	CROCC
EPB41	ID3	PRDX1	C1orf87	CDC14A	OTUD7B	ARHGAP29	AC119673.2	TGFB2	PADI2
PTCH2	SRSF10	JUN	COL24A1	VAV3	PBXIP1	SORT1	EPHX1	ALK	ARHGEF10L
PRDX1	MAN1C1	AK4	BTBD8	PDE4DIP	HSD17B7	OTUD7B	RHOQ	RHOQ	IFFO2
C1orf87	EPB41	MIER1	BCAR3	HSD17B7	DCAF6	COPA	CALM2	EML6	CAMK2N1
SLC44A5	SPOCD1	WLS	GCLM	LAMC1	NEK7	PRRC2C	NPAS2	NPAS2	ECE1
ZNHIT6	YARS	CCN1	ARHGAP29	CSRP1	CSRP1	RABGAP1L	CUL3	NBEAL1	CDC42
COL24A1	STK40	GCLM	PDE4DIP	CHI3L1	CHI3L1	TNR	PTMA	PTMA	TCEA3
GCLM	PTCH2	ARHGAP29	AC245297.3	RAB3GAP2	ALK	CSRP1	RAMP1	IL17RB	ID3
ARHGAP29	PRDX1	VAV3	OTUD7B	EPHX1	NPAS2	CHI3L1	GRM7	BOC	SRSF10
VAV3	AL603840.1	GSTM3	FLG-AS1	PLD5	SH3RF3	CDK18	TBC1D5	IGSF11	NIPAL3
CSF1	C1orf87	CSF1	S100A6	ROCK2	DBI	NUCKS1	UBE2E1	ALDH1L1	MAN1C1
CHI3L2	WDR78	CHI3L2	AC234582.1	ITSN2	KCNE4	KCTD3	LRRFIP2	MRAS	EPB41
PDE4DIP	GADD45A	KCND3	DDR2	ALK	PTMA	LYST	ULK4	WDR49	SPOCD1
SNX27	ZNHIT6	PHGDH	DCAF6	FEZ2	RAMP1	PLD5	IL17RB	FNDC3B	CSMD2
LMNA	COL24A1	PDE4DIP	LAMC1	RHOQ	SNED1	CALM2	CADPS	BCL6	LINC01137
CADM3	GBP2	S100A6	COLGALT2	CALM2	NR1D2	FOXN2	FOXP1	UBE2D3	C1orf122
DDR2	GCLM	S100A1	C1orf21	EML6	IL17RB	AC007402.1	BOC	ADCY2	YBX1
HSD17B7	ARHGAP29	DDR2	DENND1B	VPS54	CADPS	RTN4	GOLGB1	MARCH6	PTCH2
RALGPS2	CNN3	HSD17B7	CSRP1	NPAS2	PRICKLE2	CCDC88A	MRAS	RANBP3L	PRDX1
RGS16	CSF1	MGST3	CHI3L1	DBI	BOC	ANKRD36	TFDP2	PLPP1	PIK3R3
LAMC1	CHI3L2	PRDX6	LYPLAL1	KCNE4	MRAS	NPAS2	SLC9A9	SSBP2	AL603840.1
COLGALT2	BCAS2	RGS16	EPHX1	PTMA	TFDP2	BIN1	P2RY14	ELL2	C1orf87
TSEN15	PDE4DIP	LAMC1	AKT3	RAMP1	P2RY14	UBXN4	WDR49	GRAMD2B	GADD45A
AL136456.1	AC245297.3	COLGALT2	ROCK2	NR1D2	RSRC1	AC105402.3	BCL6	FNIP1	SLC44A5
LINC00862	OTUD7B	TSEN15	ITSN2	RBMS3-AS3	PIK3CA	GALNT13	FAM193A	CYSTM1	ZNHIT6
CSRP1	S100A6	CSRP1	DNMT3A	ITGA9-AS1	MAP3K13	TANK	PPARGC1A	SQSTM1	COL24A1
CHI3L1	LMNA	CHI3L1	PLEKHH2	MYRIP	BCL6	FIGN	TBC1D1	HSPA1A	GBP1
ATF3	HSPA6	YOD1	RHOQ	TKT	LPP	MAP3K20	PPM1K	HSPA1B	GBP2
MARC2	RGS16	ATF3	CALM2	CACNA1D	PPARGC1A	WIPF1	LINC00499	CCND3	GCLM
DNAH14	LAMC1	MARC2	EPCAM-DT	IL17RB	RASGEF1B	RFTN2	ELF2	COL21A1	ARHGAP29
EPHX1	TSEN15	CAPN2	APLF	MAGI1	CDS1	PLCL1	ADCY2	FAM135A	VAV3
ITPKB	CSRP1	SRP9	KDM3A	BOC	HERC3	KCNE4	RANBP3L	LINC00472	GSTM3
PLD5	LMOD1	EPHX1	AC092683.1	GOLGB1	UBE2D3	CUL3	PLPP1	RIMS1	CSF1
LINC00298	CHI3L1	RAB4A	NPAS2	RAB7A	AC105383.1	PTMA	KIF2A	HMGN3	CHI3L2
PPP1CB	BTG2	PLD5	IL1R1	MRAS	LINC00499	EFHD1	ERBIN	PNISR	BCAS2
ALK	YOD1	COX20	AC105402.3	BCL6	CBR4	RAMP1	SSBP2	SESN1	SPAG17
RHOQ	ATF3	LINC00298	PRPF40A	STIM2	GALNT7	GALNT15	VCAN	REV3L	PDE4DIP
APLF	EPHX1	LAPTM4A	NR4A2	LINC01094	ADCY2	TBC1D5	GRAMD2B	TPD52L1	HIST2H2BE
MXD1	ITPKB	UBXN2A	BAZ2B	RASGEF1B	ZFR	GOLGA4	CYSTM1	MAP7	AC244033.2
LINC00342	LYST	ALK	FAP	PPM1K	RANBP3L	MYRIP	SQSTM1	UTRN	SNX27
AC092683.1	UBXN2A	FEZ2	SCN1A	HERC3	PLPP1	NKTR	FARS2	SASH1	S100A10
NPAS2	ITSN2	RHOQ	MAP3K20	RAP1GDS1	GPBP1	IL17RB	HSPA1A	TIAM2	S100A6
IL1R1	PPP1CB	CALM2	AC007319.1	EGF	KIF2A	CADPS	HSPA1B	RPS6KA2	LMNA
DBI	RHOQ	MXD1	ANKRD44	SLC7A11	ERBIN	TAFA1	COL21A1	HSPB1	MEF2D
GALNT13	EPCAM-DT	RMND5A	RFTN2	LINC00499	MAP1B	FOXP1	LINC00472	HGF	HSPA6
WDSUB1	AC009975.1	NPAS2	CFLAR	CLCN3	POLK	ROBO2	RIMS1	AC105052.4	NOS1AP
PLA2R1	APLF	IL1R1	ICA1L	IRF2	ALDH7A1	CRYBG3	SESN1	HILPDA	DDR2
FAP	MXD1	ZC3H6	ADAM23	ADCY2	FNIP1	DUBR	REV3L	AC106845.1	FAM78B
SCN1A	HK2	DBI	MAP2	MARCH6	CXCL14	GOLGB1	TRAF3IP2-AS1	SLC7A2	ATP1B1
MAP3K20	NPAS2	AC105402.3	UNC80	ZFR	CYSTM1	TFDP2	TPD52L1	BNIP3L	RALGPS2
AC007319.1	NIFK-AS1	PRPF40A	CYP27A1	RANBP3L	PDGFRB	XRN1	TAB2	CLU	LAMC1
HSPE1	AC105402.3	NR4A2	KCNE4	PLPP1	LARP1	AC092957.1	SOD2	HMBOX1	COLGALT2
AC068051.1	ARL5A	PLA2R1	CUL3	KIF2A	SQSTM1	MBNL1	AL078602.1	RNF19A	TSEN15
KCNE4	PRPF40A	CSRNP3	MFF	ERBIN	HSPA1A	LINC02006	MPP6	DENND4C	NIBAN1
PTMA	MAP3K20	SCN1A	EFHD1	SSBP2	HSPA1B	CLDN11	CAMK2B	ABCA1	AL136456.1
RAMP1	HSPD1	MAP3K20	INPP5D	VCAN	CCND3	SLC7A14-AS1	HSPB1	GSN	KCNT2
AC026167.1	HSPE1	AC007319.1	DGKD	NR2F1	HSP90AB1	LINC01208	ZNF804B	PFKP	LINC00862
GRM7	CFLAR	HSPD1	USP40	ELL2	COL21A1	PEX5L	IMMP2L	SLC39A12	CSRP1
GALNT15	NRP2	HSPE1	RAMP1	ALDH7A1	OGFRL1	BCL6	CADPS2	CACNB2	MYBPH
TBC1D5	KCNE4	RAPH1	GRM7	CXCL14	LINC00472	DLG1	HILPDA	NEBL	CHI3L1
RARB	SCG2	ADAM23	IRAK2	CYSTM1	RIMS1	CPEB2	AC016831.7	CCNY	SRGAP2
MYRIP	PTMA	FN1	TBC1D5	SGCD	HMGN3	KCNIP4	CALD1	PRKG1	G0S2
CCK	DGKD	KCNE4	NR1D2	PWWP2A	SESN1	ARAP2	DPP6	CDH23	SLC30A1
SEMA3B	RAMP1	ITM2C	THRB	COL23A1	REV3L	FRYL	XKR6	USP54	ATF3
TKT	COPS9	PTMA	RARB	SQSTM1	TRAF3IP2	LINC01094	DLC1	LRMDA	MARC2
CACNA1D	SNED1	RAMP1	RBMS3-AS3	SLC22A23	TBC1D32	HNRNPDL	BNIP3L	NUTM2B-AS1	DNAH14
CHDH	GRM7	HES6	ITGA9-AS1	GMPR	NKAIN2	SPP1	CLU	AL512662.2	EPHX1
IL17RB	LINC01811	COPS9	CTDSPL	ZSCAN31	TPD52L1	FAM13A	HMBOX1	PLCE1	PLD5
ROBO2	TRANK1	SNED1	MYRIP	HSPA1A	MAP7	GRID2	NSD3	HPSE2	PXDN
BOC	CCK	GRM7	ULK4	HSPA1B	SOD2	LINC00499	FGFR1	DKK3	LINC00298
ZBTB20-AS5	LTF	THUMPD3-AS1	SEMA3B	CCND3	MPP6	GAB1	RNF19A	CD44	ALK
AC026341.1	TKT	GALNT15	TKT	HSP90AB1	JAZF1	FNIP2	OXR1	PHF21A	RHOQ
AC068633.1	CACNA1D	TBC1D5	CACNA1D	COL21A1	GARS-DT	FSTL5	MOB3B	PTPRJ	EPCAM-DT
EAF2	CHDH	RARB	CHDH	LINC00472	AEBP1	CPE	CNTNAP3	NEAT1	AC009975.1
AC092902.4	IL17RB	RBMS3-AS3	IL17RB	RIMS1	CAMK2B	GALNTL6	TMC1	MALAT1	VRK2
AC079848.2	CADPS	MYRIP	COL8A1	CD109	HSPB1	TENM3	ABCA1	PPFIA1	APLF
MRAS	ADAMTS9-AS2	CCK	ABI3BP	HMGN3	MAGI2-AS3	ADCY2	UGCG	FAM168A	MXD1
ATP1B3	ROBO2	SEMA3B	DUBR	SESN1	HGF	AC008957.2	GSN	MAML2	DYSF
TFDP2	ZBTB20-AS5	TKT	AC026341.1	MFSD4B	SEMA3A	SELENOP	PFKP	MIR100HG	RMND5A
CP	AC026341.1	CACNA1D	STXBP5L	REV3L	ZNF804B	KIF2A	VIM	ERC1	AC092683.1
SERPINI2	HACD2	CHDH	IQCB1	RNF217	IMMP2L	ERBIN	CACNB2	ST8SIA1	NPAS2
WDR49	MYLK	IL17RB	MYLK	TPD52L1	IFRD1	MAP1B	MLLT10	RASSF8	IL1R1
SLC7A14-AS1	MRAS	PRICKLE2	ITGB5	UTRN	CADPS2	SSBP2	ZEB1	TMTC1	DBI
NLGN1	ATP1B3	ZBTB20-AS5	KBTBD12	SASH1	HILPDA	CDC42SE2	ITGB1	BICD1	TMEM163
KCNMB2	CP	AC026341.1	MRAS	SOD2	AC016831.7	RAPGEF6	CDH23	CPNE8	HNMT
AC108734.4	CCNL1	LSAMP-AS1	ATP1B3	ITGB8	LINC00513	FNIP1	ANAPC16	PDZRN4	AC105402.3
ST6GAL1	ZBBX	STXBP5L	TFDP2	MPP6	CALD1	RAD50	DDIT4	ANO6	PRPF40A
BCL6	SERPINI2	EAF2	CP	CREB5	AC068587.4	AFF4	VCL	CHST11	PLA2R1
P3H2	ST6GAL1	MRAS	SLC7A14-AS1	STK17A	DLC1	FAM13B	LRMDA	APPL2	FAP
LINC01094	BCL6	ATP1B3	AC026316.5	CLIP2	AC106845.1	CYSTM1	LGI1	ACACB	SCN1A
RASGEF1B	P3H2	SERPINI2	PIK3CA	HSPB1	PPP3CC	FGF1	PLCE1	LHFPL6	MAP3K20
SPP1	ADAMTS3	WDR49	PPARGC1A	HGF	BNIP3L	PDGFRB	LCOR	CAB39L	AC007319.1
SNCA	CNOT6L	NLGN1	ARAP2	AC003991.1	CLU	SPARC	BAG3	DLEU1	HSPD1
GRID2	LINC01094	KCNMB2	LINC01094	AC002069.2	HMBOX1	AC008571.2	SBF2	MBNL2	HSPE1
NPNT	ANTXR2	PIK3CA	RASGEF1B	ZNF804B	SARAF	SQSTM1	DKK3	IRS2	AC011997.1
CFI	CFAP299	FXR1	CDS1	NAMPT	PURG	TUBB2B	PLEKHA7	AL390755.1	NRP2
EGF	RASGEF1B	BCL6	MAPK10	IMMP2L	NSD3	PSMG4	BBOX1	UPF3A	AC068051.1
LARP7	SPP1	P3H2	PPM1K	IFRD1	TACC1	PRPF4B	DGKZ	EGLN3	KCNE4
HSPA4L	HERC3	AFAP1	STPG2	PTPRZ1	ATP6V1H	HSPA1A	NEAT1	CDKL1	PTMA
LINC00499	SNCA	SOD3	AP002026.1	HILPDA	SPAG1	HSPA1B	MALAT1	MAP4K5	INPP5D
IQCM	MCUB	RFC1	EGF	LINC00513	RNF19A	AL354740.1	XRRA1	DAAM1	DGKD
LRAT	EGF	CLOCK	ALPK1	CALD1	OXR1	HSP90AB1	FAM181B	ZFP36L1	RAMP1
MARCH1	LARP7	MOB1B	USP53	DENND2A	MOB3B	LRRC1	PRCP	DPF3	AC087857.1
ADCY2	HSPA4L	CCNI	SLC7A11	FDFT1	ENHO	COL21A1	MAML2	HSP90AA1	AC026167.1
AC093305.1	LINC00499	LINC01094	LINC00499	DLC1	VPS13A	PHF3	CRYAB	SYNM	GRM7
MARCH6	AC097376.3	LINC01088	LRAT	AC106845.1	GNA14-AS1	FAM135A	MIR100HG	MRTFB	RAD18
DNAH5	ARHGAP10	HNRNPDL	MARCH1	SLC7A2	ABCA1	RIMS1	ERC1	SYT17	EMC3
RETREG1	IQCM	CDS1	CLCN3	MTUS1	UGCG	EEF1A1	PLEKHA5	KNOP1	IRAK2
RANBP3L	SFRP2	AC104827.1	ADCY2	SLC25A37	COL27A1	CD109	PDE3A	MT2A	THRB-AS1
PLPP1	LRAT	RAP1GDS1	NADK2	BNIP3L	GSN	PNISR	RASSF8	MT1E	RBMS3-AS3
AC093523.1	MARCH1	NPNT	RANBP3L	CLU	HSPA5	SESN1	CPNE8	NFAT5	LINC01811
MAP1B	PALLD	EGF	PLPP1	HMBOX1	PFKP	REV3L	PDZRN4	PLCG2	TRANK1
SSBP2	SCRG1	LARP7	NLN	NSD3	VIM	TBC1D32	ANO6	STAT3	MYRIP
AC109492.1	ADCY2	AC093879.1	AC093523.1	LYN	ZNF438	NCOA7	ARID2	CCDC200	CCK
EPB41L4A	RANBP3L	LINC00499	MAP1B	FABP5	ITGB1	TRMT11	SLC38A2	MAPT	LINC02009
KCNN2	PLCXD3	MAML3	CMYA5	GEM	CCNY	AHI1	PPP1R12A	KANSL1	LTF
ALDH7A1	SELENOP	GUCY1A1	NR2F1-AS1	SPAG1	DEPP1	MAP7	ACSS3	SLC39A11	GNAI2
PURA	HCN1	MARCH1	EPB41L4A	RNF19A	CDH23	UTRN	CHST11	DLGAP1	TKT
CYSTM1	PLPP1	CPE	CDC42SE2	OXR1	ANAPC16	SYNJ2	UBC	MIB1	CACNA1D
STK32A	ERBIN	SCRG1	FNIP1	PUM3	PPP3CB	SOD2	ELF1	MAPRE2	CHDH
SPARC	AC093523.1	MARCH6	CYSTM1	SMC5	USP54	GNA12	CAB39L	GNG7	IL17RB
GRIA1	MAP1B	RETREG1	FGF1	TMC1	LRMDA	ACTB	WDFY2	NFIC	ARF4
RANBP17	SSBP2	RANBP3L	STK32A	GNA14-AS1	LGI1	ANLN	MBNL2	PLIN5	CADPS
DUSP1	EPB41L4A	SELENOP	SPARC	ABCA1	PLCE1	AEBP1	AL137139.2	ARHGAP35	ADAMTS9-AS2
ATP6V0E1	FNIP1	ARL15	GRIA1	SLC44A1	MXI1	CLIP2	IRS2	FTL	ARL6IP5
SQSTM1	UBE2B	PLPP1	PWWP2A	UGCG	ATE1	GTF2I	AL390755.1	RNF24	ROBO2
GFPT2	HSPA9	AC093523.1	SH3PXD2B	RGS3	ADAM12	HSPB1	UPF3A	RIN2	COL8A1
GMPR	SPRY4-AS1	SSBP2	SQSTM1	COL27A1	MGMT	DMTF1	EGLN3	MRPS6	ZBTB20-AS5
CAP2	STK32A	RPS23	PSMG4	ASTN2	STK33	ANKIB1	CDKL1	SLC25A18	AC026341.1
HIST1H2AC	SPARC	VCAN	GMPR	GSN	USP47	LHFPL3	MAP4K5	TMEM184B	AC092691.3
ZSCAN31	PWWP2A	MEF2C	CAP2	PFKP	DKK3	NAMPT	DAAM1	KIAA0930	AC068633.1
PPP1R10	RANBP17	NR2F1	KIF13A	UPF2	PLEKHA7	CTTNBP2	ZFP36L1	PPARA	HACD2
HSPA1A	SH3PXD2B	GLRX	HIST1H2AC	VIM	PHF21A	AC006148.1	FOS	PTCHD1-AS	AC079848.2
HSPA1B	DUSP1	ELL2	HSPA1A	SLC39A12	FTH1	GPR37	HSP90AA1	PTCHD1	MRAS
TSBP1-AS1	ATP6V0E1	PJA2	TSBP1-AS1	CACNB2	NEAT1	CALD1	FAM214A		ESYT3
AL354740.1	SQSTM1	EPB41L4A	AL354740.1	ITGB1	MALAT1	CNOT4	IQGAP1		ATP1B3
HSP90AB1	GMPR	AC093535.1	CCND3	CCNY	FAM181B	DENND2A	LINC01578		AC107021.1
RCAN2	CAP2	ALDH7A1	COL21A1	DEPP1	PRCP	CNTNAP2	MRTFB		GYG1
PTCHD4	DCDC2	FNIP1	AL512422.1	SLC16A9	TAF1D	CSMD1	KNOP1		CP
COL21A1	HIST1H1C	SKP1	PHF3	CCDC6	MAML2	DLC1	MT2A		ANKUB1
AL512422.1	HIST1H2AC	PURA	LINC00472	CDH23	SIK2	BNIP3L	MT1E		IGSF10
LINC00472	ZSCAN31	CYSTM1	RIMS1	ANAPC16	CRYAB	CLU	MT1F		ZBBX
RIMS1	HSPA1A	PDGFRB	CD109	DDIT4	GRIK4	HMBOX1	MT1G		CLDN11
EEF1A1	HSPA1B	SPARC	PNISR	VCL	HEPN1	SARAF	WDR59		SLC7A14-AS1
CD109	TSBP1-AS1	DUSP1	MFSD4B	LRMDA	CACNA1C	WRN	PLCG2		LINC01208
AL391840.1	AL354740.1	ATP6V0E1	REV3L	AL512662.2	GAPDH	NSD3	ACADVL		KCNMB2
LCA5	PI16	SQSTM1	MAN1A1	LGI1	ATF7IP	TACC1	KANSL1		AC108734.4
SH3BGRL2	HSP90AB1	SERPINB9	AL445259.1	PLCE1	PLEKHA5	CEBPD	TANC2		FAM131A
PNISR	RCAN2	GMPR	AL133257.1	LCOR	PDE3A	SNTG1	GNA13		ST6GAL1
SESN1	AL512422.1	ZSCAN31	RNF217-AS1	HPSE2	BICD1	CHD7	SLC39A11		BCL6
REV3L	RIMS1	HLA-A	RNF217	OLMALINC	PDZRN4	CSPP1	MIB1		P3H2
LAMA4	KCNQ5	PPP1R10	TPD52L1	BAG3	ANO6	ZNF704	AQP4-AS1		IL1RAP
MAN1A1	EEF1A1	HSPA1A	NCOA7	ADAM12	SLC38A2	RNF19A	GAREM1		LRPAP1
AL078600.1	SLC17A5	HSPA1B	LAMA2	PTPRE	R3HDM2	NDRG1	MAPRE2		EVC2
AL445259.1	CD109	TSBP1-AS1	UTRN	DKK3	MSRB3	LURAP1L-AS1	NEDD4L		LAP3
RNF217-AS1	LCA5	HLA-DRA	AL356599.1	ARNTL	ACSS3	ADAMTSL1	RFX2		LINC01094
TPD52L1	PNISR	AL354740.1	SASH1	SERGEF	CEP290	ANKRD18A	NWD1		ANTXR2
HDDC2	SESN1	STK38	SOD2	PAX6	APPL2	SMC5	FTL		CFAP299
SAMD3	REV3L	SRSF3	HDAC9	CD59	AC079385.1	ZFAND5	RNF24		RASGEF1B
UTRN	AL078600.1	PI16	ITGB8	CD44	HSPB8	GNA14-AS1	GNAS		AC104827.1
SASH1	SAMD3	HSP90AB1	MPP6	PHF21A	UBC	ABCA1	MRPS6		SPP1
AL031056.1	EYA4	SLC25A27	JAZF1	RTN3	ELF1	PALM2-AKAP2	PTTG1IP		SNCA
TIAM2	AL035446.2	COL21A1	CREB5	NEAT1	TPT1	UGCG	GRK3		NPNT
SOD2	UTRN	AL512422.1	SCRN1	MALAT1	ITM2B	PBX3	CFAP47		MCUB
CHST12	AL031056.1	PHF3	NOD1	MIR4300HG	RB1	ZMYND11	MT-ND2		CFI
FOXK1	MTHFD1L	B3GAT2	BMPER	FAM181B	CAB39L	DIP2C			EGF
MPP6	CNKSR3	OGFRL1	STK17A	PRCP	PCDH9-AS2	ADARB2			LARP7
CYCS	SOD2	LINC00472	VOPP1	MAML2	NALCN	LINC02649			SEC24D
CREB5	THBS2	RIMS1	ZNF680	GRIA4	ARGLU1	VIM			HSPA4L
PLEKHA8	FAM20C	EEF1A1	GALNT17	CRYAB	AL390755.1	PIP4K2A			LINC00499
PDE1C	FOXK1	CD109	CLIP2	DIXDC1	COL4A2	DEPP1			ARHGAP10
ELMO1	ITGB8	HMGN3	GTF2IRD1	AP000462.1	HEATR5A	SLC16A9			IQCM
STK17A	MPP6	LCA5	CASTOR2	AP001977.1	EGLN3	CCDC6			TLR2
AEBP1	CYCS	PNRC1	HIP1	MIR100HG	MAP4K5	VCL			SFRP2
ZNF680	CREB5	PNISR	GSAP	C1S	AL365295.1	LRMDA			LRAT
CLIP2	NOD1	SESN1	RSBN1L	A2ML1	DAAM1	AL512662.2			MARCH1
CASTOR2	PGAM2	MFSD4B	HGF	ATF7IP	FOS	BAG3			SPOCK3
HSPB1	AEBP1	REV3L	SEMA3D	AC007529.2	SERPINA3	ADAM12			SCRG1
RSBN1L	AC004870.4	LAMA4	ZNF804B	PLEKHA5	HSP90AA1	PTPRE			ACSL1
HGF	ZNF680	FABP7	CASTOR3	ST8SIA1	CKB	USP47			ADCY2
AC003991.1	ZNF273	TRDN	AC105052.4	SOX5	SRP14	DKK3			AC093305.1
AC002069.2	CLIP2	AL445259.1	NAMPT	RASSF8	FAM214A	HIPK3			MARCH6
ZNF804B	CASTOR2	AL133257.1	IFRD1	TMTC1	AC012404.1	CD44			DNAH5
CASTOR3	HSPB1	TPD52L1	AC016831.7	CPNE8	AC087482.1	FOLH1			ADAMTS12
AC105052.4	AC003991.1	HDDC2	LINC00513	PDZRN4	PDE8A	RTN3			RANBP3L
SLC26A5	ZNF804B	RPS12	MKLN1	TMEM117	AGBL1	MALAT1			PLCXD3
NAMPT	PDK4	AL138828.1	CALD1	ANO6	IGF1R	PRCP			SELENOP
IFRD1	SLC26A5	MAP7	DENND2A	SLC38A2	SNX29	GRM5			AC008945.2
AC006148.1	NAMPT	UTRN	FAM85B	CD63	MRTFB	GRIA4			HCN1
GRM8	IFRD1	AL031056.1	FDFT1	CNOT2	KNOP1	ATM			ITGA2
HILPDA	GRM8	SOD2	AC068587.4	CAPS2	MT2A	RDX			PLPP1
AC016831.6	HILPDA	ACTB	DLC1	NAP1L1	MT1E	CRYAB			ERBIN
AC016831.7	AC016831.7	NDUFA4	MTUS1	TXNRD1	MT1M	DIXDC1			AC093523.1
LINC00513	LINC00513	ITGB8	SLC25A37	CHST11	MT1F	OPCML			MAP1B
CALD1	CALD1	MPP6	HMBOX1	AC079385.1	MT1G	JAM3			BHMT2
DENND2A	KIAA1549	CYCS	PURG	HSPB8	CYB5B	CACNA1C			SSBP2
TCAF2	TCAF2	CREB5	NSD3	UBC	PLCG2	GAPDH			EDIL3
TRMT9B	DNAJB6	NOD1	CSPP1	SACS	TCF25	APOLD1			LINC01554
DLC1	DLC1	PDE1C	C8orf34	HSPH1	ACADVL	MGST1			EPB41L4A
ZDHHC2	SLC7A2	STK17A	RNF19A	ELF1	CCDC200	PLEKHA5			FNIP1
SLC7A2	SLC39A14	AEBP1	OXR1	TSC22D1	KANSL1	CPNE8			HSPA4
BNIP3L	CLU	CAMK2B	FBXO32	RB1	ARL17B	PDZRN4			UBE2B
CLU	HMBOX1	ZNF680	MOB3B	CAB39L	PRKCA-AS1	ANO6			PURA
HMBOX1	PLEKHA2	CLIP2	C9orf72	INTS6	SLC39A11	ARID2			CYSTM1
ST18	ST18	HSPB1	TMC1	PCDH9-AS2	ACTG1	SLC38A2			AC244517.11
CSPP1	C8orf34	RSBN1L	VPS13A	AL158064.1	ENOSF1	CD63			DIAPH1
FABP5	PIP4P2	HGF	GNA14-AS1	AL590807.1	DLGAP1	AC090015.1			STK32A
PIP4P2	FAM92A	SRI	CENPP	DNAJC3	DYM	CEP290			SPARC
GEM	SPAG1	AC003991.1	FANCC	MBNL2	NEDD4L	TXNRD1			AC008571.2
MATN2	RNF19A	AC002069.2	NR4A3	IRS2	RFX2	AC079385.1			RANBP17
SPAG1	BAALC-AS2	ZNF804B	UGCG	AL390755.1	ZNF708	P2RX7			DUSP1
RNF19A	CSMD3	NAMPT	ASTN2	COL4A2	SELENOW	UBC			ATP6V0E1
BAALC-AS2	DEPTOR	SLC26A3	MEGF9	UPF3A	BCAT2	ZDHHC20			SQSTM1
OXR1	FBXO32	IFRD1	GSN	EGLN3	FTL	SPATA13			AL033523.1
FBXO32	MOB3B	AC006148.1	PNPLA7	CDKL1	RNF24	FRY			CD83
MOB3B	C9orf72	HILPDA	PFKP	MAP4K5	MACROD2	ELF1			AL138720.1
C9orf72	DNAJA1	AC016831.6	CCDC3	AL139317.5	TSHZ2	TSC22D1			GMPR
DNAJA1	SMC5	AC016831.7	RSU1	DDHD1	JAM2	CPB2-AS1			CAP2
TJP2	TMC1	LINC00513	VIM	AL365295.1	MRPS6	ITM2B			DEK
SMC5-AS1	ANXA1	CALD1	AL390783.1	DAAM1	PTTG1IP	RB1			DCDC2
SMC5	AL157886.1	DNAJB6	AL450384.2	FOS	CFAP47	CAB39L			HIST1H1C
TMC1	GADD45G	DLC1	NEBL	SERPINA3	KDM6A	GPC6			HIST1H2AC
GNA14-AS1	FANCC	ZDHHC2	KIAA1217	WARS	JPX	HS6ST3			ZSCAN31
SHC3	NR4A3	SLC7A2	SVIL	HSP90AA1		DOCK9			MOG
GADD45G	TMEFF1	BNIP3L	CCNY	LINC02256		FGF14			PPP1R10
FANCC	ABCA1	CLU	FAM13C	SRP14		ARGLU1			HSPA1A
NR4A3	RAD23B	HMBOX1	AC013287.1	SPPL2A		ATP11A			HSPA1B
ABCA1	KLF4	SARAF	CDH23	FAM214A		UPF3A			ATF6B
RAD23B	UGCG	C8orf34	ANAPC16	RORA-AS1		NOVA1			TSBP1-AS1
UGCG	COL27A1	FABP5	PPP3CB	AC012404.1		EGLN3			HLA-DRA
RGS3	MEGF9	PIP4P2	VCL	RAB11A		CDKL1			AL354740.1
COL27A1	GSN	GEM	LRMDA	PEAK1		MAP4K5			PI16
GSN	STOM	MATN2	FAS	AGBL1		RTN1			HSP90AB1
PBX3	HSPA5	SPAG1	LGI1	SYNM		ZFP36L1			RCAN2
LRSAM1	IER5L	RNF19A	PLCE1	MRTFB		FOS			PTCHD4
PFKP	LINC01503	BAALC-AS2	LCOR	KNOP1		SERPINA3			COL21A1
CCDC3	ADARB2	OXR1	HPSE2	MT2A		DICER1			AL512422.1
VIM	PFKP	AC090579.1	OLMALINC	MT1E		CLMN			LINC00472
AL390783.1	KLF6	RHPN1	SUFU	MT1F		MEG3			RIMS1
ARMC3	CCDC3	CYHR1	MXI1	MT1G		HSP90AA1			EEF1A1
KIAA1217	BEND7	WASHC1	SHTN1	PLCG2		PACS2			SLC17A5
BAMBI	VIM	MOB3B	AL731577.2	ACADVL		PWRN1			CD109
DEPP1	KIAA1217	C9orf72	CTBP2	MAP2K4		SRP14			HMGN3
FAM13C	BAMBI	ENHO	PTPRE	HAP1		TCF12			AL391840.1
CDH23	SVIL	TJP2	SWAP70	KANSL1		ADAM10			LCA5
ANAPC16	RASGEF1A	SMC5	DKK3	LRRC37A3		AC012404.1			PNRC1
DDIT4	DEPP1	TMC1	PARVA	GNA13		AC104574.2			PNISR
VCL	CDH23	VPS13A	ARNTL	PRKCA-AS1		IQGAP1			AL591518.1
LRMDA	ANAPC16	GNA14-AS1	PDE3B	SLC39A11		LINC01578			SESN1
AL512662.2	USP54	GADD45G	SOX6	LPIN2		CHD2			MFSD4B
ACTA2	VCL	CENPP	PLEKHA7	MYOM1		PCSK6			REV3L
PLCE1	LRMDA	FANCC	IMMP1L	GAREM1		SRRM2			MAN1A1
LCOR	FAS	NR4A3	PAUPAR	MAPRE2		RBFOX1			AL078600.1
SH3PXD2A	MYOF	ABCA1	ARHGAP1	NEDD4L		XYLT1			AL445259.1
ADAM12	PLCE1	RAD23B	PLAAT3	ZNF708		CCP110			TPD52L1
PTPRE	SORBS1	SHOC1	NEAT1	BCAT2		KNOP1			HDDC2
MTG1	SH3PXD2A	UGCG	MALAT1	FTL		SLC5A11			SAMD3
DEAF1	ATRNL1	RGS3	C11orf80	RNF24		MT2A			AL138828.1
KCNQ1OT1	GRK5	COL27A1	PGM2L1	TSHZ2		MT1E			UTRN
AC104389.5	BAG3	MEGF9	XRRA1	JAM2		MT1M			SASH1
DKK3	AC023282.1	GSN	FAM181B	EVA1C		MT1F			AL031056.1
ARNTL	ADAM12	STOM	PRCP	MRPS6		MT1G			CNKSR3
CD59	PTPRE	HSPA5	RAB30-DT	C2CD2		CYB5B			SYNJ2
LMO2	DEAF1	PBX3	SYTL2	PTTG1IP		TERF2IP			SOD2
APIP	AC104389.5	PTGDS	ME3	SLC25A18		PLCG2			AGPAT4
CD44	ZBED5	DPP7	PRSS23	TMEM184B		AC009063.2			CHST12
DDB2	DKK3	PFKP	ENDOD1	PTCHD1		SSH2			DNAH11
NEAT1	ARNTL	CCDC3	AP000787.1	CFAP47		RFFL			GPNMB
MALAT1	AL358944.1	VIM	SESN3	DDX3X		STAT3			MPP6
RNF169	DCDC1	SLC39A12	CEP126	PHKA1		CCDC200			CYCS
XRRA1	CD59	AL390783.1	PPP2R1B	JPX		MAPT			CREB5
FAM181B	CD44	AL450384.2	CRYAB	COL4A5		KANSL1			MTURN
PRCP	ARHGAP1	NEBL	DIXDC1			ARL17B			NOD1
ENDOD1	DDB2	CCNY	ZBTB16			ZNF652			PDE1C
MTMR2	APLNR	DEPP1	AP000462.1			SLC39A11			ANLN
CEP126	PLAAT3	FAM13C	GRIK4			TTYH2			ELMO1
CARD18	NEAT1	SLC16A9	MIR100HG			ACTG1			STK17A
CRYAB	MALAT1	CCDC6	C1S			COLEC12			PGAM2
DIXDC1	C11orf80	AC013287.1	A2ML1			ROCK1			AEBP1
ZBTB16	SERPINH1	CDH23	A2M			MAPRE2			AC004870.4
AP000462.1	PRCP	ANAPC16	ATF7IP			JUND			ZNF680
AP001977.1	ENDOD1	DDIT4	AC007529.2			ZNF708			GALNT17
HSPA8	CNTN5	VCL	PLEKHA5			FXYD1			CLIP2
CACNA1C	SIK2	LRMDA	LMNTD1			ACTN4			CASTOR2
C1S	CRYAB	AL512662.2	RASSF8			FTL			HSPB1
C1RL	DIXDC1	RGR	BICD1			BCL2L1			RSBN1L
AC092745.5	ZBTB16	ADIRF	PDZRN4			ASXL1			HGF
A2ML1	AP000462.1	MARCH5	TMEM117			ITCH			AC003991.1
A2M	AP001977.1	PLCE1	SLC38A2			AF165147.1			AC002069.2
EMP1	HSPA8	LCOR	PCED1B			EVA1C			ZNF804B
AC007529.2	GALNT8	ATP5MD	SCN8A			PAXBP1			SERPINE1
PLEKHA5	C1S	MXI1	GRIP1			DSCAM			SLC26A5
AC024901.1	C1RL	DHX32	CAPS2			PTTG1IP			NAMPT
ST8SIA1	A2ML1	ADAM12	PPP1R12A			LSS			IFRD1
RASSF8	A2M	PTPRE	NUDT4			SUN2			FOXP2
TMTC1	GABARAPL1	BNIP3	TXNRD1			PIR			IQUB
CPNE8	APOLD1	TRIM5	APPL2			DMD			GPR37
LINC02406	EMP1	DKK3	AC079385.1			CFAP47			GRM8
PDZRN4	AC007529.2	ARNTL	ACACB			DIAPH2			HILPDA
ANO6	PLEKHA5	PSMA1	HVCN1			SPANXA2-OT1			AC016831.6
SLC38A2	ST8SIA1	CD59	CRYL1			UTY			AC016831.7
PCED1B	BHLHE41	LMO2	KATNAL1			MT-ND1			LINC00513
NR4A1	CPNE8	CD44	FRY			MT-ND2			CALD1
CD63	PDZRN4	FTH1	LRCH1			MT-CO1			KIAA1549
PTGES3	SLC38A2	SLC3A2	RB1			MT-CO2			DENND2A
SRGAP1	CBX5	NEAT1	CAB39L			MT-ATP6			TCAF2
KITLG	CD63	MALAT1	PCDH9-AS2			MT-CO3			CNTNAP2
NUDT4	PTGES3	CTSF	GPC5-AS2			MT-ND3			DNAJB6
TXNRD1	AC027288.3	RNF169	AL356737.2			MT-ND4L			DLC1
CHST11	PAWR	XRRA1	ABCC4			MT-ND4			ZDHHC2
SLC41A2	KITLG	SPCS2	CLDN10			MT-CYB			SLC7A2
HSPB8	NUDT4	NDUFC2	AL137139.2			FAM19A5			RHOBTB2
P2RX7	CFAP54	FAM181B	ARGLU1						BNIP3L
UBC	HSP90B1	PRCP	AL390755.1						CLU
TPTE2	TXNRD1	CREBZF	COL4A1						HMBOX1
HSPH1	SLC41A2	ENDOD1	UPF3A						ST18
DCLK1	AC079385.1	MAML2	ARHGEF40						C8orf34
TPT1	CORO1C	CEP126	HEATR5A						FABP5
CAB39L	HVCN1	CARD18	EGLN3						PIP4P2
AL158064.1	TESC	GRIA4	NFKBIA						FAM92A
GPC5-AS2	HSPB8	MSANTD4	CDKL1						SPAG1
ABCC4	P2RX7	CRYAB	MAP4K5						RNF19A
MBNL2	CDK2AP1	DIXDC1	AL139317.5						BAALC-AS2
ZIC2	UBC	AP000462.1	AL365295.1						OXR1
IRS2	HSPH1	AP001977.1	ARID4A						DEPTOR
AL390755.1	FRY	MIR100HG	DAAM1						FBXO32
UPF3A	DCLK1	UBASH3B	RTN1						LURAP1L-AS1
ARHGEF40	SMAD9	HSPA8	SYNE2						MOB3B
LINC02306	NAA16	FEZ1	FLRT2						C9orf72
LINC01551	TPT1	GAPDH	PPP4R4						DNAJA1
EGLN3	CAB39L	C1S	SLC25A29						GLIPR2
NFKBIA	RNASEH2B	C1RL	HSP90AA1						ANKRD18A
CDKL1	MBNL2	A2ML1	LINC02256						SMC5
MAP4K5	IRS2	A2M	AC013652.1						TMC1
ATL1	AL390755.1	EMP1	EIF2AK4						ANXA1
AL365295.1	COL4A1	ATF7IP	MYO5A						GNA14-AS1
ARID4A	UPF3A	PLEKHA5	FAM214A						AL157886.1
DAAM1	ARHGEF40	PDE3A	ALDH1A2						SHC3
RTN1	HEATR5A	LDHB	RORA-AS1						GADD45G
SYNE2	NFKBIA	RASSF8	AC012404.1						FANCC
ZFP36L1	CDKL1	BHLHE41	AC087482.1						AL589843.1
ACTN1	MAP4K5	CPNE8	NPTN						NR4A3
FOS	DAAM1	PDZRN4	PEAK1						TMEFF1
SERPINA3	RTN1	ANO6	CTXND1						GRIN3A
HSP90AA1	LRRC9	SLC38A1	CPEB1						ABCA1
AC013652.1	SYNE2	SLC38A2	PDE8A						RAD23B
SRP14	PLEKHG3	TUBA1C	AGBL1						KLF4
FAM214A	ZFP36L1	NR4A1	IQGAP1						PALM2-AKAP2
DNAAF4	ACTN1	CSAD	SLCO3A1						SHOC1
NEDD4	FOS	CD63	SYNM						UGCG
RORA-AS1	HSP90AA1	RPL41	PCSK6						RGS3
AC012404.1	EIF5	PTGES3	SRRM2						COL27A1
AC104574.2	AVEN	NACA	TNFRSF12A						GSN
AC018618.1	AC013652.1	NAP1L1	SNX29						HSPA5
TPM1	B2M	AC069228.1	SHISA9						STXBP1
AC087482.1	MYO5C	CEP290	MRTFB						AL359091.1
RPLP1	NEDD4	CFAP54	PDXDC1						CERCAM
PEAK1	AC012404.1	MYBPC1	ABCC1						LINC00200
AGBL1	AC104574.2	TXNRD1	KNOP1						PFKP
IQGAP1	AC018618.1	CHST11	TNRC6A						KLF6
CHD2	TPM1	AC079385.1	NUPR1						CCDC3
SYNM	RAB11A	ALDH2	RBL2						OPTN
PCSK6	RPLP1	PEBP1	MT1F						BEND7
HAGHL	CPEB1	HSPB8	CX3CL1						FAM107B
PGP	AGBL1	COX6A1	CYB5B						VIM
SRRM2	IQGAP1	DYNLL1	NQO1						AL390783.1
MRTFB	LINC02251	UBC	HYDIN						KIAA1217
KNOP1	SYNM	GJB6	ZNRF1						RAB18
NUPR1	RBFOX1	HSPH1	PLCG2						BAMBI
AC009093.2	AC012178.1	DCLK1	COTL1						SVIL
MT2A	AC007221.1	NAA16	TCF25						MAP3K8
MT1E	GRIN2A	RGCC	NXN						RASGEF1A
MT1F	MRTFB	TSC22D1	DNAH9						DEPP1
MT1G	ABCC1	TPT1	ULK2						ZNF365
MT1H	KNOP1	ITM2B	SPECC1						CDH23
NQO1	CDR2	RB1	RHOT1						ANAPC16
PLCG2	NUPR1	CAB39L	RFFL						DDIT4
NXN	AC009093.2	GPC5-AS2	HAP1						VCL
ACADVL	MT1E	ABCC4	FKBP10						LRMDA
CCL2	MT1F	CLDN10	CCDC200						AL512662.2
RFFL	MT1G	DNAJC3	MAPT						ADIRF
HAP1	MT1H	MBNL2	KANSL1						STAMBPL1
CCDC200	PLCG2	STK24	ARL17B						FAS
KANSL1	PER1	ARGLU1	ABCC3						MYOF
ARL17B	DNAH9	AL390755.1	LRRC37A3						PLCE1
PRKCA-AS1	UBB	COL4A1	CEP112						LCOR
AC007432.1	ASIC2	UPF3A	SLC39A11						NDUFB8
SLC39A11	CCL2	AL135878.1	RNF157						SH3PXD2A
RNF157	RFFL	EGLN3	MFSD11						PDCD4
BAIAP2	HAP1	NFKBIA	BAIAP2						ATRNL1
LPIN2	CCDC200	CDKL1	ENOSF1						GRK5
DLGAP1	KANSL1	MAP4K5	MYOM1						BAG3
NEDD4L	ARL17B	ARID4A	PSMG2						PLEKHA1
CCBE1	AC034268.2	DAAM1	TMEM241						ADAM12
MBP	CEP112	RTN1	TTC39C						INSYN2A
PLIN5	PRKCA-AS1	HSPA2	NEDD4L						PTPRE
RFX2	SLC39A11	MAX	CCBE1						JAKMIP3
C3	BAIAP2	ZFP36L1	RFX2						MTG1
PNPLA6	ACTG1	FOS	C3						DEAF1
ZNF69	TGIF1	CALM1	PNPLA6						KCNQ1OT1
HOOK2	TTC39C	SERPINA3	CERS4						AC104389.5
DNAJB1	NEDD4L	WARS	ADAMTS10						ILK
TPM4	SEC11C	HSP90AA1	HOOK2						MTRNR2L8
MYO9B	ZNF516	EIF5	CACNA1A						DKK3
NDUFA13	MBP	CKB	TPM4						ARNTL
HPN	PARD6G-AS1	SNRPN	ARHGAP35						RRAS2
ACTN4	GADD45B	AVEN	FTL						AL358944.1
AC007785.1	CAPS	LINC02853	ZNF83						CD59
SELENOW	RFX2	SRP14	ZNF331						APIP
FTL	C3	TYRO3	ADAM33						CD44
SPACA6	PNPLA6	SERF2	RNF24						DDB2
ADAM33	KANK2	B2M	SNAP25						FOLH1
RNF24	CACNA1A	FAM214A	ATP9A						APLNR
BCL2L1	DNAJB1	RORA-AS1	TSHZ2						FTH1
NFATC2	TPM4	AC012404.1	ZBTB46						PLAAT3
TSHZ2	ZNF708	AC104574.2	JAM2						STIP1
MIR646HG	RHPN2	AC018618.1	TIAM1						NEAT1
ZBTB46	ACTN4	AC087482.1	EVA1C						MALAT1
CU633967.1	ZFP36	RPLP1	MRPS6						C11orf80
JAM2	SELENOW	NPTN	C2CD2						GSTP1
ATP5PF	BCAT2	TSPAN3	PTTG1IP						PGM2L1
MRPS6	PPP1R15A	PEAK1	SLC25A18						RNF169
AP000317.1	FTL	LINGO1	KIAA1671						XRRA1
RUNX1	GYS1	MORF4L1	TMEM184B						SERPINH1
DSCAM	AC006115.2	AGBL1	PIR						NDUFC2
C2CD2	DSTN	IQGAP1	PTCHD1-AS						FAM181B
PTTG1IP	PLTP	LINC01578	ZFX						PRCP
SLC25A18	NFATC2	SYNM	PDK3						AP001825.1
GRK3	ATP9A	HAGHL	IL1RAPL1						CHORDC1
SMTN	MIR646HG	NME3	CFAP47						ENDOD1
TMEM184B	TIAM1	PGP	DDX3X						AP000787.1
GYG2	EVA1C	ATP6V0C	KDM6A						MTMR2
SYAP1	MRPS6	SRRM2	ZNF81						CNTN5
CDKL5	AP000317.1	RBFOX1	JPX						CEP126
PTCHD1-AS	SH3BGR	KNOP1	SH3BGRL						BIRC3
CFAP47	C2CD2	NUPR1	ACSL4						CARD18
DDX3X	SLC37A1	MT3	PLS3						CRYAB
ZC4H2	PTTG1IP	MT2A	KLHL13						DIXDC1
ZC3H12B	XBP1	MT1E	AC241952.1						ZBTB16
AR	ST13	MT1M							AP000462.1
JPX	GYG2	MT1F							AP001977.1
PCDH19	PRKX	MT1G							HSPA8
KLHL13	CLCN4	MT1H							KIRREL3
AC241952.1	ZFX	MT1X							WNT5B
ENPP7P4	PDK3	CYB5B							GALNT8
MUC20-OT1	IL1RAPL1	NQO1							GAPDH
CNTNAP3P2	CFAP47	PLCG2							PTMS
BMS1P21	RPGR	COX4I1							C1S
	DDX3X	TCF25							C1R
	MAOB	TUBB3							C1RL
	KDM6A	NXN							A2ML1
	DIPK2B	RNASEK							A2M
	AR	ACADVL							GABARAPL1
	JPX	GABARAP							AC007529.2
	MORF4L2	UBB							PLEKHA5
	KLHL13	RPL23A							SLCO1A2
	Z96074.1	CCL2							ST8SIA1
	FLNA	EIF1							RASSF8
	AC241952.1	HAP1							PPFIBP1
	MUC20-OT1	KANSL1							RESF1
		ARL17B							CPNE8
		DDX5							SLC2A13
		PRKCA-AS1							PDZRN4
		SLC39A11							ANO6
		BAIAP2							SLC38A2
		ACTG1							METTL7B
		DCXR							CD63
		LPIN2							PTGES3
		DLGAP1							RASSF3
		VAPA							KCNMB4
		AQP4							AC090015.1
		CHST9							AC078923.1
		SEC11C							AC069228.1
		CCBE1							KITLG
		MBP							LINC01619
		OAZ1							BTG1
		PLIN5							NUDT4
		RFX2							CFAP54
		C3							TXNRD1
		PNPLA6							SLC41A2
		RPS28							TCP11L2
		HOOK2							AC079385.1
		DNAJB1							CORO1C
		JUND							HVCN1
		NDUFA13							TESC
		ZNF708							HSPB8
		ZNF302							COX6A1
		FXYD1							P2RX7
		SELENOW							CDK2AP1
		BCAT2							UBC
		FTL							KATNAL1
		RNF24							HSPH1
		PLTP							FRY
		CEBPB							DCLK1
		TSHZ2							AL354809.1
		GNAS							RGCC
		ATP5F1E							DGKH
		MIR646HG							TPT1
		JAM2							CAB39L
		ATP5PF							SUGT1
		GRIK1							AL136441.1
		TIAM1							GPC5-AS2
		PAXBP1							CLDN10
		CRYZL1							MBNL2
		MRPS6							ARGLU1
		DSCAM							AL390755.1
		C2CD2							COL4A1
		PTTG1IP							UPF3A
		COMT							ARHGEF40
		GRK3							DAD1
		SMTN							LINC02306
		KIAA0930							EGLN3
		OFD1							NFKBIA
		EIF2S3							KLHDC2
		ZFX							CDKL1
		CFAP47							MAP4K5
		DDX3X							ARID4A
		KDM6A							DAAM1
		OGT							GPR135
		JPX							CCDC175
		MORF4L2							RTN1
		PLS3							LRRC9
		KLHL13							SYNE2
		SMARCA1							HSPA2
		RPL10							PLEKHG3
		LINC01481							ZFP36L1
		AC244669.1							FOS
		AC241952.1							LINC01220
		AC092902.5							AL157871.4
		MUC20-OT1							HSP90AA1
		CNTNAP3P2							TNFAIP2
		BMS1P21							EIF5
									AHNAK2
									PWRN1
									AC013652.1
									SRP14
									TYRO3
									AC018362.1
									MAP1A
									B2M
									MYO5C
									ALDH1A2
									RORA-AS1
									AC012404.1
									AC104574.2
									AC018618.1
									TPM1
									RPS27L
									AC087482.1
									RPLP1
									TMEM202-AS1
									PEAK1
									AGBL1
									IQGAP1
									LINC02251
									SYNM
									PCSK6
									HAGHL
									PGP
									ERVK13-1
									SRRM2
									TNFRSF12A
									AC012178.1
									AC007221.1
									GRIN2A
									CIITA
									SHISA9
									MRTFB
									KNOP1
									SLC5A11
									NUPR1
									AC009093.2
									MT2A
									MT1E
									MT1F
									MT1G
									MT1H
									CX3CL1
									RRAD
									NQO1
									AC009163.1
									MAF
									PLCG2
									AC009063.2
									COX4I1
									TUBB3
									NXN
									RNASEK
									ACADVL
									GABARAP
									UBB
									ALDH3A2
									ASIC2
									CCL2
									RFFL
									CWC25
									HAP1
									CCDC200
									KANSL1
									ARL17B
									ABCC3
									AC034268.2
									PRKCA-AS1
									ABCA8
									AC007432.1
									SLC39A11
									EIF4A3
									BAIAP2
									ACTG1
									MAFG
									FN3K
									LINC00470
									LPIN2
									ZNF519
									TTC39C
									RPL17
									NEDD4L
									SEC11C
									CCBE1
									CDH19
									SHC2
									PLK5
									OAZ1
									CAPS
									RFX2
									C3
									PNPLA6
									KANK2
									ZNF69
									HOOK2
									DNAJB1
									TPM4
									KLF2
									MYO9B
									NDUFA13
									ZNF708
									ZNF43
									ZNF676
									HPN
									HPN-AS1
									CD22
									APLP1
									ZNF568
									ACTN4
									AC007785.1
									SELENOW
									RPL18
									PPP1R15A
									FTL
									SPACA6
									PDYN-AS1
									DDRGK1
									ADAM33
									RNF24
									SNAP25-AS1
									DSTN
									BCL2L1
									SAMHD1
									LPIN3
									PLTP
									NFATC2
									ATP9A
									MIR646HG
									ZBTB46
									CU633967.1
									LINC02246
									JAM2
									ATP5PF
									SOD1
									EVA1C
									MRPS6
									AP000317.1
									SH3BGR
									AF064860.1
									DSCAM
									C2CD2
									SLC37A1
									PTTG1IP
									COMT
									GGT5
									XBP1
									TMEM184B
									RPL3
									ST13
									GYG2
									CLCN4
									ARHGAP6
									ZFX
									PDK3
									CFAP47
									DDX3X
									KDM6A
									DIPK2B
									TIMP1
									ZC3H12B
									AR
									NHSL2
									JPX
									ZDHHC15
									KLHL4
									PCDH19
									TCEAL7
									KLHL13
									TMEM255A
									GABRE
									GABRA3
									AC241952.1
									AC092902.5
									MUC20-OT1
									GUSBP9.1
									CNTNAP3P2
									BMS1P21
									CCDC144CP

## Sheet: Down_AD-Rel_Genes
Cluster-0 Down	Cluster-1 Down	Cluster-2 Down	Cluster-3 Down	Cluster-4 Down	Cluster-5 Down	Cluster-6 Down	Cluster-7 Down	Cluster-8 Down
COL11A1	COL11A1	COL11A1	COL11A1	DCHS2	VEGFA	COL11A1	SORCS2	GNAQ
APBB2	S100A1	APBB2	ITPR1	VEGFA	FRMD4A	SORCS2	UNC5C	CELF2
DCHS2	FDPS	DCHS2	CTNNB1	DGKB	GRIN2C	DCHS2	PLCB1	CST3
VEGFA	APBB2	VEGFA	SORCS2	GRIN2C	PLCB1	VEGFA
DGKB	UNC5C	DGKB	UNC5C	PLCB1		GNAQ
KNDC1	ARSJ	FRMD4A	ARSJ			CELF2
GRIN2C	VEGFA	KNDC1	VEGFA			SPON1
PLCB4	SNTG1	TP53	ACTB			NRXN3
	IL33	GRIN2C	DGKB			GRIN2C
	GNAQ	PLCB1	UQCRB			PLCB1
	TLR4		IL33
	FRMD4A		GNAQ
	KNDC1		FRMD4A
	CDH11		KNDC1
	GRIN2C		TMED10
	PLCB1		MEIS2
	MX1		CCL2
	UQCR10		GRIN2C
			APC2
			LDLR

## Sheet: Up_AD-Rel_Genes
Cluster-0 Up	Cluster-1 Up	Cluster-2 Up	Cluster-3 Up	Cluster-4 Up	Cluster-5 Up	Cluster-6 Up	Cluster-7 Up	Cluster-8 Up
ECE1	ECE1	GSTM3	ECE1	ROCK2	ECE1	CALM2	CALM2	SLC39A12
CSF1	GBP2	CSF1	S100A6	CALM2	PIK3CA	DLG1	SOD2	CD44
CACNA1D	CSF1	S100A6	AKT3	CACNA1D	HSP90AB1	TUBB2B	CADPS2	IRS2
HSP90AB1	S100A6	S100A1	ROCK2	RAB7A	OGFRL1	HSP90AB1	IRS2	HSP90AA1
SOD2	CACNA1D	CAPN2	CALM2	HSP90AB1	SOD2	SOD2	HSP90AA1	SLC39A11
CYCS	MYLK	CALM2	MAP2	SOD2	CADPS2	ACTB	IQGAP1	PPARA
SH3PXD2A	HSP90AB1	ITM2C	CACNA1D	LYN	PPP3CC	SNTG1	SLC39A11
ADAM12	MTHFD1L	CACNA1D	MYLK	SLC39A12	HSPA5	ADAM12
CD44	SOD2	PIK3CA	PIK3CA	ADAM12	PPP3CB	CD44
CACNA1C	CYCS	CLOCK	MAPK10	CD44	ADAM12	GRM5
PCED1B	SLC39A14	HLA-A	SOD2	IRS2	CACNA1C	CACNA1C
IRS2	HSPA5	HLA-DRA	GSAP	SERPINA3	ITM2B	ITM2B
RTN1	SH3PXD2A	HSP90AB1	PPP3CB	HSP90AA1	SERPINA3	RTN1
SERPINA3	ADAM12	OGFRL1	PCED1B	HAP1	HSP90AA1	SERPINA3
HSP90AA1	CD44	SOD2	RTN1	SLC39A11	SLC39A11	HSP90AA1
IQGAP1	PAWR	ACTB	HSP90AA1			IQGAP1
NQO1	IRS2	NDUFA4	IQGAP1			RBFOX1
CCL2	RTN1	CYCS	NQO1			SLC39A11
HAP1	HSP90AA1	HSPA5	ULK2			ROCK1
SLC39A11	IQGAP1	SLC39A12	HAP1
NDUFA13	RBFOX1	ADAM12	SLC39A11
ATP5PF	GRIN2A	PSMA1
RUNX1	CCL2	CD44
AR	HAP1	NDUFC2
	SLC39A11	TUBA1C
	AR	ALDH2
		COX6A1
		ITM2B
		RTN1
		HSPA2
		CALM1
		SERPINA3
		HSP90AA1
		IQGAP1
		RBFOX1
		NQO1
		COX4I1
		TUBB3
		CCL2
		HAP1
		SLC39A11
		NDUFA13
		ATP5F1E
		ATP5PF
		COMT

## Sheet: Subnetwork_Down_Genes
Cluster-0 Down	Cluster-1 Down	Cluster-2 Down	Cluster-3 Down	Cluster-4 Down	Cluster-5 Down	Cluster-6 Down	Cluster-7 Down	Cluster-8 Down	Subtype Unaware Comparison
IFITM3	APP	FRMPD2	IFITM3	GPI	NRP1	SH3GL3	NRP1	DOCK5	SCARB1
APP	SERPINE2	TNC	ERRFI1	MOXD1	GPI	APP	GPI	SERPINE2	APP
GALNT16	GALNT16	KNDC1	EIF4A1	NRP1	SERPINE2	SERPINE2	RBM25	CELF2	PHLDB1
SERPINE2	SPPL2B	ABAT	AHCYL1	SERPINE2	NCAN	HHIP	ATP8A1	KIF14	GALNT16
AMY2B	TRIL	SLC4A4	TFRC	ITGB4	INTS10	FAM107A	SERPINE2	STON2	SERPINE2
SPPL2B	TNC	SLC8A1	FRMPD3	GOLIM4	TNC	GOLIM4	NCAN	SLC6A1	AMY2B
MLC1	MSMO1	PARK2	SERPINE2	GRIK2	GRIK2	MSI2	TNC	SLC4A4	SPPL2B
KNDC1	KNDC1	FADS2	MT1M	SLC6A1	SLC6A1	SLC4A4	STON2	SAT1	TNC
FBXO21	SLC4A4	EPHB1	MLC1	YBX3	GLI3	SLC8A1	SLC6A1	GJA1	MLC1
SAT1	CCDC102B	FADS1	XYLT1	SAT1	CMIP	CMIP	SAT1	SPRED1	KNDC1
SLC4A4	GALNT10	CSGALNACT1	MT1X	SLC4A4	NBPF26	EDNRB	SLC4A4	POGZ	FBXO21
CCDC102B	FADS2	RNF43	ENO2	PITPNC1	FADS2	BSG	PARK2	TRIM25	ENO2
SLC8A1	EFEMP1	FNBP1	SLC4A4	SLC8A1	EDNRB	PALM	EFEMP1	SOX9	SLC4A4
PARK2	EDNRB	RALGAPA2	ACTB	CMIP	MPRIP	SOX9	SNRNP70	GARNL3	SLC8A1
FADS2	DPYSL3	LMO3	NUDT3	NBPF26	SNRNP70	EPHB1	DPYSL3	TRIM67	FGFRL1
ZFP36	BSG	ACOT11	AQP1	FADS2	BSG	CALN1	TRIM25	EPHA6	CCDC102B
BSG	AP1S2	CIRBP	ZFYVE28	TRIM9	JUNB	TLE1	SOX9	RALGAPA2	PARK2
AP1S2	CCDC93	FRMD4A	LGALS3	SNRNP70	KIAA1429	FNBP1	AASS	PDE4D	FADS2
DAG1	IER2	ATP1B2	GJA1	BSG	AASS	LMO3	CALN1	LMO3	AP1S2
RPL37	FADS1	TEX2	EFR3A	SPIN1	GARNL3	CASK	GARNL3	CIRBP	DAG1
SOX9	HMGN1	TUBA4A	UBASH3B	TRIM25	TRIM67	ANK3	TRIM67	ATP1B2	EPSTI1
JUNB	ARRDC4	TOM1L2	BSG	SOX9	ARHGEF11	UNC5D	CSGALNACT1	SFPQ	TRIM25
FADS1	RNF43	DDX39A	AP1S2	JUNB	ZHX2	ATP1B2	ANKDD1A	OLFM2	RPL37
TBC1D10A	SEMA6A	TEX9	PIP4K2A	EPHB1	FNBP1	TOM1L2	RALGAPA2	DDX39A	JUNB
HMGN1	EPHA6	TXNIP	TRIM25	AASS	CIRBP	OLFM2	PDE4D	HNRNPH1	FADS1
CSGALNACT1	LMO3	TP53	ATXN7L1	TNS1	NAV1	DDX39A	CIRBP	SRSF5	TBC1D10A
RNF43	RALGAPA2	FREM2	SOX9	GARNL3	FRMD4A	C5orf17	ATP1B2	ANGPTL4	CSGALNACT1
SEMA6A	LMO2	EMID1	CCNL1	TRIM67	GFRA1	DAAM2	OSMR	NAT8L	ARRDC4
RALGAPA2	CIRBP	IQCA1	GLUL	ZHX2	ATP1B2	KATNAL2	SORCS2	LUC7L2	RNF43
LMO3	FRMD4A	MTMR1	JUNB	CERS6	GPR37L1	GPD2	F3	PRTFDC1	ADPGK-AS1
CIRBP	ATP1B2	GRIA2	CALN1	FNBP1	SREBF2	ROR1	SFPQ	SF1	ENTPD2
ATP1B2	GEM	SDC4	CPT1A	ELOVL2	RGMA	TLN2	NBPF19	MTMR3	SEMA6A
DDX39A	SHISA6	INSIG1	CIRBP	LMO3	TOM1L2	ADNP	DDX39A	INTU	RALGAPA2
TXNIP	GPRIN3	SLC1A3	UNC5C	CIRBP	SFPQ	EMID1	GPD2	SDC4	LMO3
SRSF5	DDX39A	SLC1A4	GPR37L1	ATP1B2	NBPF19	GRIA2	ITGA7	TTYH1	CIRBP
EMID1	PPP1R3C	SOCS3	HLA-E	OSMR	DDX39A	SDC4	SRSF5	HEPACAM	FRMD4A
PFKFB2	DAAM2	BRINP2	BCAN	RGMA	SETBP1	MAGED1	ANGPTL4	HTRA1	ATP1B2
GRIA2	SRSF5	PDZD2	DDX39A	SFPQ	KAT6A	HEPACAM	PLCB1	SLC1A3	GPRIN3
SDC4	EMID1	ZMAT1	DAAM2	DDX39A	ITGA7	NTM	SLC25A12	PTN	PPP1R3C
HEPACAM	SKAP2	SMYD3	TXNIP	OAF	TXNIP	SLC1A3	IQCA1	ZFP36L2	DDX39B
HTRA1	GRIA1	PRODH	KCNQ5	TXNIP	SGK3	SLC1A4	GRIA2	CST3	SRSF2
SLC1A3	METTL2B	ST3GAL1	MTMR1	ITGA6	ANGPTL4	THADA	SDC4	NKAIN3	SIDT1
SLC1A4	GRIA2	C1orf61	MACF1	RELL1	PLCB1	AK5	TTYH1	FAM184A	PPIE
NREP	MTMR1	CPSF7	TTYH3	ANGPTL4	ST6GALNAC3	NDRG2	HEPACAM	PLXNA2	SRSF5
ZFP36L2	NOTCH1	CHKA	SDC4	PLCB1	EMID1	HIF1A	SLC1A3	DMD	FKBP9
SOCS3	SDC4	GREB1	EPAS1	EMID1	PLEC	ZFP36L2	TMTC2	SMYD3	EMID1
STRIP2	HEPACAM	DCLK2	HEPACAM	RAPGEF3	SDC4	HRH1	ZNF518A	MAP4K4	GRIA2
ZMAT1	INSIG1	KLHL23	TMTC2	SDC4	HEPACAM	PDZD2	HIF1A	REPS1	NOTCH1
NKAIN3	HTRA1	GRIN2C	HIF1A	HEPACAM	TTYH1	NKAIN3	ZFP36L2	SPAG9	SDC4
TTPA	SLC1A3	CORO2B	INPP5F	PVT1	SLC1A3	MOBP	UGP2	C1orf61	HEPACAM
SMYD3	SLC1A4	BMP7	PRKAR2B	SLC1A3	NDRG2	FLRT2	NKAIN3	FARP1	INSIG1
NDP	ZFP36L2	GNAO1	TP53BP2	SLC1A4	HIF1A	ZNF827	WIF1	PRNP	SDC3
AMZ1	SLC9A3R1	HNRNPL	RALGDS	RNPC3	ZFP36L2	ZMAT3	SMYD3	NTRK2	SLC1A2
C1orf61	STRIP2	RALYL	ST3GAL1	NDRG1	SEL1L3	CNTNAP3B	RALGDS	GABBR1	SLC1A3
CPSF7	ZMAT1	RNF182	PAG1	UGP2	UGP2	PLXNA2	SPTBN1	NEGR1	SLC1A4
OSBPL6	KCNN2	CCSER1	BARD1	NKAIN3	CNTNAP3B	GSE1	C1orf61	MYO10	RPS4Y1
CHKA	LRRC4C	FGFR3	EDEM3	WIF1	PLXNA2	SMYD3	FARP1	CHKA	ZFP36L2
FUS	PRODH	PRR5	JUN	CNTNAP3B	RGS20	ZNF423	ZFHX3	HIP1R	SULT1A1
HMGA2	SPTBN1	GPI	DTNA	PLXNA2	SMYD3	C1orf61	CHKA	CABLES1	SOCS3
DCLK2	MAP2K6	NRP1	CADM1	SPOP	METTL7A	ZFHX3	DENND4A	DCLK2	SLC9A3R1
GRIN2C	C1orf61	ITGB4	H3F3B	RGS20	GPC6	OSBPL6	HIP1R	ARHGAP24	STRIP2
BMP7	FDPS	NCAN	CHKA	SMYD3	C1orf61	CHKA	CABLES1	GFAP	ZMAT1
GFAP	HSPA8	GRIK2	TIPARP	RALGDS	FARP1	CADM1	DCLK2	MGAT4C	NKAIN3
CLK1	OSBPL6	PIK3C2A	GREB1	SPTBN1	CHKA	DCLK2	EFR3B	GLUD1	TTPA
HNRNPL	CHKA	SLC6A1	FN1	C1orf61	CADM1	ZFHX4	GFAP	ARHGAP32	SMYD3
RALYL	CADM1	AFF3	DCLK2	FARP1	USP9Y	BMP7	ENOX1	SYT11	NDP
RPS27	SYT1	PITPNC1	DCLK1	ZRANB1	SEMA4B	ARHGAP24	GNAO1	GNAQ	RALGDS
PKIA	FUS	TRIM9	FOSL2	OSBPL6	PTCH1	GFAP	GLUD1	ABI1	ST3GAL1
FGFR3	DCLK2	LRRTM4	DHFR	SDF2L1	HIP1R	MFHAS1	AGO3	APBA1	CPSF7
GPI	ISG15	MMP28	ABTB2	CHKA	DCLK2	PTPRA	DPY19L3	EIF3E	OSBPL6
MOXD1	GRIN2C	AASS	EXT1	SEMA4B	EFR3B	GNAQ	ID2	FAM171B	CHKA
NRP1	ARHGAP24	RBM5	RPS27	HIP1R	ESR1	RNF182	RNF182	FGFR3	SYT1
TENM1	CLK1	GARNL3	PKIA	DCLK2	ARHGAP24	ECHDC2	EIF3E		FUS
GRIK2	ABTB2	TRIM67	ID2	GRIN2C	U2SURP	FGFR3	CHPT1		GREB1
PIK3C2A	HNRNPL	ZHX2	ID1	S100B	VEGFA	FBXL7	FGFR3		DCLK2
SLC6A1	GLUD1	ANO8	GPI	BMP7	ENOX1	NRP1	LGR4		HMGA2
AFF3	MFHAS1	NSUN6	NRP1	EFR3B	GFAP	CELF2	FERMT2		CDC7
MMP28	RPS27	GFRA1	CLIC4	AGT	MFHAS1	FAM69A	HSPA1A		GRIN2C
DLGAP2	ID2	F3	TENM2	VEGFA	GPAM	HIF3A			BMP7
AASS	GNAQ	RGMA	NCAN	GFAP	DPY19L3	STON2			GFAP
RBM5	CSPG5	SFPQ	OTUD7A	PTPRD	SYT11	SLC6A1			PTPRD
GARNL3	MKRN3	NBPF19	ADM	RPS27	EIF3E	GLI3			CLK1
TRIM67	CCSER1	LRRC7	GRIK2	DPY19L3	MAP3K14	PITPNC1			HNRNPL
ANKDD1A	FAT3	OAF	SIPA1L2	GPAM	FGFR3	GLI2			MFHAS1
ANO8	FGFR3	CRY2	SLC6A1	SYT11		TRIM9			RALYL
NSUN6	FBXL7	ANGPTL4	NBPF26	LHX2		NHSL1			LSM6
GFRA1	MOXD1	PLCB1	GLI2	CCDC7		EEF2K			RPS27
F3	NRP1	RAPGEF4	DEC1	EIF3E		SEPT7			FASN
SFPQ	TENM1	SLC24A4	TRIM9	FGFR3		SNRNP70			FGFR3
NBPF19	GPI	LAMA1	DNER	SLC25A33		SPTAN1			MOXD1
PLCB4	GABRB1	NRXN1	AASS	MAP3K14		KIAA1429			GPI
SETBP1	NCAN	PVT1	ZCCHC24			TRIM67			TENM1
BDH1	ELN	ATL2	APC2			ANKDD1A			NRP1
MMP16	SLC2A3	UGP2	ZHX2			ZHX2			NCAN
LRRC7	GRIK1	RASD1	KCND2			GUSBP1			SLC2A3
OAF	GRIK2	RGS20	ELOVL5			CAMK1D			GRIK2
CRY2	SLC6A1	APBB2	ELOVL2			EPS15L1			AFF3
ITGA7	GLI3	ACSS1	GFRA1			ANO4			RLBP1
ANGPTL4	DEC1	FARP1	NSUN6			ANO5			GLI3
CD47	TRIM9	GABBR1	FOS			SFPQ			RND1
SHANK2	SNRNP70	HIP1R	OSMR			TMEFF2			NBPF26
RAPGEF4	TIMP3	CABLES1	SORCS2			PKM			LFNG
LUZP2	TRIM66	SAMD4B	ANO5			NBPF19			DEC1
COL11A1	RBM5	EFR3B	F3			DDAH1			MMP28
PVT1	AASS	VEGFA	RHOB			PACS1			DLGAP2
ATL2	GARNL3	PFKL	VAV2			GAN			AASS
PTN	TRIM67	DPY19L3	SLC7A5			BDNF-AS			TRIM66
FSTL4	ANKDD1A	SYT11	BACE2			HNRNPH1			RBM5
TTN	ZHX2	SLC25A36	PLSCR1			RHOJ			DGCR2
UGP2	GRID2		NBPF19			ITGA7			TRIM67
RASD1	ANO8		LRRC7			ANGPTL4			ANKDD1A
PABPN1	NAV1		FAM20C			PLCB1			ZHX2
WIF1	KCNAB1		RHOU			NAT8L			ANO8
SH3BP2	GFRA1		ANGPTL4			MGLL			NAV1
SPOP	KSR2		RAPGEF3			COL11A1			KCNAB1
APBB2	LSS		RAPGEF4			PALM2			NSUN6
PAK3	SFPQ		PVT1			NRXN1			GFRA1
ACSS1	NBPF19		PTN			ATP1A2			KSR2
SF3B1	DDAH1		FSTL1			ASAP2			F3
GPC6	LRRC7		FSTL4			TTN			SFPQ
FARP1	OAF		DHRSX			FGD4			NBPF19
YTHDF1	CDC42EP4		PLAGL1			UGP2			SETBP1
MYO10	HKDC1		SUSD6			SPOP			BDH1
GINS3	RHOJ		METTL7A			CTNNA2			MMP16
HIP1R	CRY2		LDLR			ACSS1			LRRC7
SULF1	ITGA7		GPC6			CAMK2G			OAF
ETNPPL	EVL		MPZL1			SNCA			HKDC1
TARBP1	CD47		GPR158			FARP1			CRY2
VEGFA	ST6GALNAC3		MAP4K4			NTRK2			ITGA7
MGAT4C	PLCB1		APOL2			GABBR1			MVD
SNRK	NAT8L		FARP1			MYO10			SHANK2
GPAM	SLC25A12		YTHDF1			EYA2			RAPGEF4
DPY19L3	TLR4		RYK			HIP1R			TAGLN
SYT11	SHANK2		STAT1			CABLES1			OAT
ABI1	OAT		USP9Y			ATP2B2			COL11A1
GOPC	LAMA1		FAM189A2			C2orf72			PALM2
SLC25A36	COL11A1		DAB2IP			EFR3B			ATL2
	ATL2		SAMD4B			SYT17			LENG8
	LENG8		SULF1			VEGFA			VWCE
	UQCR10		LYVE1			SLCO3A1			SNX31
	VWCE		AGT			SCD			FSTL4
	PTN		VEGFA			ABI1			THSD4
	FSTL4		FABP5			PLP1			TTN
	TTN		NFIA			APBA1			UGP2
	CKMT2		GPAM			TAF3			RASD1
	UGP2		DPY19L3			LGR4			IFI16
	RASD1		CACHD1						PABPN1
	PABPN1		CTNNB1						GPC1
	WIF1		LGR4						PLAGL1
	APBB2		MIDN						P2RY1
	HES1		ALDH1L1						SH3BP2
	ACSS1		PHLDB1						SPOP
	CAMK2G		GALNT16						SUSD6
	SF3B1		CD81						ACSS1
	NLGN4Y		SPPL2B						SF3B1
	FARP1		ATN1						FARP1
	KCNIP1		TNC						YTHDF1
	MYO10		GOLIM4						MYO10
	STAT1		FGF2						ANKRD30BL
	USP9Y		CMIP						GABRA4
	GINS3		GALNT10						GINS3
	STAT2		SLC8A1						USP9Y
	MX1		PARK2						MX1
	HIP1R		CEP128						HIP1R
	CABLES1		FADS3						MAP1LC3B2
	SORBS2		FADS2						VWA3A
	SULF1		ZFP36						SULF1
	EFR3B		CHCHD3						C3orf58
	U2SURP		CCND2						S100B
	ETNPPL		FADS1						EFR3B
	TARBP1		SH3GL2						PML
	WDR11		IFNAR2						VEGFA
	VEGFA		CSGALNACT1						TARBP1
	MGAT4C		SLC38A1						PFKL
	GPAM		SEMA6A						SNRK
	PPP2R2C		IGFBP5						SNX19
	DPY19L3		RALGAPA2						GPAM
	SYT11		SEMA6D						DPY19L3
	ABI1		DIO2						SCD
	LGR4		FRMD4A						SYT11
	SLC25A36		ATP11A						ABI1
			ATP1B2						CD9
			TEX2						GOPC
			SLC9B2						SLC25A36
			TPST1						FSIP2
			KAT6A
			RELL1
			MASP1
			SRSF5
			SCG2
			PFKFB2
			TMED10
			UQCRB
			ITPR1
			SLC1A2
			HTRA1
			SLC1A3
			SLC1A4
			NDRG1
			ZFP36L2
			SEL1L3
			SOCS3
			NACC2
			LRRC4C
			CD99
			C1orf61
			PRNP
			SMURF2
			DENND4A
			OSBPL3
			TMEM132A
			MT3
			BMP7
			CORO2B
			GFAP
			PTPRD
			MFHAS1
			GNAL
			GNAQ
			UST
			BHLHE40
			FGFR3
			FGFR2
			DPP10
			MOXD1
			BMPR2
			ITGB4
			AKAP8L
			YBX3
			HS2ST1
			CABIN1
			SNRNP70
			PSD3
			ZIC1
			TMEM108
			KIAA1429
			TRIM67
			ARHGEF11
			GUSBP1
			GRID2
			CAMK1D
			HMGCS1
			ETV1
			NAV1
			ETV6
			SFPQ
			RASA3
			DDAH1
			ASPH
			SETBP1
			CRY2
			RPL37A
			ALDH1A1
			MYH9
			ITGA6
			SLC25A12
			KDM7A
			PLEC
			SLC24A4
			PDXK
			SMARCD3
			LAMA1
			NRXN1
			RGS16
			IER5L
			LENG8
			TOB1
			GNA14
			RASD1
			UGP2
			IFI16
			C4orf19
			LRIG1
			RGS20
			TRIM47
			HES1
			LRRC8A
			KDM4C
			KCNIP1
			NTRK3
			HIP1R
			CABLES1
			C2orf72
			S100B
			MEIS2
			EFR3B
			PML
			ENOX1
			MGAT4C
			MYO1E
			EEPD1
			PSAT1
			SYT11
			KIAA0586
			SPRY2
			SLC25A36

## Sheet: Subnetwork_Up_Genes
Cluster-0 Up	Cluster-1 Up	Cluster-2 Up	Cluster-3 Up	Cluster-4 Up	Cluster-5 Up	Cluster-6 Up	Cluster-7 Up	Cluster-8 Up	Subtype Unaware Comparison
CPNE8	ITSN2	RB1	RB1	RB1	RB1	RB1	CPNE8	CPNE8	RPL3
SPARC	CPNE8	MAML2	ITSN2	ITSN2	APP	CPNE8	MAML2	ALDH1L1	SERPINE1
WDSUB1	APP	RAPH1	SPARC	CPNE8	TRAF3IP2	SPARC	ULK4	MAML2	SMC5
DIXDC1	SPARC	SMC5	ULK4	MAML2	MAML2	WIPF1	IRS2	UBE2D3	EVA1C
SMC5	DIXDC1	MSANTD4	DIXDC1	DIXDC1	UBE2D3	MT1M	ENO1	IRS2	NAMPT
NUDT4	SMC5	ENO1	DCAF6	SMC5	MT1M	DIXDC1	CLU	CLU	PLCE1
MT2A	ENO1	UBASH3B	MYLK	ENO1	SRP14	XYLT1	PARK2	ARHGAP35	GABARAPL1
CSPP1	ADARB2	NAMPT	NUDT4	HERC3	CLU	CCP110	RIMS1	PARK2	MBNL2
NAMPT	ANTXR2	PLCE1	PPP2R1B	MT2A	CXCL14	SMC5	MT2A	KIAA0930	RFX2
PLCE1	MYLK	WLS	CSPP1	EVA1C	PARK2	ADARB2	SESN1	RIMS1	DKK3
SCN1A	NUDT4	HES6	EVA1C	NAMPT	IGF1R	PALM2-AKAP2	PLCE1	CCND3	KIAA1217
SRRM2	HERC3	CCBE1	PPP4R4	PLCE1	DCAF6	ACTB	ARID2	MT2A	AR
ST6GAL1	EVA1C	MEF2C	AKT3	PWWP2A	ACTG1	GOLGA4	SBF2	RPS6KA2	DDX39A
ATP6V0E1	NAMPT	RBFOX1	NAMPT	WLS	RIMS1	CSPP1	WLS	SESN1	DAAM1
MBNL2	PDK4	MBNL2	PLCE1	SOX5	CCND3	EVA1C	CADPS2	PPFIA1	MAP1B
FBXO2	PDK3	AFAP1	PDK3	MBNL2	HERC3	NAMPT	BNIP3L	PLCE1	MAP1A
ACTN1	PWWP2A	DKK3	PWWP2A	FBXO2	MT2A	PIP4K2A	MBNL2	DPF3	DDIT4
IFRD1	PLCE1	DAAM1	TRIM25	IFRD1	TBC1D32	DIP2C	UBE2E1	HMGN3	TYRO3
P3H2	CCNL1	FEZ1	SOX6	COL23A1	SESN1	FAM19A5	NEAT1	PNISR	OPTN
RFX2	B2M	FEZ2	SRRM2	MTUS1	FTH1	SRRM2	DGKZ	BNIP3L	ATF3
ACTN4	GABARAPL1	DDIT4	IL1R1	PHKA1	GPBP1	MBNL1	TANC2	MBNL2	LRPAP1
RUNX1	RBFOX1	TYRO3	FBXO2	EML6	PLCE1	RBFOX1	FOXP1	HGF	MTMR2
DKK3	MBNL2	MAML3	IFRD1	DAAM1	MACROD2	FBXO2	CACNB2	FNDC3B	HSPA4L
KIAA1217	ATP6V0E1	CLOCK	MTUS1	CCNY	PDE8A	ACTN4	DAAM1	MIR100HG	HPN
AR	ACTN1	ATF3	RFX2	CD109	HMGN3	DICER1	DDIT4	TIAM2	CFI
DDX39A	FBXO2	ENDOD1	ACSL4	FEZ2	PDGFRB	SRRM1	MT1F	EML6	ENDOD1
DAAM1	IFRD1	IQGAP1	MFSD11	DDIT4	CADPS2	RNF123	MALAT1	DAAM1	NEDD4L
MAP1B	RFX2	OAZ1	DKK3	MT1F	BNIP3L	XRN1	SQSTM1	CCNY	IQGAP1
CD109	P3H2	GABARAP	KIAA1217	ASTN2	HGF	BIN1	VCL	MALAT1	ADAMTS12
ARMC3	YOD1	C3	CYP27A1	ALDH7A1	IFRD1	MAP1B	FTL	UTRN	OAZ1
DDIT4	ACTN4	LDHB	TIAM1	TSHZ2	NEAT1	CD109	CUL3	SQSTM1	GABARAP
ALDH7A1	DKK3	HSPH1	KATNAL1	NEDD4L	COL4A2	SPATA13	NEDD4L	RIN2	C3
ATF3	KIAA1217	CHST11	CCNY	TMTC1	DAAM1	MT1G	AK4	FTL	GRIN2A
MTMR2	AR	PRDX1	DAAM1	PTTG1IP	CCNY	MT1E	IQGAP1	CDKL1	HSPH1
PDE1C	TIAM1	KCNMB2	CD109	UGCG	MAP1B	MEG3	PTTG1IP	USP54	CHST12
EPB41	SFRP2	PLCG2	MAP1B	ZNF708	ZNF438	TTYH2	NPAS2	TMTC1	PRDX1
HSPA4L	DAAM1	SERF2	ULK2	HSPH1	MT1F	MGST1	ZFP36L1	ACACB	PLCG2
HPN	MAP1B	ABCA1	COL8A1	CHST11	MT1G	IQGAP1	UGCG	PHF21A	SERPINH1
CFI	CD109	GSTM3	ALPK1	PLCG2	MALAT1	PTTG1IP	DPP6	NPAS2	KCNMB4
TSHZ2	KCNQ5	JUN	ASTN2	FDFT1	SIK2	UGCG	HMBOX1	ZFP36L1	S100A10
ENDOD1	SIK2	RPL41	CDS1	LYN	ALDH7A1	ZNF708	CHST11	HMBOX1	ABCA1
NEDD4L	ATF3	JUND	PDXDC1	ZRANB1	SQSTM1	PRDX1	BAG3	CHST11	GSTM3
TMTC1	ZNF273	NEBL	CTBP2	KNOP1	MT1E	ZNF704	CALD1	PRDM16	DNAH11
IQGAP1	MAOB	FN1	EPB41	NR2F1	FTL	MAP7	UBC	PLCG2	ST13
PTTG1IP	EPB41	PBX3	TSHZ2	RASSF8	CDS1	PLCG2	PLCG2	MAP7	DNAH14
C3	HSPA4L	NR2F1	ENDOD1	UPF3A	USP54	SARAF	CDH23	CDH23	LARP7
UGCG	ENDOD1	LARP7	NEDD4L	NR1D2	TSHZ2	ARGLU1	SLC38A2	ABCA1	NFATC2
HSPH1	TRANK1	UPF3A	PTTG1IP	ELL2	NEDD4L	ABCA1	PPARGC1A	ZRANB1	CP
CHST11	NEDD4L	PRDX6	IQGAP1	HNRNPL	AK4	CDK18	ABCA1	DENND4C	ST18
CHST12	IQGAP1	ELL2	BAZ2B	GOLGB1	CACNA1C	RABGAP1L	ZRANB1	KNOP1	HNRNPL
XRRA1	PTTG1IP	EIF1	C3	CYSTM1	PTTG1IP	JUND	WDR59	ARHGAP29	PPFIBP1
PRDX1	C3	HNRNPL	UGCG	INTS6	LPP	RDX	EPHX1	RASSF8	GRIN3A
ZNHIT6	UGCG	EIF5	NLN	CALM2	PHF21A	KNOP1	KNOP1	NBEAL1	EIF5
MARC2	GRIN2A	PHF3	RHOT1	MYOM1	NPAS2	PBX3	ARHGAP29	UPF3A	RAD18
PLCG2	ZNF708	SERPINA3	FLRT2	SERPINA3	UGCG	PRRC2C	RASSF8	ELL2	ARF4
KCNN2	HSPH1	TCF25	MAP2	SYNM	HMBOX1	UPF3A	UPF3A	FAM135A	RPLP1
A2M	PRDX1	RPLP1	PRDX1	SLC44A1	STK33	HNRNPL	HNRNPL	BCL6	ARHGAP6
ABCA1	ZNHIT6	BHLHE41	INPP5D	C2CD2	ZNF708	ANLN	MLLT10	ALK	CSRP1
ST8SIA1	PLCG2	TUBA1C	CMYA5	CAB39L	LARP1	CCDC88A	BCL6	GPSM2	MTG1
DNAH14	SERPINH1	CSRP1	PLCG2	SLC7A11	CALD1	PEX5L	GOLGB1	SYNM	TCP11L2
RANBP17	A2M	TRIM5	RSU1	IMMP2L	PRDX1	FAM135A	GNAS	HSPB1	TIMP1
EAF2	CDR2	DLGAP1	A2M	CSRP1	UBC	GOLGB1	PDE3A	PTPRJ	GPR135
PBX3	ABCA1	OFD1	PPARGC1A	REV3L	MAP7	FXYD1	TAB2	ARHGEF10L	ZNF365
KNOP1	XBP1	TMC1	ARGLU1	UPF2	PLCG2	PSMG4	CYSTM1	BICD1	TMC1
LARP7	GADD45B	CHST9	FDFT1	VAV3	CDH23	ATM	CALM2	CSRP1	ANXA1
NFATC2	ST13	MYBPC1	NEBL	TMC1	ATP6V1H	CYSTM1	XKR6	REV3L	GPR37
RASSF8	GADD45A	DUSP1	KNOP1	WARS	DYM	ANKRD18A	FGFR1	ERC1	DUSP1
CP	RANBP17	KCND3	MYO5A	TSC22D1	SARAF	GALNTL6	ITGB1	KIAA1429	SLC2A13
ST18	KNOP1	SLC39A11	RASSF8	ZFR	ARGLU1	TRMT11	CNTNAP3	PRKG1	DENND2A
DCLK1	LARP7	EMP1	NR1D2	SLC39A11	SLC38A2	CPEB2	GPSM2	APPL2	MYOF
GADD45G	NFATC2	SERPINB9	PARVA	PAX6	PPARGC1A	CALM2	ACADVL	YWHAH	PGAM2
HNRNPL	IFFO2	FOS	EIF2AK4	ANO6	ABCA1	CDC42SE2	CAB39L	VAV3	SLC39A11
SMTN	UPF3A	SLC39A12	CP	FOS	ZRANB1	PHF3	HILPDA	HSP90AA1	RRAS2
ID3	CP	DYNLL1	HNRNPL	SLC39A12	HSPA5	ROBO2	HSPB1	DDX58	FOS
ROBO2	DCLK1	SRP9	CPEB1	MRPS6	NEK7	SERPINA3	ARHGEF10L	ANO6	HIST2H2BE
SERPINA3	ST18	RNF169	PSMG4	SLC22A23	KNOP1	TENM3	FARS2	MRPS6	PGM2L1
LRSAM1	GADD45G	PSMA1	GTF2IRD1	KIF2A	ARHGAP29	CAB39L	IMMP2L	CHI3L1	DDB2
SYNM	HNRNPL	COL21A1	PSMG2	COL21A1	NR1D2	OTUD7B	CSRP1	MAPT	TMEFF1
C2CD2	CPEB1	RARB	CALM2	HAP1	HNRNPL	PCSK6	REV3L	PPARA	RNF169
CAB39L	EIF5	HAP1	CDC42SE2	TKT	BCL6	LYST	LRRFIP2	PTMA	PXDN
PPP1R10	MYO5C	TKT	PHF3	PTMA	PDE3A	LRRC1	ERC1	MAPRE2	LRRC9
RPLP1	ID3	CRYAB	FKBP10	CRYAB	MAP3K13	ADAMTSL1	KIAA1429	RHOQ	COL21A1
PCSK6	ROBO2	RNASEK	DENND1B	MAPRE2	ITGB1	CSRP1	HSP90AA1	CD44	HAP1
RNF157	BTG2	RPL10	MYOM1	RHOQ	ALK	REV3L	PPP1R12A	NFAT5	TKT
EPB41L4A	NRP2	FAM214A	SYNM	CD44	SERPINA3	UBXN4	SLC39A11	SLC7A2	CRYAB
CSRP1	SYNM	SLC7A2	HIP1	RAB7A	GPSM2	JAK1	ANO6	FAM168A	KANK2
SH3PXD2A	C2CD2	ADAM23	C2CD2	CD63	ACADVL	GPR37	FOS	PTCHD1	GSTP1
MTG1	CAB39L	CKB	CAB39L	HSD17B7	HSP90AB1	TSC22D1	MRPS6	MAP4K5	RPS27L
REV3L	RPLP1	JAM2	TCF25	FAM214A	TCF25	TCF12	TBC1D1	FNIP1	TMEM163
SH3BGRL2	ARHGAP1	EGLN3	ARHGAP1	SLC7A2	CAB39L	DENND2A	ELF1	SASH1	ZNF69
RALGPS2	OTUD7B	GSN	OTUD7B	ARNTL	HSPB8	GAB1	ZEB1	EGLN3	SLC7A2
VAV3	LYST	STXBP5L	GRIK4	PTCHD1	HSPB1	ANO6	ELF2	GSN	SNX27
TMC1	GYS1	FABP5	SLC7A11	CD59	GRIK4	FOS	KIF2A	STAT3	GPNMB
DUSP1	EPB41L4A	FABP7	PCSK6	MAP4K5	OTUD7B	TUBB2B	TFDP2	PDE4DIP	SLC17A5
DENND2A	CSRP1	CCDC6	PRSS23	EGLN3	DBI	KIF2A	TBC1D5	TPD52L1	SPP1
SLC39A11	SH3PXD2A	HSPA1B	CX3CL1	GSN	ECE1	PACS2	HNRNPH1	MIB1	METTL7B
EMP1	SH3PXD2B	HSPA1A	RNF157	PLEKHA5	BICD1	MAPT	LCOR	SYT17	RPL18
ANO6	REV3L	HDDC2	EPB41L4A	MPP6	PPP3CB	PTMA	FAM193A	KANSL1	RPL17
FOS	TMC1	CSF1	PPP3CB	RAB11A	IMMP2L	CRYAB	PTMA	NFIC	MEF2D
MRPS6	ANXA1	FAM13C	CSRP1	FABP5	PPP3CC	MAPRE2	CRYAB	SSBP2	SRSF10
NBPF1	CNOT6L	CLU	SUFU	STK17A	CSRP1	RAPGEF6	MAPRE2	HSPA1B	JAM2
DDB2	DUSP1	PARK2	KIF13A	CCDC6	RSRC1	CD44	RHOQ	PFKP	SAMD3
ITPKB	MYOF	RIMS1	SH3PXD2B	RAB3GAP2	RASGEF1B	CD63	CAMK2B	HSPA1A	EVC2
RNF169	PGAM2	LAPTM4A	REV3L	RAMP1	ENOSF1	ZDHHC20	ACSS3		EGLN3
COL21A1	SLC39A11	TUBB3	APPL2	HSPA1B	REV3L	FIGN	PRCP		GSN
HAP1	EMP1	SESN1	TMC1	HSPA1A	POLK	TANK	ADCY2		ADAM33
TKT	PAWR	PLS3	NR2F1-AS1	SPPL2A	CEP290	WRN	PPM1K		MYBPH
CRYAB	PRPF40A	SLC16A9	DENND2A	IRS2	KIAA1429	SPP1	FAM214A		G0S2
PTMA	FOS	BNIP3L	SLC39A11	SRP14	PHACTR4	DMD	GNA13		SKI
RHOQ	MRPS6	PNISR	PRPF40A	CLU	KDM6A	MAP4K5	MAN1C1		SPSB1
CD44	ZFX	SLC38A1	MRPS6	CDC14A	USP47	CSMD1	MAP4K5		FABP5
MATN2	SLC39A14	SNRPN	ZFX	RIMS1	HSP90AA1	GPC6	LGI1		HSPA1B
DDR2	DDB2	MIR100HG	PGM2L1	CCND3	ZFR	RFTN2	EGLN3		HSPA1A
CD63	ITPKB	MORF4L1	IMMP1L	RGS3	VPS13A	EGLN3	GSN		CCDC144CP
ATL1	TMEFF1	CLIP2	CLDN10	SESN1	ANO6	ANKIB1	P2RY14		HDDC2
HSD17B7	HEATR5A	MORF4L2	HEATR5A	SACS	FOS	SORT1	CADPS		DGKD
ZNF69	LRRC9	S100A6	RARB	SLC16A9	MRPS6	STAT3	PLEKHA5		CSF1
SLC7A2	FAM20C	PGP	COL21A1	HMGN3	IL17RB	PLEKHA5	BBOX1		PARK7
ARNTL	HAP1	SRSF3	MAPT	MAGI1	ELF1	HIPK3	PDE4DIP		IL1RAP
PURA	TKT	MALAT1	HAP1	MAP2K4	TFDP2	ITCH	MPP6		FRY
SNX27	CRYAB	UTRN	TKT	BNIP3L	KIF2A	DLC1	OXR1		CLU
CAMK2N1	PTMA	SQSTM1	CRYAB	NEAT1	PIK3CA	CCDC6	PLEKHA7		PARK2
LMNA	STK40	FTL	RHOQ	MIR100HG	HEATR5A	TACC1	MIB1		FAM107B
SPP1	RHOQ	CDKL1	LYPLAL1	GEM	COL21A1	RAMP1	AGBL4		RIMS1
CD59	CD44	MAX	DDR2	CLIP2	CRYAB	HSPA1B	KANSL1		DEPTOR
MAP4K5	KANK2	KCNE4	ICA1L	CACNB2	GAPDH	FRYL	DLC1		TUBB3
JAM2	CD63	AK4	ARNTL	COL4A2	PTMA	HSPA1A	VIM		SESN1
CAP2	PRKX	NPAS2	SH3BGRL	STIM2	BCAT2	ANKRD36	SSBP2		RNF19A
NQO1	SLC7A2	HMBOX1	SNX29	COL4A5	CAMK2B	FAM13A	RAMP1		ZNF568
EGLN3	ARNTL	HNRNPDL	ADAM23	MALAT1	ACSS3	ZFAND5	HSPA1B		MAP3K8
GSN	MTHFD1L	STK38	MAP4K5	UTRN	PRICKLE2	NUCKS1	PFKP		GYG2
PTGES3	LMNA	MBP	CAP2	SQSTM1	PRCP	SRP14	HSPA1A		STK32A
ENPP7P4	SLC17A5	SLC38A2	PURG	VCL	PBXIP1	FRY			HMGN3
ADAM33	SPP1	PLTP	NQO1	FTL	HSD17B7	FGF1			GYG1
PLEKHA5	FLNA	GRIA4	SVIL	RTN3	SNX29	CLU			BNIP3L
MYO9B	CD59	RAB4A	EGLN3	PLD5	TAF1D	PARK2			PNISR
MPP6	MAP4K5	FANCC	GSN	GMPR	JPX	ACTG1			TPM4
SKI	SRSF10	MARCH6	C1orf21	CACNA1D	MXI1	RIMS1			TPM1
FABP5	SH3BGR	MARCH5	PNPLA7	NPAS2	MAN1C1	TBC1D32			VRK2
STK17A	SAMD3	MOB1B	ADAM33	PHF21A	CKB	SESN1			NEAT1
NEDD4	CAP2	PTPRE	PLEKHA5	HMBOX1	MAP4K5	TNR			PGD
DLC1	SVIL	MARCH1	MPP6	BAG3	FNIP1	SLC16A9			MOB3B
PNPLA6	GSN	BCL6	PLEKHA7	CALD1	WASF2	ARID2			FOXP2
RAMP1	PLEKHA2	STK24	STXBP5L	UBC	CBR4	GTF2I			CLIP2
HSPA1B	PTGES3	NACA	MKLN1	CDH23	PURG	PDGFRB			MAF
TJP2	PLEKHA5	HLA-DRA	SLCO3A1	SLC38A2	CYB5B	PNISR			S100A6
HSPA1A	SORBS1	OGT	STK17A	GRIA4	GALNT7	BNIP3L			PGP
HDDC2	MPP6	ALK	DLC1	EPHX1	ATF7IP	ADAM10			MALAT1
NDUFA13	RAB11A	HSP90AB1	FAS	ARHGAP29	ATE1	PRPF4B			UTRN
CSF1	SKI	COX4I1	PNPLA6	A2ML1	EGLN3	UBE4B			SQSTM1
FAM13C	SPSB1	ZC3H6	RAMP1	MARCH6	GSN	KCTD3			FTL
SYAP1	NEDD4	ITGB8	HSPA1A	PTPRE	MGMT	ATP11A			DGKH
ARID4A	DLC1	CEP290	ZNF331	DAB1	P2RY14	FOXP1			CDKL1
IRS2	BAALC-AS2	KIAA1429	DGKD	BCL6	CADPS	EEF1A1			SHC2
SRP14	FAS	HSP90AA1	FAM13C	CNOT2	PLEKHA5	CLIP2			SHC3
CLU	PNPLA6	RFC1	ARID4A	ITGB1	PDE4DIP	FOLH1			HVCN1
PARK2	RAMP1	VPS13A	FGF1	ALK	SOD2	MALAT1			GMPR
PPP1CB	HSPA1B	NDUFC2	FRY	ACADVL	MPP6	UTRN			NPAS2
RIMS1	HSPA1A	RAD23B	ARHGAP35	DDX3X	OXR1	SQSTM1			CORO1C
SESN1	CSF1	DNAJC3	PARK2	HSP90AB1	PLEKHA7	VCL			RHOBTB2
C1RL	UBXN2A	PIK3CA	RIMS1	HSPB8	SH3RF3	FTL			STIP1
GYG2	IRS2	LCOR	GRIP1	HSPB1	KANSL1	RTN3			HMBOX1
ARHGEF40	FRY	GAPDH	CCND3	ARHGEF10L	SPAG1	COPA			DDRGK1
STK32A	CLU	C9orf72	ZNF81	DBI	MSRB3	RTN1			BAG3
HIST1H2AC	PARK2	BCAT2	SESN3	LAMC1	TACC1	CTTNBP2			SRGAP2
TPTE2	ACTG1	CEBPB	COTL1	SGCD	VIM	CUL3			SLC38A2
BNIP3L	PPP1CB	C1S	PLS3	RASGEF1B	RAMP1	PLD5			PLTP
PNISR	RIMS1	SEMA3B	ARHGEF40	BOC	TPT1	CACNA1C			FN3K
CDKL5	ZFP36	PRCP	STK32A	ITGB8	HSPA1B	NDRG1			SLC37A1
TPM4	DEPTOR	GLRX	PDE8A	KIAA1429	PFKP	NPAS2			ZBTB16
HGF	SESN1	NOD1	HIST1H2AC	TRIM67	HSPA1A	RTN4			DCDC2
TPM1	C1RL	SRI	TPM4	HSP90AA1	R3HDM2	ZFP36L1			FANCC
LMO2	ARHGEF40	DNAJB1	ANKRD44	DDX58		HMBOX1			SYNJ2
ATP1B3	GYG2	DNAJB6	SWAP70	MYRIP		HNRNPDL			FBXO32
NEAT1	STK32A	RSBN1L	HGF	TGFBR3		BAG3			MARCH6
MOB3B	HIST1H2AC	CCL2	ATP1B3	DNAJC3		CALD1			MARCH1
GEM	PNISR	FNIP1	PGD	ELF1		SNTG1			PTPRE
EEF1A1	TPM4	SEC11C	NEAT1	VCAN		UBC			IGSF10
CLIP2	TPM1	CYB5B	SHISA9	SLC25A18		SLC38A2			BCL6
PGP	ATP1B3	LINGO1	CLIP2	PEAK1		GRIA4			MAFG
ELMO1	NEAT1	RNF24	COL4A1	IRF2		ARHGAP29			HLA-DRA
MALAT1	EEF1A1	NDUFA4	S100A6	LCOR		SYNJ2			BCL2L1
NUPR1	CLIP2	TXNRD1	MALAT1	CHI3L1		SSH2			ALK
UTRN	COL4A1	RPL23A	NUPR1	CREB5		FOXN2			HSP90AB1
SQSTM1	MORF4L2	TPD52L1	UTRN	BCAT2		BTBD8			COX4I1
VCL	S100A6	BAIAP2	SQSTM1	C1S		CNOT4			DYSF
FTL	MALAT1	OXR1	VCL	ROCK2		PTPRE			APIP
CDKL1	NUPR1	PNRC1	FTL	RAP1GDS1		AHI1			ECE1
GRIA1	UTRN	VAPA	CDKL1	PRCP		DLG1			SYNE2
SHC3	SQSTM1	SPAG1	GRIA1	PPM1K		DIAPH2			KIAA1549
RTN1	SCG2	PI16	RTN1	CLCN3		BCL6			IQUB
ZC4H2	VCL	PFKP	USP53	GNA13		PIR			EDIL3
SLC41A2	FTL	TPT1	CUL3	JPX		CPE			KIAA1429
PLD5	CDKL1	CPNE8	CACNA1A	PTPRZ1		BCL2L1			BCAS2
GMPR	RNASEH2B	APP	GMPR	MAN1C1		CNTNAP2			TRIM67
CACNA1D	RTN1	SPARC	CACNA1D	VPS54		HSP90AB1			PLEKHG3
KLHL13	USP54	CCNI	KLHL13	SASH1		DOCK9			HSP90AA1
CACNA1C	KCNE4	MT1M	ACACB	ATF7IP		CRYBG3			TMEM255A
NPAS2	HVCN1	DIXDC1	TMEM241	LGI1		HP1BP3			ITGA2
ZFP36L1	SLC41A2	MT1X	NPAS2	TXNRD1		CHD7			NDUFC2
HMBOX1	CACNA1A	ACTB	HMBOX1	PDE4DIP		HSPB1			RAD23B
CALD1	GMPR	KIAA0930	CALD1	NAP1L1		CHD2			DAD1
DEAF1	CACNA1D	FTH1	IRAK2	DDHD1		AFF4			NOS1AP
UBC	KLHL13	PTGDS	CDH23	SOD2		EFHD1			LCOR
CDH23	NPAS2	B2M	SLC38A2	OXR1		UTY			GAPDH
MBP	HSP90B1	RPS12	SPECC1	SLC25A37		CEP290			BIRC3
SLC38A2	CORO1C	SCN1A	OSBPL9	KANSL1		KIAA1429			C9orf72
SRGAP1	CNN3	SKP1	CEP112	SPAG1		TRIM67			PPP1R15A
HSPA8	HMBOX1	SRRM2	ZBTB16	VIM		SUN2			NDUFB8
GFPT2	UBB	ATP6V0E1	EPHX1	SSBP2		USP47			C1S
ZBTB16	GRK5	ARL15	PTCH2	LPIN2		HSP90AA1			ZBTB46
EPHX1	BAG3	FBXO2	ARHGAP29	PFKP		GRID2			C1R
PTCH2	CALD1	IFRD1	FANCC			ARAP2			PRCP
ARHGAP29	DEAF1	P3H2	A2ML1			MYRIP			NOD1
A2ML1	UBC	YOD1	FBXO32			LSS			JAKMIP3
FANCC	MBP	HLA-A	BTBD8			ELF1			CDC42
FBXO32	ASIC2	TIAM1	NFKBIA			TFDP2			DNAJB1
MARCH6	SLC38A2	CCNY	NR4A2			TBC1D5			DNAJB6
NFKBIA	PLTP	CD109	MARCH1			TERF2IP			RSBN1L
NR4A1	HSPA9	CRYZL1	PTPRE			CHI3L1			RFFL
PTPRE	YARS	MT1G	LRCH1			ZMYND11			FNIP1
MARCH1	HSPA8	ALDH7A1	NR4A3			GAPDH			BEND7
NR4A3	CEP112	MT1E	HOOK2			COLEC12			ATP9A
HOOK2	CBX5	CDS1	PIR			CEBPD			LINC00472
BCL6	SLC37A1	EPB41	CRYL1			ROCK1			TXNRD1
CYCS	HSPA5	MGST3	GCLM			PRCP			AHNAK2
GCLM	UBE2B	TSHZ2	BCAR3			CLMN			KLF4
MXD1	ZBTB16	PTTG1IP	COLGALT2			GNA12			BAIAP2
BCL2L1	EPHX1	FXR1	DDX3X			MAN1C1			TPD52L1
ALK	HSPA6	UGCG	THRB			FNIP1			TTC39C
COLGALT2	PTCH2	ZNF708	ITGB5			RFFL			OXR1
ACADVL	KLHL21	DHX32	PDE3B			FNIP2			KLF2
DDX3X	DCDC2	MARC2	KIAA1671			OPCML			DNAJA1
HSP90AB1	DSTN	XRRA1	ECE1			CYB5B			KLF6
LINC00342	SMAD9	MIER1	LAMC1			TXNRD1			CROCC
TSEN15	ARHGAP29	MAP7	BICD1			CADPS			PDCD4
HSPB8	A2ML1	SARAF	SYNE2			SOD2			SPAG1
APIP	FANCC	TSPAN3	NADK2			ASXL1			RAB18
HSPB1	FBXO32	A2M	SCRN1			RAD50			SEC24D
ECE1	C8orf34	ARGLU1	GRM7			KANSL1			LINC01554
ARHGEF10L	NFKBIA	EAF2	RASGEF1B			NOVA1			PFKP
DBI	MARCH1	KNOP1	ENOSF1			VIM			TPT1
LAMC1	PTPRE	RASSF8	HYDIN			SSBP2			ERVK13-1
CHD2	PLCXD3	SMARCA1	NPTN			PAXBP1			CPNE8
SYNE2	NR4A3	DCLK1	EFHD1						SPARC
ZIC2	BCL6	GADD45G	ITGB8						EIF4A3
RASGEF1B	CYCS	RPS28	ME3						DIXDC1
BOC	MXD1	SMTN	MAN1A1						ANTXR2
MAN1A1	GCLM	PDE3A	KIAA1429						PALM2-AKAP2
KIAA1429	AVEN	ID3	KDM6A						NUDT4
TRIM67	SNED1	CALM1	TRIM67						MT2A
ABCC4	DDX3X	CALM2	IQCB1						RASSF3
HSP90AA1	HSP90AB1	ITM2B	ABCC3						FTH1
GRID2	TSEN15	RPS23	ABCC4						CHORDC1
C1orf87	HSPB8	ITM2C	HSP90AA1						NIPAL3
MYRIP	HP1BP3	SYNM	ABCC1						ARL6IP5
RAD23B	LMOD1	CSRNP3	PPP1R12A						PDK3
ACTA2	HSPB1	C2CD2	C1orf87						B2M
SLC25A18	ECE1	CAB39L	DNMT3A						SCN1A
TFDP2	ARHGEF10L	PPP1R10	CTDSPL						SRRM2
TBC1D5	LAMC1	GRIK1	VPS13A						ST6GAL1
PEAK1	HK2	EPB41L4A	ARAP2						ATP6V0E1
CHDH	SYNE2	REV3L	MYRIP						ACSL1
LCOR	RPGR	PHGDH	RBL2						IL1R1
CHI3L1	KIAA1549	CTSF	SLC25A18						FBXO2
CREB5	ADAMTS3	VAV3	TFDP2						IFRD1
C9orf72	RASGEF1A	WARS	PIK3CA						P3H2
ZBTB46	RASGEF1B	TSC22D1	TBC1D5						ACTN4
NXN	ITGB8	NME3	PEAK1						MTURN
LAMA4	ARL5A	PRPF40A	ALDH1A2						SFRP2
DNAH5	KIAA1429	ANO6	CHDH						KATNAL1
SEMA3B	BCAS2	MRPS6	LCOR						CD109
PRCP	HIST1H1C	ZFX	CHI3L1						COL8A1
FOXK1	KDM6A	PTMA	USP40						LAP3
DNAJB1	TRIM67	ATP6V0C	CREB5						PDE1C
JPX	TGIF1	CD44	C9orf72						EPB41
RSBN1L	PLEKHG3	RHOQ	PLEKHH2						STXBP1
MAN1C1	HSP90AA1	MATN2	KDM3A						TRANK1
RFFL	ABCC1	DDR2	NXN						PIK3R3
SASH1	C1orf87	CD63	ZBTB46						PTTG1IP
SNCA	RAD23B	PRICKLE2	ROCK2						UGCG
LINC00472	ARHGAP10	HSD17B7	SEMA3B						ZNF708
EGF	PALLD	ARNTL	PRCP						MARC2
TXNRD1	CHDH	PURA	DNAH9						ZNHIT6
LCA5	ZNF516	CAMK2N1	NOD1						INPP5D
PDE4DIP	CHI3L1	CD59	PPM1K						XRRA1
SOD2	C9orf72	MAP4K5	CLCN3						A2M
HSPE1	BCAT2	NQO1	MFF						ARGLU1
TPD52L1	LTF	PTGES3	HDAC9						XBP1
BAIAP2	CREB5	PLEKHA5	SLC25A29						TMEM184B
OXR1	PPP1R15A	MPP6	JPX						GADD45A
DNAJA1	RGS16	SPCS2	RSBN1L						ST8SIA1
KANSL1	PRCP	STK17A	RFFL						RANBP17
SPAG1	FOXK1	DLC1	FNIP1						KNOP1
VIM	DNAH9	BAALC-AS2	SASH1						IFFO2
SSBP2	NOD1	PNPLA6	ATP9A						RASSF8
LPIN2	HSPD1	RAMP1	CYB5B						DCLK1
TPT1	DNAJB1	TJP2	ATF7IP						GADD45G
PFKP	JPX	NDUFA13	TXNRD1						ANLN
	DNAJB6	GALNT15	PDE4DIP						MYO5C
	MAN1C1	UBXN2A	CFLAR						ID3
	STOM	ARID4A	BAIAP2						CYSTM1
	GBP2	PEBP1	SOD2						CD22
	BEND7	COMT	OXR1						ROBO2
	FNIP1	SRP14	MAPK10						SPAG17
	RFFL	COX6A1	SLC25A37						SYNM
	ATP9A	ACTG1	KANSL1						NRP2
	SNCA	RGS3	VIM						PPP1R10
	EGF	C1RL	TNRC6A						C2CD2
	TXNRD1	CAPN2	PFKP						CAB39L
	CADPS	PDGFRB							MTRNR2L8
	EYA4	HGF							PCSK6
	LCA5	LMO2							CX3CL1
	PDE4DIP	ATP1B3							PTMS
	CFLAR	GEM							EPB41L4A
	BAIAP2	EEF1A1							SH3PXD2A
	KLF4	COL4A1							GLIPR2
	SOD2	NUPR1							REV3L
	HSPE1	VCL							RALGPS2
	TTC39C	DDX5							VAV3
	DNAJA1	RTN1							PRPF40A
	KLF6	PLD5							ANO6
	CLCN4	CACNA1D							MRPS6
	KANSL1	KLHL13							ZFX
	CROCC	ZFP36L1							NBPF1
	APLF	DPP7							IL17RB
	SPAG1	UBB							ZDHHC15
	CDK2AP1	CALD1							CLDN10
	NAA16	UBC							CNKSR3
	VIM	RHPN1							PTMA
	SSBP2	CDH23							RHOQ
	TPT1	HSPA8							CD44
	PFKP	HSPA5							DDR2
	HCN1	EPHX1							CD63
		PTCH2							GNAI2
		ARHGAP29							ARNTL
		A2ML1							PURA
		HSPA2							TCEAL7
		MT3							STAMBPL1
		C8orf34							CAMK2N1
		NFKBIA							LMNA
		NR4A1							PDPN
		EIF2S3							EMC3
		NR4A3							CD59
		HOOK2							MAP4K5
		GNAS							GABRE
		CYCS							SH3BGR
		GCLM							CAP2
		MXD1							SVIL
		COX20							NQO1
		AVEN							PLEKHA1
		CREBZF							MOG
		SNED1							PTGES3
		COLGALT2							PLEKHA5
		ACADVL							MYO9B
		DDX3X							MPP6
		TSEN15							FAP
		HSPB8							STK17A
		HP1BP3							DLC1
		HSPB1							TCEA3
		DBI							FAS
		ARHGEF10L							PNPLA6
		LAMC1							RAMP1
		ALDH2							CAPS
		NPTN							NDUFA13
		KDM6A							CD83
		ABCC4							ARID4A
		DDX58							CWC25
		DCXR							SRP14
		MYRIP							COMT
		PJA2							COX6A1
		TRDN							ACTG1
		VCAN							RGS3
		TBC1D5							C1RL
		PEAK1							ARHGEF40
		CHDH							HIST1H2AC
		CHI3L1							HGF
		CREB5							APLP1
		CAMK2B							ATP1B3
		NXN							SLC30A1
		LAMA4							ATP1B1
		RAP1GDS1							SHISA9
		SLC3A2							EEF1A1
		HSPD1							ALDH3A2
		RMND5A							FOLH1
		JPX							COL4A1
		MXI1							ADAM12
		MAN1C1							APLNR
		STOM							ELMO1
		ATF7IP							CERCAM
		EGF							NUPR1
		BNIP3							VCL
		B3GAT2							RTN1
		LCA5							SLC41A2
		CYHR1							PLD5
		PDE4DIP							CACNA1D
		NAP1L1							KLHL13
		HSPE1							ZFP36L1
		SOD2							GRK5
		SOD3							UBB
		KANSL1							CALD1
		NAA16							IRAK2
		VIM							DEAF1
		SSBP2							UBC
		PAXBP1							CDH23
		LPIN2							ASIC2
									KLHDC2
									HSPA8
									HSPA5
									UBE2B
									HSPA4
									EPHX1
									HSPA6
									PTCH2
									DSTN
									ARHGAP29
									A2ML1
									HSPA2
									C8orf34
									NFKBIA
									DIAPH1
									PLCXD3
									NR4A3
									HOOK2
									CYCS
									GCLM
									MXD1
									COLGALT2
									ACADVL
									DDX3X
									TSEN15
									HSPB8
									TNFAIP2
									HSPB1
									ILK
									ARHGEF10L
									DBI
									YBX1
									LAMC1
									RASGEF1B
									MAN1A1
									HIST1H1C
									KDM6A
									ABCC3
									C1orf87
									MYRIP
									ARHGAP10
									PEAK1
									ALDH1A2
									CHDH
									CHI3L1
									LTF
									CREB5
									CDH19
									ATF6B
									NXN
									DNAH5
									SAMHD1
									HSPD1
									AGPAT4
									RMND5A
									JPX
									SPOCK3
									MAN1C1
									GBP2
									GBP1
									SASH1
									SNCA
									EGF
									CADPS
									LCA5
									PDE4DIP
									DEK
									HSPE1
									SOD2
									SOD1
									CLCN4
									KANSL1
									CDK2AP1
									VIM
									SUGT1
									SSBP2
									LPIN2
									LPIN3
									HCN1

## Sheet: Subnetwork_AD-rel_Down_Genes
Cluster-0 Down	Cluster-1 Down	Cluster-2 Down	Cluster-3 Down	Cluster-4 Down	Cluster-5 Down	Cluster-6 Down	Cluster-7 Down	Cluster-8 Down	Subtype Unaware Comparison
KNDC1	KNDC1	KNDC1	ACTB	PLCB1	FRMD4A	GNAQ	SORCS2	CELF2	KNDC1
GRIN2C	FRMD4A	FRMD4A	UNC5C	GRIN2C	PLCB1	CELF2	PLCB1	CST3	FRMD4A
PLCB4	FDPS	TUBA4A	APC2	VEGFA	ESR1	PLCB1		GNAQ	DDX39B
COL11A1	GRIN2C	TP53	SORCS2		VEGFA	COL11A1			GRIN2C
APBB2	GNAQ	GRIN2C	LDLR			VEGFA			COL11A1
VEGFA	PLCB1	PLCB1	VEGFA						MX1
	TLR4	APBB2	CTNNB1						VEGFA
	COL11A1	VEGFA	FRMD4A
	UQCR10		TMED10
	APBB2		UQCRB
	MX1		ITPR1
	VEGFA		GNAQ
			MEIS2

## Sheet: Subnetwork_AD-rel_Up_Genes
Cluster-0 Up	Cluster-1 Up	Cluster-2 Up	Cluster-3 Up	Cluster-4 Up	Cluster-5 Up	Cluster-6 Up	Cluster-7 Up	Cluster-8 Up	Subtype Unaware Comparison
RUNX1	MYLK	RBFOX1	MYLK	LYN	CADPS2	ACTB	IRS2	IRS2	AR
AR	RBFOX1	CLOCK	AKT3	CALM2	CACNA1C	RBFOX1	CADPS2	HSP90AA1	MAP1A
IQGAP1	AR	IQGAP1	ULK2	SERPINA3	HSPA5	IQGAP1	IQGAP1	PPARA	LRPAP1
SERPINA3	IQGAP1	GSTM3	IQGAP1	SLC39A11	SERPINA3	CALM2	CALM2	CD44	IQGAP1
SH3PXD2A	GRIN2A	SERPINA3	MAP2	SLC39A12	HSP90AB1	SERPINA3	HSP90AA1		GRIN2A
SLC39A11	SH3PXD2A	TUBA1C	CALM2	HAP1	ECE1	TUBB2B	SLC39A11		GSTM3
HAP1	SLC39A11	SLC39A11	PPP3CB	CD44	PPP3CB	CD44			GRIN3A
CD44	PAWR	SLC39A12	SLC39A11	RAB7A	PPP3CC	RTN1			SLC2A13
NQO1	SLC39A14	PSMA1	HAP1	IRS2	HSP90AA1	CACNA1C			SLC39A11
NDUFA13	HAP1	HAP1	NQO1	CACNA1D	PIK3CA	SNTG1			HAP1
CSF1	CD44	CSF1	S100A6	HSP90AB1	SOD2	DLG1			GSTP1
IRS2	MTHFD1L	TUBB3	RTN1	HSP90AA1		HSP90AB1			CSF1
RTN1	CSF1	S100A6	CACNA1D	ROCK2		HSP90AA1			TUBB3
CACNA1D	IRS2	HLA-DRA	ECE1	SOD2		ROCK1			S100A6
CACNA1C	S100A6	HSP90AB1	HSP90AA1			SOD2			HLA-DRA
CYCS	RTN1	COX4I1	PIK3CA						HSP90AB1
HSP90AB1	CACNA1D	HSP90AA1	ROCK2						COX4I1
ECE1	HSPA5	NDUFC2	SOD2						ECE1
HSP90AA1	CYCS	PIK3CA	MAPK10						HSP90AA1
SOD2	HSP90AB1	CCL2							NDUFC2
	ECE1	NDUFA4							NDUFB8
	HSP90AA1	ACTB							PIK3R3
	GBP2	HLA-A							SH3PXD2A
	SOD2	CALM1							CD44
		CALM2							NQO1
		ITM2B							NDUFA13
		ITM2C							COMT
		CD44							COX6A1
		NQO1							APLP1
		NDUFA13							ADAM12
		COMT							RTN1
		COX6A1							CACNA1D
		CAPN2							HSPA5
		RTN1							HSPA2
		CACNA1D							CYCS
		HSPA5							GBP2
		HSPA2							SOD2
		CYCS							SOD1
		ALDH2
		SOD2

[truncated: 4 more sheets: AD Related Genes, Cluster-specific DGEA, Cluster-specific Promoter Acces, Cluster-specific GO Analysis]
